# Supplementary material for: An integrated proteomic and transcriptomic signature of the failing right ventricle in monocrotaline induced pulmonary arterial hypertension in male rats
Source: Front Physiol. 2022 Nov 1;13:966454. doi: 10.3389/fphys.2022.966454 (PMC9664166; doi:10.3389/fphys.2022.966454)
Supplement: Supplementary file 6 [file DataSheet1.xlsx]

## Sheet: RAW DATA
	Accession	Protein.IDs	Fasta.headers	Razor...unique.peptides	CTRL_01	CTRL_02	CTRL_03	CTRL_04	CTRL_05	MCT_01	MCT_02	MCT_03	MCT_04	MCT_05	mean_g1	mean_g2	Ratio_g1_g2	log2Ratio	zscore	pval_Limma	qval_Limma
6	A0A096MJ11	A0A096MJ11	tr|A0A096MJ11|A0A096MJ11_RAT Gasdermin D OS=Rattus norvegicus OX=10116 GN=Gsdmd PE=1 SV=1	4	713550	795541	593207	425932	2.86064e+06	4.64513e+06	2.07098e+07	22624000	1.83041e+07	7.59966e+06	1.07777e+06	1.47765e+07	0.0729382	-3.77718	-3.15473	6.72662e-05	0.000941127
15	A0A096MJZ2	A0A096MJZ2	tr|A0A096MJZ2|A0A096MJZ2_RAT RCG21429, isoform CRA_b OS=Rattus norvegicus OX=10116 GN=Tbl2 PE=1 SV=1	2	713550	795541	593207	425932	104613	6.10411e+06	6.74108e+06	8031400	4.08523e+06	5.39815e+06	526569	6.07199e+06	0.0867209	-3.52748	-2.92374	2.45414e-05	0.000506005
20	A0A096MK54	A0A096MK54;A0A096MKE8;A0A096MJR2	tr|A0A096MK54|A0A096MK54_RAT RCG24674, isoform CRA_e OS=Rattus norvegicus OX=10116 GN=Synm PE=1 SV=1	18	1.11454e+07	2.14763e+06	593207	4.99291e+06	1.49319e+07	7.87063e+07	1.35326e+08	90526000	6.53834e+07	8.7648e+07	6.76221e+06	9.1518e+07	0.0738894	-3.75849	-3.13744	0.000203629	0.00198191
31	A0A097BW25	A0A097BW25	tr|A0A097BW25|A0A097BW25_RAT Periostin OS=Rattus norvegicus OX=10116 GN=Postn PE=1 SV=1	33	1.35352e+08	2.69961e+08	1.11721e+08	1.36916e+08	9.45702e+07	1.74245e+09	4.5985e+09	3698100000	2.60892e+09	4.34223e+09	1.49704e+08	3.39804e+09	0.0440559	-4.50452	-3.82757	1.33286e-07	1.98913e-05
48	A0A0G2JSJ8	A0A0G2JSJ8;P17164	tr|A0A0G2JSJ8|A0A0G2JSJ8_RAT Fucosidase, alpha-L-1, tissue, isoform CRA_a OS=Rattus norvegicus OX=10116 GN=Fuca1 PE=1 SV=1;sp|P17164|FUCO_RAT Tissue alpha-L-fucosidase OS=Rattus norvegicus OX=10116 GN=Fuca1 PE=1 SV=1	5	713550	795541	593207	425932	8.61966e+06	2.82923e+07	4.54686e+07	37284000	2.57542e+07	3.23495e+07	2.22958e+06	3.38297e+07	0.0659059	-3.92345	-3.29004	4.12926e-05	0.000695758
63	A0A0G2JST6	A0A0G2JST6;P27926;A0A0G2JTY2	tr|A0A0G2JST6|A0A0G2JST6_RAT Hexokinase 3, isoform CRA_a OS=Rattus norvegicus OX=10116 GN=Hk3 PE=1 SV=1;sp|P27926|HXK3_RAT Hexokinase-3 OS=Rattus norvegicus OX=10116 GN=Hk3 PE=2 SV=1;tr|A0A0G2JTY2|A0A0G2JTY2_RAT Hexokinase-3 OS=Rattus norvegicus OX=10116 G	3	713550	795541	593207	425932	618944	7.92954e+06	1.21167e+07	2121800	2.86446e+06	4.22629e+06	629435	5.85176e+06	0.107563	-3.21674	-2.63629	6.46063e-05	0.00092594
120	A0A0G2JUQ3	A0A0G2JUQ3;Q5FVM3;A0A0G2K4L3	tr|A0A0G2JUQ3|A0A0G2JUQ3_RAT Family with sequence similarity 134, member B OS=Rattus norvegicus OX=10116 GN=LOC103689968 PE=1 SV=1;sp|Q5FVM3|RETR1_RAT Reticulophagy regulator 1 OS=Rattus norvegicus OX=10116 GN=Retreg1 PE=2 SV=1;tr|A0A0G2K4L3|A0A0G2K4L3_RAT	3	713550	795541	593207	425932	3.63408e+06	1.46604e+07	1.5721e+07	15506000	2.76223e+07	2.04749e+07	1.23246e+06	1.87969e+07	0.0655673	-3.93088	-3.29692	7.21045e-06	0.000237869
129	D3ZQR7	D3ZQR7;A0A0G2JVA4;G3V9I0	tr|D3ZQR7|D3ZQR7_RAT Procollagen-lysine,2-oxoglutarate 5-dioxygenase 2 OS=Rattus norvegicus OX=10116 GN=Plod2 PE=4 SV=1;tr|A0A0G2JVA4|A0A0G2JVA4_RAT Procollagen-lysine,2-oxoglutarate 5-dioxygenase 2 OS=Rattus norvegicus OX=10116 GN=Plod2 PE=4 SV=1;tr|G3V9I	18	713550	1.22513e+06	1.21071e+06	1.40589e+06	618944	2.17827e+08	3.77679e+08	206280000	1.42194e+08	2.23086e+08	1.03485e+06	2.33413e+08	0.00443353	-7.81733	-6.89215	2.43148e-10	6.72506e-07
144	A0A0G2JVY2	A0A0G2JVY2;D3Z9U2	tr|A0A0G2JVY2|A0A0G2JVY2_RAT CD163 molecule OS=Rattus norvegicus OX=10116 GN=Cd163 PE=1 SV=1;tr|D3Z9U2|D3Z9U2_RAT CD163 antigen (Predicted) OS=Rattus norvegicus OX=10116 GN=Cd163 PE=1 SV=1	3	713550	5.65375e+06	593207	425932	618944	4.26505e+06	4.14428e+07	6265000	2.16918e+07	1.77142e+07	1.60108e+06	1.82758e+07	0.0876065	-3.51282	-2.91018	0.000799232	0.00462139
189	D4A554	D4A554;A0A0G2JY73	tr|D4A554|D4A554_RAT Eukaryotic translation initiation factor 4 gamma, 3 OS=Rattus norvegicus OX=10116 GN=Eif4g3 PE=1 SV=2;tr|A0A0G2JY73|A0A0G2JY73_RAT Eukaryotic translation initiation factor 4 gamma, 3 OS=Rattus norvegicus OX=10116 GN=Eif4g3 PE=1 SV=1	6	713550	1.27541e+06	1.57216e+06	4.34825e+06	696748	6.70251e+06	8.53129e+06	7193300	8.39157e+06	2.18583e+07	1.72122e+06	1.05354e+07	0.163375	-2.61374	-2.07847	0.000322474	0.00269138
200	A0A0G2JYL4	A0A0G2JYL4;D3ZGT6	tr|A0A0G2JYL4|A0A0G2JYL4_RAT Prolyl 4-hydroxylase subunit alpha 2 OS=Rattus norvegicus OX=10116 GN=P4ha2 PE=1 SV=1;tr|D3ZGT6|D3ZGT6_RAT Procollagen-proline, 2-oxoglutarate 4-dioxygenase (Proline 4-hydroxylase), alpha II polypeptide (Predicted), isoform CRA	4	713550	795541	4.10547e+06	425932	2.30084e+06	1.25633e+07	2.49235e+07	7988900	1.08015e+07	1.08488e+07	1.66827e+06	1.34252e+07	0.124264	-3.00852	-2.44367	0.000217407	0.00209005
246	A0A0G2K0L0	A0A0G2K0L0;F1LX70;A0A0G2KB21	tr|A0A0G2K0L0|A0A0G2K0L0_RAT 3-phosphoadenosine 5-phosphosulfate synthase 1 OS=Rattus norvegicus OX=10116 GN=Papss1 PE=1 SV=1;tr|F1LX70|F1LX70_RAT 3-phosphoadenosine 5-phosphosulfate synthase 1 OS=Rattus norvegicus OX=10116 GN=Papss1 PE=1 SV=3;tr|A0A0G	2	180190	244284	3.8797e+06	198646	320011	5.31279e+06	1.03097e+07	6313800	9.50314e+06	6.09936e+06	964567	7.50776e+06	0.128476	-2.96043	-2.39918	0.000307576	0.00261941
273	A0A0G2KAU7	A0A0G2KAU7;F1M7L7;A0A0G2K1G5;O35806	tr|A0A0G2KAU7|A0A0G2KAU7_RAT Latent-transforming growth factor beta-binding protein 2 OS=Rattus norvegicus OX=10116 GN=Ltbp2 PE=1 SV=1;tr|F1M7L7|F1M7L7_RAT Latent transforming growth factor beta binding protein 2, isoform CRA_b OS=Rattus norvegicus OX=1011	5	713550	795541	593207	425932	618944	1.88957e+06	1.75674e+07	2242900	1.89361e+06	6.4451e+06	629435	6.00771e+06	0.104771	-3.25469	-2.67139	0.00120677	0.00616966
275	A0A0G2K1L0	A0A0G2K1L0	tr|A0A0G2K1L0|A0A0G2K1L0_RAT Tenascin C OS=Rattus norvegicus OX=10116 GN=Tnc PE=1 SV=1	30	1.52982e+07	795541	3.50789e+06	1.08054e+06	8.5908e+06	1.09128e+08	2.08897e+08	36473000	1.44629e+09	2.31714e+07	5.8546e+06	3.64792e+08	0.0160492	-5.96136	-5.17525	0.00154879	0.00736554
310	A0A0G2K3A0	A0A0G2K3A0;Q9JIH7;Q9JIH7-3;Q9JIH7-2;A0A0G2K231;A0A0G2KAS8;Q7TPK6	tr|A0A0G2K3A0|A0A0G2K3A0_RAT Serine/threonine-protein kinase WNK1 OS=Rattus norvegicus OX=10116 GN=Wnk1 PE=1 SV=1;sp|Q9JIH7|WNK1_RAT Serine/threonine-protein kinase WNK1 OS=Rattus norvegicus OX=10116 GN=Wnk1 PE=1 SV=2;sp|Q9JIH7-3|WNK1_RAT Isoform 2 of Seri	6	1.24178e+06	795541	2.16221e+06	425932	1.46395e+06	1.41543e+07	2.0452e+07	23284000	1.58835e+07	1.38914e+07	1.21788e+06	1.75331e+07	0.0694621	-3.84763	-3.2199	1.51722e-06	8.64542e-05
341	Q4KLN7	Q4KLN7;A0A0G2K4J0;M0R738	sp|Q4KLN7|ARFG3_RAT ADP-ribosylation factor GTPase-activating protein 3 OS=Rattus norvegicus OX=10116 GN=Arfgap3 PE=1 SV=1;tr|A0A0G2K4J0|A0A0G2K4J0_RAT ADP-ribosylation factor GTPase-activating protein 3 OS=Rattus norvegicus OX=10116 GN=Arfgap3 PE=1 SV=1;t	5	713550	795541	593207	425932	618944	3.06517e+06	1.35031e+07	8095300	3.21048e+06	8.3809e+06	629435	7.25099e+06	0.0868067	-3.52605	-2.92242	1.17527e-05	0.000320038
343	A0A0G2K4T3	A0A0G2K4T3;Q5FVC7	tr|A0A0G2K4T3|A0A0G2K4T3_RAT Arf-GAP with coiled-coil, ANK repeat and PH domain-containing protein 2 OS=Rattus norvegicus OX=10116 GN=Acap2 PE=1 SV=1;sp|Q5FVC7|ACAP2_RAT Arf-GAP with coiled-coil, ANK repeat and PH domain-containing protein 2 OS=Rattus norv	2	713550	266774	355877	142765	328811	6.76213e+06	643552	3978300	489284	7.84792e+06	361555	3.94424e+06	0.0916668	-3.44746	-2.84972	0.00679516	0.020858
350	D3ZJH9	D3ZJH9;A0A0G2K502	tr|D3ZJH9|D3ZJH9_RAT Malic enzyme OS=Rattus norvegicus OX=10116 GN=Me2 PE=1 SV=1;tr|A0A0G2K502|A0A0G2K502_RAT Malic enzyme OS=Rattus norvegicus OX=10116 GN=Me2 PE=1 SV=1	7	4.85833e+06	354889	527626	367730	618944	3.09057e+07	5.33573e+07	29464000	8.67318e+06	2.93949e+07	1.3455e+06	3.0359e+07	0.0443197	-4.49591	-3.8196	4.27491e-05	0.000705135
362	G3V7U2	G3V7U2;A0A0G2K5C6	tr|G3V7U2|G3V7U2_RAT Microtubule-associated protein 1 A, isoform CRA_c OS=Rattus norvegicus OX=10116 GN=Map1a PE=1 SV=1;tr|A0A0G2K5C6|A0A0G2K5C6_RAT Microtubule-associated protein 1A OS=Rattus norvegicus OX=10116 GN=Map1a PE=1 SV=1	67	1.28419e+08	1.2588e+08	1.49997e+08	1.66994e+08	1.67539e+08	6.61789e+08	1.15206e+09	890410000	7.1011e+08	9.15565e+08	1.47766e+08	8.65988e+08	0.170633	-2.55103	-2.02046	5.90834e-08	1.08922e-05
383	A0A0G2K6I4	A0A0G2K6I4;Q5XHX3;F1M8I7;O08719-2	tr|A0A0G2K6I4|A0A0G2K6I4_RAT ENAH, actin regulator OS=Rattus norvegicus OX=10116 GN=Enah PE=1 SV=1;tr|Q5XHX3|Q5XHX3_RAT ENAH, actin regulator OS=Rattus norvegicus OX=10116 GN=Enah PE=1 SV=1	13	7.95405e+06	2.87393e+06	2.01711e+07	1.67274e+07	1.61539e+07	1.00726e+08	1.96921e+08	203830000	1.49513e+08	1.29406e+08	1.27761e+07	1.56079e+08	0.0818565	-3.61076	-3.00078	1.91077e-05	0.00044032
413	F1LMS5	F1LMS5;A0A0G2K7L8;P49744;A0A0G2JZH3	tr|F1LMS5|F1LMS5_RAT Thrombospondin-4 OS=Rattus norvegicus OX=10116 GN=Thbs4 PE=4 SV=1;tr|A0A0G2K7L8|A0A0G2K7L8_RAT Thrombospondin-4 OS=Rattus norvegicus OX=10116 GN=Thbs4 PE=4 SV=1;sp|P49744|TSP4_RAT Thrombospondin-4 OS=Rattus norvegicus OX=10116 GN=Thbs4	10	713550	2.19636e+06	593207	425932	618944	7.78109e+07	1.1492e+08	88282000	5.06431e+07	4.61822e+07	909598	7.55677e+07	0.0120369	-6.3764	-5.55919	3.82974e-08	8.00159e-06
420	A0A0G2K7V9	A0A0G2K7V9;A0A0G2K8S0;F1M024;B5DFK8;G3V6B0	tr|A0A0G2K7V9|A0A0G2K7V9_RAT Uncharacterized protein OS=Rattus norvegicus OX=10116 PE=1 SV=1;tr|A0A0G2K8S0|A0A0G2K8S0_RAT Uncharacterized protein OS=Rattus norvegicus OX=10116 PE=1 SV=1;tr|F1M024|F1M024_RAT Uncharacterized protein OS=Rattus norvegicus OX=1	4	713550	889467	3.4947e+06	1.64247e+06	618944	1.14282e+07	1.02274e+07	14488000	1.25302e+07	7.60507e+06	1.47183e+06	1.12558e+07	0.130762	-2.93498	-2.37564	3.04369e-05	0.000574764
487	A0A0G2KAT3	A0A0G2KAT3;Q7TP21	tr|A0A0G2KAT3|A0A0G2KAT3_RAT Replication protein A subunit OS=Rattus norvegicus OX=10116 GN=Rpa1 PE=1 SV=1;tr|Q7TP21|Q7TP21_RAT Replication protein A subunit OS=Rattus norvegicus OX=10116 GN=Rpa1 PE=1 SV=1	2	713550	795541	593207	3.94663e+06	618944	6.8903e+06	7.48753e+06	12598000	5.15818e+06	9.00811e+06	1.33357e+06	8.22842e+06	0.162069	-2.62532	-2.08918	0.00014738	0.00160936
500	A0A0H2UH90	A0A0H2UH90;Q75WE7	tr|A0A0H2UH90|A0A0H2UH90_RAT von Willebrand factor A domain-containing protein 5A OS=Rattus norvegicus OX=10116 GN=Vwa5a PE=1 SV=1;sp|Q75WE7|VWA5A_RAT von Willebrand factor A domain-containing protein 5A OS=Rattus norvegicus OX=10116 GN=Vwa5a PE=2 SV=1	18	2.04478e+07	2.40589e+07	2.9898e+07	3.4641e+07	1.97808e+07	1.14814e+08	2.26717e+08	179740000	1.10041e+08	1.9456e+08	2.57653e+07	1.65175e+08	0.155988	-2.68049	-2.14022	1.0847e-06	7.71863e-05
522	A0A0H2UHN2	A0A0H2UHN2;O35760	tr|A0A0H2UHN2|A0A0H2UHN2_RAT Isopentenyl-diphosphate Delta-isomerase 1 OS=Rattus norvegicus OX=10116 GN=Idi1 PE=1 SV=1;sp|O35760|IDI1_RAT Isopentenyl-diphosphate Delta-isomerase 1 OS=Rattus norvegicus OX=10116 GN=Idi1 PE=2 SV=2	4	713550	1.75014e+06	2.28999e+06	425932	1.15209e+06	6.63213e+06	3.06364e+07	11434000	4.24969e+06	5.03078e+06	1.26634e+06	1.15966e+07	0.109199	-3.19496	-2.61614	0.000627202	0.00398712
572	A0A140UHY2	A0A140UHY2;Q68G39;Q63686-2;Q63686	tr|A0A140UHY2|A0A140UHY2_RAT Cyclin-dependent kinase 16 OS=Rattus norvegicus OX=10116 GN=Cdk16 PE=1 SV=1;tr|Q68G39|Q68G39_RAT Cyclin-dependent kinase 16 OS=Rattus norvegicus OX=10116 GN=Cdk16 PE=1 SV=1;sp|Q63686-2|CDK16_RAT Isoform 2 of Cyclin-dependent ki	3	713550	795541	593207	425932	618944	1.63088e+07	1.35604e+07	21385000	9.46782e+06	1.25953e+07	629435	1.46635e+07	0.0429254	-4.54203	-3.86227	4.67949e-09	2.93311e-06
622	B0BNA5	B0BNA5	sp|B0BNA5|COTL1_RAT Coactosin-like protein OS=Rattus norvegicus OX=10116 GN=Cotl1 PE=1 SV=1	7	1.62344e+07	1.79614e+07	2.66263e+07	2.89937e+07	2.55164e+07	1.04078e+08	2.30136e+08	133480000	1.09391e+08	1.25621e+08	2.30664e+07	1.40541e+08	0.164126	-2.60712	-2.07235	1.49359e-06	8.64542e-05
653	B1H2A6	B1H2A6	tr|B1H2A6|B1H2A6_RAT FMR1 autosomal homolog 2 OS=Rattus norvegicus OX=10116 GN=Fxr2 PE=1 SV=1	6	713550	2.85855e+06	2.81833e+06	263737	259302	737181	4.48e+06	11235000	1.13526e+07	1.12366e+07	1.38269e+06	7.80828e+06	0.17708	-2.49752	-1.97096	0.0202597	0.0471024
667	B2GUZ3	B2GUZ3	tr|B2GUZ3|B2GUZ3_RAT Methylenetetrahydrofolate dehydrogenase (NADP+-dependent) 1-like OS=Rattus norvegicus OX=10116 GN=Mthfd1l PE=1 SV=1	6	3.17998e+06	795541	1.63635e+06	425932	3.12845e+06	1.20459e+07	3.19816e+07	9689600	5.44908e+06	1.16761e+07	1.83325e+06	1.41685e+07	0.12939	-2.95021	-2.38973	0.000705692	0.00424499
686	B2GVB9	B2GVB9	tr|B2GVB9|B2GVB9_RAT Fermitin family member 3 OS=Rattus norvegicus OX=10116 GN=Fermt3 PE=1 SV=1	11	4.7044e+06	542686	2.48102e+06	7.70699e+06	526323	2.76602e+07	4.56333e+07	28686000	1.17393e+07	4.93832e+06	3.19228e+06	2.37314e+07	0.134517	-2.89414	-2.33786	0.00426229	0.0148258
688	B2RYB8	B2RYB8;G3V7M2	tr|B2RYB8|B2RYB8_RAT Integrin beta OS=Rattus norvegicus OX=10116 GN=Itgb2 PE=1 SV=1	7	713550	795541	593207	425932	618944	6.52466e+06	3.10186e+07	6804900	816125	6.86886e+06	629435	1.04066e+07	0.0604841	-4.0473	-3.40461	0.00170398	0.00786492
696	B2RYL4	B2RYL4	tr|B2RYL4|B2RYL4_RAT Armadillo repeat-containing 6 OS=Rattus norvegicus OX=10116 GN=Armc6 PE=1 SV=1	4	5.41447e+06	3.54827e+06	3.72577e+06	425932	1.22537e+07	3.04754e+07	2.93726e+07	26141000	3.04779e+07	2.91632e+07	5.07364e+06	2.9126e+07	0.174196	-2.52122	-1.99288	0.00152666	0.00730466
743	B5DEL7	B5DEL7	tr|B5DEL7|B5DEL7_RAT RCG23282, isoform CRA_a OS=Rattus norvegicus OX=10116 GN=Sec61g PE=1 SV=1	2	713550	2.17069e+06	593207	425932	618944	1.19394e+07	1.33134e+07	10132000	1.10018e+07	1.44692e+07	904466	1.21712e+07	0.0743122	-3.75026	-3.12983	1.10829e-06	7.71863e-05
749	B5DEZ8	B5DEZ8	tr|B5DEZ8|B5DEZ8_RAT Plexin domain containing 2 (Predicted) OS=Rattus norvegicus OX=10116 GN=Plxdc2 PE=1 SV=1	2	554825	615786	620491	497352	554051	9.06027e+06	6.85681e+06	10930000	9.94507e+06	777299	568501	7.51389e+06	0.07566	-3.72432	-3.10584	0.000531198	0.00361908
775	D3Z802	D3Z802;D4A4K6	tr|D3Z802|D3Z802_RAT Nebulin-related-anchoring protein OS=Rattus norvegicus OX=10116 GN=Nrap PE=1 SV=1;tr|D4A4K6|D4A4K6_RAT Nebulin-related-anchoring protein OS=Rattus norvegicus OX=10116 GN=Nrap PE=1 SV=1	65	9.52111e+07	7.77696e+07	7.26181e+07	6.91311e+07	1.02406e+08	5.33902e+08	6.22743e+08	985850000	4.20145e+08	6.01455e+08	8.34272e+07	6.32819e+08	0.131834	-2.9232	-2.36475	1.79692e-07	2.25261e-05
781	D3Z8M8	D3Z8M8;P62501;A0A0G2K4L6;D3ZDW3;Q9EQZ1	tr|D3Z8M8|D3Z8M8_RAT TSC22 domain family protein 1 OS=Rattus norvegicus OX=10116 GN=Tsc22d1 PE=1 SV=1;sp|P62501|T22D1_RAT TSC22 domain family protein 1 OS=Rattus norvegicus OX=10116 GN=Tsc22d1 PE=2 SV=1;tr|A0A0G2K4L6|A0A0G2K4L6_RAT Similar to TSC22 domain	4	7.66824e+06	8.64521e+06	1.01303e+07	425932	8.61584e+06	1.26996e+08	1.72684e+08	176720000	1.4126e+08	1.85693e+08	7.0971e+06	1.60671e+08	0.0441718	-4.50073	-3.82407	8.78659e-05	0.00112397
829	D3ZD31	D3ZD31	tr|D3ZD31|D3ZD31_RAT Mannose receptor, C type 1 OS=Rattus norvegicus OX=10116 GN=Mrc1 PE=1 SV=3	11	3.56671e+06	1.03573e+07	9.22757e+06	8.13791e+06	8.26031e+06	5.34814e+07	8.52163e+07	48413000	2.74973e+07	4.17755e+07	7.90996e+06	5.12767e+07	0.15426	-2.69656	-2.15509	1.96215e-05	0.000445793
834	D3ZDI9	D3ZDI9	tr|D3ZDI9|D3ZDI9_RAT Ubiquitinyl hydrolase 1 OS=Rattus norvegicus OX=10116 GN=Usp13 PE=2 SV=2	9	3.24775e+06	2.43614e+06	1.58912e+06	425932	618944	5.72166e+07	5.30396e+07	28955000	4.36192e+07	3.63067e+07	1.66358e+06	4.38274e+07	0.0379575	-4.71947	-4.02642	3.1513e-06	0.000133462
846	D3ZER6	D3ZER6	tr|D3ZER6|D3ZER6_RAT Transportin 2 OS=Rattus norvegicus OX=10116 GN=Tnpo2 PE=1 SV=2	3	713550	795541	593207	425932	1.1777e+06	7.82104e+06	9.96243e+06	4021400	6.3915e+06	5.78645e+06	741185	6.79656e+06	0.109053	-3.1969	-2.61793	1.15141e-06	7.84458e-05
852	D3ZF39	D3ZF39	tr|D3ZF39|D3ZF39_RAT UDP-N-acetylglucosamine pyrophosphorylase 1 OS=Rattus norvegicus OX=10116 GN=Uap1 PE=1 SV=2	11	3.82798e+07	7.43055e+07	8.44685e+07	7.35697e+07	4.36424e+07	3.87205e+08	4.69499e+08	374510000	3.7078e+08	3.47533e+08	6.28532e+07	3.89905e+08	0.161201	-2.63307	-2.09635	4.98404e-07	4.45101e-05
881	D3ZIE9	D3ZIE9	tr|D3ZIE9|D3ZIE9_RAT Delta-1-pyrroline-5-carboxylate synthase OS=Rattus norvegicus OX=10116 GN=Aldh18a1 PE=3 SV=1	3	713550	795541	3.3701e+06	1.20562e+06	618944	1.05922e+07	1.03741e+07	6919600	5.41144e+06	7.95915e+06	1.34075e+06	8.2513e+06	0.16249	-2.62158	-2.08572	6.55223e-05	0.00092594
890	D3ZJF9	D3ZJF9	tr|D3ZJF9|D3ZJF9_RAT Galactosidase, alpha OS=Rattus norvegicus OX=10116 GN=Gla PE=1 SV=2	4	713550	795541	593207	425932	618944	2.80413e+06	1.94729e+07	3226200	6.4152e+06	3.77025e+06	629435	7.13773e+06	0.0881842	-3.50334	-2.90141	8.43541e-05	0.00108685
915	D3ZM27	D3ZM27	tr|D3ZM27|D3ZM27_RAT Ankyrin repeat domain 2 OS=Rattus norvegicus OX=10116 GN=Ankrd2 PE=1 SV=2	4	713550	795541	593207	425932	618944	1.07858e+07	2.82449e+07	15311000	1.36961e+07	1.60179e+07	629435	1.68112e+07	0.0374415	-4.73922	-4.04469	7.82059e-09	3.27595e-06
949	D3ZQM0	D3ZQM0	tr|D3ZQM0|D3ZQM0_RAT Splicing factor 3a, subunit 1 OS=Rattus norvegicus OX=10116 GN=Sf3a1 PE=1 SV=1	3	713550	795541	593207	1.8004e+06	618944	706610	8.68049e+06	6186200	5.49974e+06	6.09851e+06	904329	5.43431e+06	0.166411	-2.58718	-2.0539	0.00478052	0.0161993
956	D3ZRM0	D3ZRM0	tr|D3ZRM0|D3ZRM0_RAT Dual-specificity phosphatase 27, atypical OS=Rattus norvegicus OX=10116 GN=Dusp27 PE=1 SV=1	9	3.06432e+06	795541	222109	425932	618944	1.15409e+07	2.88679e+07	22983000	2.49293e+07	1.69008e+07	1.02537e+06	2.10444e+07	0.0487241	-4.35922	-3.69316	1.22977e-05	0.000326619
958	D3ZRX9	D3ZRX9	tr|D3ZRX9|D3ZRX9_RAT Calponin (Fragment) OS=Rattus norvegicus OX=10116 GN=Cnn2 PE=1 SV=3	2	1.78934e+06	3.52124e+06	593207	4.84683e+06	618944	3.98096e+07	5.88402e+07	42290000	3.93936e+07	5.1926e+07	2.27391e+06	4.64519e+07	0.048952	-4.35249	-3.68693	8.8406e-06	0.000278248
1014	D4ABK9	D4ABK9;D3ZWB2;Q9EQG6-2;Q9EQG6	tr|D4ABK9|D4ABK9_RAT Kinase D-interacting substrate of 220 kDa OS=Rattus norvegicus OX=10116 GN=Kidins220 PE=1 SV=3;tr|D3ZWB2|D3ZWB2_RAT Kinase D-interacting substrate of 220 kDa OS=Rattus norvegicus OX=10116 GN=Kidins220 PE=1 SV=2;sp|Q9EQG6-2|KDIS_RAT Iso	2	713550	795541	593207	425932	618944	7.30767e+06	7.90622e+06	2792900	3.92157e+06	6.65049e+06	629435	5.71577e+06	0.110122	-3.18282	-2.60491	1.68266e-06	8.93806e-05
1041	D3ZY96	D3ZY96	tr|D3ZY96|D3ZY96_RAT Neutrophilic granule protein OS=Rattus norvegicus OX=10116 GN=Ngp PE=1 SV=1	2	713550	795541	593207	425932	618944	1.87471e+07	2.16898e+07	3235300	4.8696e+06	977769	629435	9.90392e+06	0.0635541	-3.97587	-3.33854	0.00187065	0.00833845
1060	D3ZZR3	D3ZZR3;Q02765	tr|D3ZZR3|D3ZZR3_RAT Cathepsin S OS=Rattus norvegicus OX=10116 GN=Ctss PE=1 SV=3;sp|Q02765|CATS_RAT Cathepsin S OS=Rattus norvegicus OX=10116 GN=Ctss PE=2 SV=1	2	713550	795541	593207	425932	618944	6.51472e+06	1.54963e+07	7945500	3.17674e+06	5.67136e+06	629435	7.76093e+06	0.081103	-3.6241	-3.01312	3.27997e-06	0.000136268
1081	D4A1F2-2	D4A1F2-2	sp|D4A1F2-2|MICA2_RAT Isoform 2 of [F-actin]-monooxygenase MICAL2 OS=Rattus norvegicus OX=10116 GN=Mical2	8	713550	795541	86547.2	425932	151860	1.16751e+07	2.93377e+07	8802200	1.02527e+07	1.34009e+07	434686	1.46937e+07	0.0295831	-5.07908	-4.35908	7.5822e-06	0.000247527
1094	D4A2F6	D4A2F6	tr|D4A2F6|D4A2F6_RAT NHL repeat-containing 3 OS=Rattus norvegicus OX=10116 GN=Nhlrc3 PE=1 SV=2	3	1.41967e+06	795541	593207	1.53194e+06	618944	6.58633e+06	6.80266e+06	10381000	816125	6.68324e+06	991861	6.25387e+06	0.158599	-2.65654	-2.11806	0.00423182	0.0147361
1104	D4A3S8	D4A3S8	tr|D4A3S8|D4A3S8_RAT NOL1/NOP2/Sun domain family, member 2 (Predicted) OS=Rattus norvegicus OX=10116 GN=Nsun2 PE=1 SV=1	2	713550	795541	593207	425932	618944	9.48e+06	7.76829e+06	2949000	4.69255e+06	977769	629435	5.17352e+06	0.121665	-3.03902	-2.47188	0.000663746	0.00412734
1138	D4A6D9	D4A6D9	tr|D4A6D9|D4A6D9_RAT HCLS1-binding protein 3 OS=Rattus norvegicus OX=10116 GN=Hs1bp3 PE=1 SV=1	3	713550	4.49116e+06	593207	425932	618944	1.40293e+07	8.42031e+06	11085000	1.10167e+07	1.8862e+07	1.36856e+06	1.26827e+07	0.107908	-3.21213	-2.63202	6.50496e-05	0.00092594
1201	D4ABA9	D4ABA9	tr|D4ABA9|D4ABA9_RAT Xin actin-binding repeat-containing 1 OS=Rattus norvegicus OX=10116 GN=Xirp1 PE=1 SV=2	24	2.36885e+07	1.20783e+07	4.87925e+07	1.32466e+07	3.00128e+07	2.10584e+08	2.376e+08	170270000	4.04834e+07	1.78556e+08	2.55637e+07	1.67498e+08	0.152621	-2.71198	-2.16935	0.000617085	0.00395634
1204	F1LMT8	F1LMT8;D4ABP4	tr|F1LMT8|F1LMT8_RAT Rab3 GTPase-activating protein non-catalytic subunit OS=Rattus norvegicus OX=10116 GN=Rab3gap2 PE=1 SV=3;tr|D4ABP4|D4ABP4_RAT Rab3 GTPase-activating protein non-catalytic subunit OS=Rattus norvegicus OX=10116 GN=Rab3gap2 PE=1 SV=3	10	1.29498e+07	1.02729e+07	4.33443e+06	425932	618944	2.37989e+07	4.50157e+07	31683000	4.60746e+07	3.54655e+07	5.72039e+06	3.64075e+07	0.157121	-2.67005	-2.13056	0.00283549	0.011039
1224	D4ADP9	D4ADP9	tr|D4ADP9|D4ADP9_RAT Coatomer protein complex, subunit zeta 2 OS=Rattus norvegicus OX=10116 GN=Copz2 PE=1 SV=2	2	3.63623e+06	795541	593207	425932	618944	6.98834e+06	2.02417e+07	21619000	1.63273e+07	2.11222e+07	1.21397e+06	1.72597e+07	0.0703356	-3.8296	-3.20323	2.3367e-05	0.000494812
1240	D4AEP0	D4AEP0	tr|D4AEP0|D4AEP0_RAT Adenylosuccinate synthetase isozyme 2 OS=Rattus norvegicus OX=10116 GN=Adss PE=1 SV=1	6	713550	5.2151e+06	4.35775e+06	2.17908e+06	2.67041e+06	1.23594e+07	3.27451e+07	13657000	1.33318e+07	2.28424e+07	3.02718e+06	1.89871e+07	0.159433	-2.64898	-2.11107	0.000318476	0.00268002
1262	F1LM16	F1LM16;P20961	tr|F1LM16|F1LM16_RAT Plasminogen activator inhibitor 1 OS=Rattus norvegicus OX=10116 GN=Serpine1 PE=3 SV=1;sp|P20961|PAI1_RAT Plasminogen activator inhibitor 1 OS=Rattus norvegicus OX=10116 GN=Serpine1 PE=2 SV=1	9	713550	795541	593207	1.22372e+06	618944	4.17131e+07	2.72738e+07	4859900	4.06692e+06	9.84234e+06	788992	1.75512e+07	0.0449537	-4.47542	-3.80065	9.6032e-05	0.00118025
1290	F1LNY3	F1LNY3;P13596;A0A0G2K0M8	tr|F1LNY3|F1LNY3_RAT Neural cell adhesion molecule 1 OS=Rattus norvegicus OX=10116 GN=Ncam1 PE=1 SV=2;sp|P13596|NCAM1_RAT Neural cell adhesion molecule 1 OS=Rattus norvegicus OX=10116 GN=Ncam1 PE=1 SV=1;tr|A0A0G2K0M8|A0A0G2K0M8_RAT Neural cell adhesion mol	19	3.50099e+07	5.49245e+07	2.18011e+07	1.04667e+07	1.53781e+07	1.4309e+08	4.44743e+08	587020000	1.89291e+08	3.43455e+08	2.75161e+07	3.4152e+08	0.0805695	-3.63362	-3.02193	3.45526e-05	0.00061557
1308	F1LPS6	F1LPS6	tr|F1LPS6|F1LPS6_RAT Interferon-induced protein with tetratricopeptide repeats 1 OS=Rattus norvegicus OX=10116 GN=Ifit1 PE=1 SV=1	3	713550	795541	593207	425932	618944	2.93065e+06	3.76587e+06	5720400	816125	5.25726e+06	629435	3.69806e+06	0.170207	-2.55464	-2.0238	0.000782654	0.00455918
1321	F1LQQ8	F1LQQ8;Q7TPJ3;P06760	tr|F1LQQ8|F1LQQ8_RAT Beta-glucuronidase OS=Rattus norvegicus OX=10116 GN=Gusb PE=1 SV=2;tr|Q7TPJ3|Q7TPJ3_RAT Beta-glucuronidase OS=Rattus norvegicus OX=10116 GN=Gusb PE=1 SV=1;sp|P06760|BGLR_RAT Beta-glucuronidase OS=Rattus norvegicus OX=10116 GN=Gusb PE=2	3	2.43106e+06	2.25624e+06	593207	3.34182e+06	618944	1.07756e+07	2.35577e+07	16159000	4.79525e+06	1.22052e+07	1.84826e+06	1.34986e+07	0.136923	-2.86857	-2.3142	0.000481532	0.00339892
1327	F1LR02	F1LR02	tr|F1LR02|F1LR02_RAT Collagen type XVIII alpha 1 chain OS=Rattus norvegicus OX=10116 GN=Col18a1 PE=1 SV=2	14	2.37601e+07	2.73122e+07	3.04516e+07	2.2672e+07	2.45017e+07	1.47157e+08	3.49853e+08	230320000	1.99412e+08	2.28578e+08	2.57395e+07	2.31064e+08	0.111396	-3.16624	-2.58957	5.23274e-08	1.02496e-05
1415	F1M3G7	F1M3G7	sp|F1M3G7|AKP13_RAT A-kinase anchor protein 13 OS=Rattus norvegicus OX=10116 GN=Akap13 PE=1 SV=2	4	713550	795541	593207	425932	618944	4.12285e+07	2.04422e+07	20241000	1.86838e+07	1.99434e+07	629435	2.41078e+07	0.0261092	-5.2593	-4.52579	1.82518e-09	1.9067e-06
1446	F1M951	F1M951;O88902	tr|F1M951|F1M951_RAT Tyrosine-protein phosphatase non-receptor type 23 OS=Rattus norvegicus OX=10116 GN=Ptpn23 PE=1 SV=1;sp|O88902|PTN23_RAT Tyrosine-protein phosphatase non-receptor type 23 (Fragment) OS=Rattus norvegicus OX=10116 GN=Ptpn23 PE=1 SV=2	10	713550	7.78378e+06	1.95222e+06	5.2979e+06	5.98938e+06	3.36821e+07	4.06597e+07	35323000	4.12032e+07	4.36525e+07	4.34736e+06	3.89041e+07	0.111746	-3.16171	-2.58538	0.000117653	0.00136565
1470	F1MAN8	F1MAN8	tr|F1MAN8|F1MAN8_RAT Laminin subunit alpha 5 OS=Rattus norvegicus OX=10116 GN=Lama5 PE=1 SV=2	22	2.80129e+07	2.96667e+07	4.24421e+06	1.18084e+07	4.56498e+06	7.43973e+07	1.47051e+08	161460000	1.07945e+08	8.48749e+07	1.56594e+07	1.15146e+08	0.135997	-2.87836	-2.32326	0.000243348	0.0022698
1514	G3V681	G3V681	tr|G3V681|G3V681_RAT DNA helicase OS=Rattus norvegicus OX=10116 GN=Mcm4 PE=1 SV=1	4	713550	795541	593207	425932	618944	1.00382e+07	3.57747e+06	3037400	4.27074e+06	4.28917e+06	629435	5.0426e+06	0.124823	-3.00204	-2.43767	3.73365e-06	0.000146266
1516	G3V6B2	G3V6B2;Q8K3K4	tr|G3V6B2|G3V6B2_RAT Serine (Or cysteine) peptidase inhibitor, clade B (Ovalbumin), member 10 OS=Rattus norvegicus OX=10116 GN=Serpinb10 PE=3 SV=1;sp|Q8K3K4|SPB10_RAT Serpin B10 OS=Rattus norvegicus OX=10116 GN=Serpinb10 PE=2 SV=1	5	713550	795541	593207	425932	1.73826e+06	7.09858e+06	1.15493e+07	2276400	816125	2.18081e+06	853299	4.78424e+06	0.178356	-2.48717	-1.96138	0.0129754	0.0336351
1518	G3V6C4	G3V6C4;O70199	tr|G3V6C4|G3V6C4_RAT UDP-glucose 6-dehydrogenase OS=Rattus norvegicus OX=10116 GN=Ugdh PE=1 SV=1;sp|O70199|UGDH_RAT UDP-glucose 6-dehydrogenase OS=Rattus norvegicus OX=10116 GN=Ugdh PE=1 SV=1	10	713550	795541	593207	2.30696e+06	618944	4.41472e+07	1.23584e+08	32043000	4.17803e+07	3.08471e+07	1.00564e+06	5.44803e+07	0.0184588	-5.75955	-4.98856	2.72958e-07	3.01331e-05
1547	G3V6X1	G3V6X1	tr|G3V6X1|G3V6X1_RAT Fibulin 2 OS=Rattus norvegicus OX=10116 GN=Fbln2 PE=1 SV=1	7	804649	478227	414316	425932	793698	1.16075e+07	1.7937e+07	24740000	2.23642e+07	2.27736e+07	583365	1.98845e+07	0.0293377	-5.0911	-4.3702	5.65455e-09	2.95356e-06
1619	G3V8G5	G3V8G5;Q62638	tr|G3V8G5|G3V8G5_RAT Golgi apparatus protein 1 OS=Rattus norvegicus OX=10116 GN=Glg1 PE=1 SV=1;sp|Q62638|GSLG1_RAT Golgi apparatus protein 1 OS=Rattus norvegicus OX=10116 GN=Glg1 PE=1 SV=1	10	264984	299531	306765	252037	394900	7.65846e+06	4.52252e+07	8472800	2.18182e+07	2.09723e+07	303643	2.08294e+07	0.0145776	-6.1001	-5.30359	1.64212e-07	2.14434e-05
1640	G3V904	G3V904	tr|G3V904|G3V904_RAT Phospholipase D family, member 4 OS=Rattus norvegicus OX=10116 GN=Pld4 PE=1 SV=1	5	3.21533e+06	2.41581e+06	2.97355e+06	425932	618944	1.61531e+07	2.08575e+07	6960100	1.70898e+07	2.21789e+07	1.92991e+06	1.66479e+07	0.115925	-3.10873	-2.53637	0.00026853	0.00243934
1672	Q5U202	Q5U202;G3V9V9;Q62908	tr|Q5U202|Q5U202_RAT Csrp2 protein OS=Rattus norvegicus OX=10116 GN=Csrp2 PE=1 SV=1;tr|G3V9V9|G3V9V9_RAT Cysteine and glycine-rich protein 2 OS=Rattus norvegicus OX=10116 GN=Csrp2 PE=1 SV=1;sp|Q62908|CSRP2_RAT Cysteine and glycine-rich protein 2 OS=Rattus	3	713550	795541	593207	425932	618944	520266	9.98749e+06	13759000	6.70285e+06	1.04688e+07	629435	8.28768e+06	0.0759483	-3.71884	-3.10076	0.00273149	0.0108154
1707	M0R7W2	M0R7W2;M0RAV6;M0RBM9	tr|M0R7W2|M0R7W2_RAT Rho guanine nucleotide exchange factor 10-like OS=Rattus norvegicus OX=10116 GN=Arhgef10l PE=1 SV=2;tr|M0RAV6|M0RAV6_RAT Rho guanine nucleotide exchange factor 10-like OS=Rattus norvegicus OX=10116 GN=Arhgef10l PE=1 SV=2;tr|M0RBM9|M0RB	3	713550	795541	593207	425932	4.64935e+06	1.00755e+07	1.74627e+07	7285300	7.67361e+06	1.36443e+07	1.43552e+06	1.12283e+07	0.127848	-2.96749	-2.40572	0.00014653	0.00160568
1713	M0R979	M0R979;A0A0G2JV24	tr|M0R979|M0R979_RAT Thrombospondin 1 OS=Rattus norvegicus OX=10116 GN=Thbs1 PE=1 SV=2;tr|A0A0G2JV24|A0A0G2JV24_RAT Thrombospondin 1 OS=Rattus norvegicus OX=10116 GN=Thbs1 PE=1 SV=1	7	3.88304e+06	1.47899e+07	2.34911e+07	1.88659e+07	1.78317e+07	6.04141e+07	8.43177e+07	42359000	2.76609e+08	6.15328e+07	1.57723e+07	1.05046e+08	0.150146	-2.73556	-2.19116	0.00150191	0.00723042
1721	M0RA39	M0RA39;F1M1U0	tr|M0RA39|M0RA39_RAT Matrix-remodeling-associated 7 OS=Rattus norvegicus OX=10116 GN=Mxra7 PE=1 SV=1;tr|F1M1U0|F1M1U0_RAT Matrix-remodeling-associated 7 OS=Rattus norvegicus OX=10116 GN=Mxra7 PE=4 SV=2	3	713550	795541	593207	1.89402e+06	1.64042e+06	2.6104e+06	1.13408e+07	14557000	5.03364e+06	1.19828e+07	1.12735e+06	9.10491e+06	0.123818	-3.01371	-2.44847	0.000255489	0.0023481
1804	P01048	P01048	sp|P01048|KNT1_RAT T-kininogen 1 OS=Rattus norvegicus OX=10116 GN=Map1 PE=1 SV=2	5	4.66672e+07	6.39529e+07	6.32009e+07	7.27315e+07	6.32761e+07	3.23328e+08	3.40813e+08	638480000	2.41143e+08	2.208e+08	6.19657e+07	3.52913e+08	0.175584	-2.50977	-1.98229	5.65646e-06	0.000196971
1805	P01161	P01161	sp|P01161|ANF_RAT Natriuretic peptides A OS=Rattus norvegicus OX=10116 GN=Nppa PE=1 SV=1	4	713550	1.58413e+06	593207	425932	618944	2.18452e+08	2.75092e+08	490400000	2.07833e+08	2.56386e+08	787153	2.89633e+08	0.00271776	-8.52336	-7.54528	4.29168e-10	6.72506e-07
1811	P02696	P02696	sp|P02696|RET1_RAT Retinol-binding protein 1 OS=Rattus norvegicus OX=10116 GN=Rbp1 PE=1 SV=2	6	7.46275e+06	5.15918e+06	2.2145e+07	1.5704e+07	5.89135e+06	5.51738e+07	1.29652e+08	89927000	5.85105e+07	8.85285e+07	1.12725e+07	8.43584e+07	0.133626	-2.90373	-2.34673	3.45693e-05	0.00061557
1834	P04961	P04961	sp|P04961|PCNA_RAT Proliferating cell nuclear antigen OS=Rattus norvegicus OX=10116 GN=Pcna PE=1 SV=1	5	7.55023e+06	795541	593207	425932	6.28366e+06	3.82964e+07	3.09944e+07	21171000	1.69579e+07	2.95772e+07	3.12971e+06	2.73994e+07	0.114226	-3.13004	-2.55608	0.000600542	0.00388062
1844	P05942	P05942	sp|P05942|S10A4_RAT Protein S100-A4 OS=Rattus norvegicus OX=10116 GN=S100a4 PE=2 SV=1	3	1.06668e+08	1.85553e+08	1.30682e+08	1.36689e+08	1.23741e+08	5.09724e+08	1.58973e+09	1295300000	8.1569e+08	1.23697e+09	1.36667e+08	1.08948e+09	0.125442	-2.99491	-2.43108	2.42862e-06	0.000110566
1854	P06762	P06762	sp|P06762|HMOX1_RAT Heme oxygenase 1 OS=Rattus norvegicus OX=10116 GN=Hmox1 PE=1 SV=1	4	713550	795541	593207	425932	618944	2.58386e+07	4.09729e+07	24554000	2.02888e+07	1.4962e+07	629435	2.53233e+07	0.024856	-5.33026	-4.59144	3.1242e-09	2.44781e-06
1880	P09034	P09034	sp|P09034|ASSY_RAT Argininosuccinate synthase OS=Rattus norvegicus OX=10116 GN=Ass1 PE=1 SV=1	3	713550	795541	593207	425932	618944	7.66225e+06	1.86244e+07	3055100	816125	6.36353e+06	629435	7.30428e+06	0.0861734	-3.53661	-2.93219	0.00190807	0.00845814
1931	Q5FVS2	Q5FVS2;P14272	tr|Q5FVS2|Q5FVS2_RAT Kallikrein B, plasma 1 OS=Rattus norvegicus OX=10116 GN=Klkb1 PE=1 SV=1;sp|P14272|KLKB1_RAT Plasma kallikrein OS=Rattus norvegicus OX=10116 GN=Klkb1 PE=1 SV=1	3	640013	471731	398735	471874	414477	1.2675e+07	1.19333e+07	16847000	451002	3.12295e+06	479366	9.00583e+06	0.0532284	-4.23166	-3.57516	0.00311158	0.0117194
1936	P14659	P14659;A0A0G2JUT0	sp|P14659|HSP72_RAT Heat shock-related 70 kDa protein 2 OS=Rattus norvegicus OX=10116 GN=Hspa2 PE=1 SV=2;tr|A0A0G2JUT0|A0A0G2JUT0_RAT Heat shock-related 70 kDa protein 2 OS=Rattus norvegicus OX=10116 GN=Hspa2 PE=1 SV=1	3	2.55126e+06	6.17423e+06	593207	425932	618944	1.51645e+07	2.22671e+07	16373000	1.35516e+07	8.79183e+06	2.07271e+06	1.52296e+07	0.136098	-2.87729	-2.32227	0.000445534	0.00324722
1940	P14925	P14925;P14925-3;P14925-4;P14925-5;P14925-2;P14925-6;P14925-7	sp|P14925|AMD_RAT Peptidyl-glycine alpha-amidating monooxygenase OS=Rattus norvegicus OX=10116 GN=Pam PE=1 SV=1;sp|P14925-3|AMD_RAT Isoform PAM-3 of Peptidyl-glycine alpha-amidating monooxygenase OS=Rattus norvegicus OX=10116 GN=Pam;sp|P14925-4|AMD_RAT Iso	11	1.12482e+07	2.97448e+07	2.20967e+07	1.50931e+07	1.3771e+07	9.08762e+07	1.38907e+08	137580000	1.45484e+08	1.42753e+08	1.83908e+07	1.3112e+08	0.140259	-2.83383	-2.28207	8.86689e-07	6.46252e-05
2018	P26376	P26376	sp|P26376|IFM3_RAT Interferon-induced transmembrane protein 3 OS=Rattus norvegicus OX=10116 GN=ifitm3 PE=2 SV=1	3	713550	5.06272e+06	593207	2.21054e+07	1.33582e+07	3.88353e+07	7.26744e+07	47249000	6.10524e+07	4.61506e+07	8.36662e+06	5.31923e+07	0.15729	-2.6685	-2.12913	0.00291003	0.0112454
2041	P30919	P30919	sp|P30919|ASPG_RAT N(4)-(Beta-N-acetylglucosaminyl)-L-asparaginase OS=Rattus norvegicus OX=10116 GN=Aga PE=1 SV=2	3	713550	795541	593207	2.06025e+06	618944	2.03945e+06	4.38961e+06	28255000	3.21081e+06	3.75086e+07	956299	1.50807e+07	0.0634122	-3.9791	-3.34152	0.00311943	0.0117222
2095	P47820	P47820;A0A0A0MXV4;P47820-2	sp|P47820|ACE_RAT Angiotensin-converting enzyme OS=Rattus norvegicus OX=10116 GN=Ace PE=1 SV=1;tr|A0A0A0MXV4|A0A0A0MXV4_RAT Angiotensin-converting enzyme (Fragment) OS=Rattus norvegicus OX=10116 GN=Ace PE=1 SV=2;sp|P47820-2|ACE_RAT Isoform Testis-specific	7	713550	4.07656e+06	2.81432e+06	3.38093e+06	618944	2.1589e+07	7.96439e+07	40772000	2.87427e+07	3.66651e+07	2.32086e+06	4.14825e+07	0.0559479	-4.15977	-3.50866	2.70972e-05	0.000548129
2104	P50115	P50115	sp|P50115|S10A8_RAT Protein S100-A8 OS=Rattus norvegicus OX=10116 GN=S100a8 PE=1 SV=3	2	4.46036e+06	795541	593207	425932	4.17296e+06	1.56286e+07	4.11743e+07	2784400	6.34456e+06	5.26784e+06	2.0896e+06	1.42399e+07	0.146742	-2.76864	-2.22177	0.0109157	0.0294151
2115	P51593	P51593	sp|P51593|HUWE1_RAT E3 ubiquitin-protein ligase HUWE1 (Fragment) OS=Rattus norvegicus OX=10116 GN=Huwe1 PE=1 SV=2	2	713550	795541	593207	425932	618944	5.33646e+06	8.92734e+06	4825700	816125	3.53898e+06	629435	4.68892e+06	0.134239	-2.89713	-2.34062	0.00089283	0.00498757
2130	P54001	P54001	sp|P54001|P4HA1_RAT Prolyl 4-hydroxylase subunit alpha-1 OS=Rattus norvegicus OX=10116 GN=P4ha1 PE=2 SV=2	13	3.62732e+06	2.43503e+07	1.35911e+07	2.38689e+07	2.36275e+07	1.10307e+08	1.80901e+08	92383000	1.02536e+08	1.28378e+08	1.7813e+07	1.22901e+08	0.144938	-2.78649	-2.23828	0.000143982	0.00158887
2161	P61621	P61621	sp|P61621|S61A1_RAT Protein transport protein Sec61 subunit alpha isoform 1 OS=Rattus norvegicus OX=10116 GN=Sec61a1 PE=2 SV=2	6	985833	2.96617e+06	1.06206e+06	982466	618944	9.18618e+06	2.01397e+07	10100000	1.21352e+07	1.77652e+07	1.32309e+06	1.38652e+07	0.0954253	-3.38949	-2.79609	5.3227e-06	0.000189561
2239	P70580	P70580;A0A0H2UHK2	sp|P70580|PGRC1_RAT Membrane-associated progesterone receptor component 1 OS=Rattus norvegicus OX=10116 GN=Pgrmc1 PE=1 SV=3;tr|A0A0H2UHK2|A0A0H2UHK2_RAT Membrane-associated progesterone receptor component 1 OS=Rattus norvegicus OX=10116 GN=Pgrmc1 PE=1 SV=1	3	2.04025e+06	988839	593207	425932	618944	1.62801e+07	2.64262e+07	19799000	1.67827e+07	3.74051e+06	933434	1.66057e+07	0.0562116	-4.15299	-3.50238	3.01093e-05	0.000574764
2292	Q05175	Q05175	sp|Q05175|BASP1_RAT Brain acid soluble protein 1 OS=Rattus norvegicus OX=10116 GN=Basp1 PE=1 SV=2	5	1.09991e+06	1.35228e+06	866049	4.58935e+06	618944	8.6435e+06	4.79747e+07	22420000	3.00717e+06	2.57483e+07	1.70531e+06	2.15587e+07	0.0791006	-3.66017	-3.04649	0.00110626	0.00573061
2321	Q1KQ07	Q1KQ07	tr|Q1KQ07|Q1KQ07_RAT Signal transducer and activator of transcription OS=Rattus norvegicus OX=10116 GN=Stat6 PE=1 SV=1	3	713550	795541	593207	425932	618944	7.17398e+06	1.42701e+07	9106400	4.71904e+06	9.79368e+06	629435	9.01265e+06	0.0698391	-3.83982	-3.21268	1.45035e-07	2.06609e-05
2360	Q3S4A4	Q3S4A4;Q62848;Q3S4A5;Q62848-2;Q62848-3	tr|Q3S4A4|Q3S4A4_RAT ADP-ribosylation factor GTPase activating protein 1 heart isoform OS=Rattus norvegicus OX=10116 GN=Arfgap1 PE=1 SV=1;sp|Q62848|ARFG1_RAT ADP-ribosylation factor GTPase-activating protein 1 OS=Rattus norvegicus OX=10116 GN=Arfgap1 PE=1	7	8.59694e+06	1.39915e+06	5.81896e+06	1.59518e+06	1.44035e+06	2.63519e+07	2.13667e+07	20457000	2.45729e+07	1.85083e+07	3.77012e+06	2.22514e+07	0.169433	-2.56121	-2.02988	0.000189338	0.0018777
2417	Q4KMC4	Q4KMC4	sp|Q4KMC4|GFPT2_RAT Glutamine--fructose-6-phosphate aminotransferase [isomerizing] 2 OS=Rattus norvegicus OX=10116 GN=Gfpt2 PE=1 SV=3	6	1.66243e+06	795541	3.29095e+06	5.13038e+06	618944	2.06619e+07	4.18178e+07	23609000	3.7045e+07	3.84092e+07	2.29965e+06	3.23086e+07	0.0711776	-3.81243	-3.18734	2.28619e-05	0.000494101
2424	Q4QQV6	Q4QQV6	tr|Q4QQV6|Q4QQV6_RAT Lymphocyte specific 1, isoform CRA_a OS=Rattus norvegicus OX=10116 GN=Lsp1 PE=1 SV=1	5	1.76787e+06	968952	593207	1.52289e+06	1.65428e+06	5.2171e+06	1.83255e+07	7582400	963465	5.58608e+06	1.30144e+06	7.5349e+06	0.172722	-2.53348	-2.00422	0.0114013	0.0304134
2473	Q5EAJ6	Q5EAJ6;Q5EAJ6-2	sp|Q5EAJ6|IKIP_RAT Inhibitor of nuclear factor kappa-B kinase-interacting protein OS=Rattus norvegicus OX=10116 GN=Ikbip PE=2 SV=1;sp|Q5EAJ6-2|IKIP_RAT Isoform 2 of Inhibitor of nuclear factor kappa-B kinase-interacting protein OS=Rattus norvegicus OX=1011	2	713550	795541	593207	425932	618944	5.40397e+06	8.38218e+06	7468200	9.46131e+06	8.37395e+06	629435	7.81792e+06	0.0805118	-3.63466	-3.02289	8.36235e-09	3.27595e-06
2519	Q5M891	Q5M891;Q63514	tr|Q5M891|Q5M891_RAT C4b-binding protein alpha chain OS=Rattus norvegicus OX=10116 GN=C4bpa PE=1 SV=1;sp|Q63514|C4BPA_RAT C4b-binding protein alpha chain OS=Rattus norvegicus OX=10116 GN=C4bpa PE=2 SV=1	2	713550	795541	593207	425932	618944	7.16414e+06	5.20309e+06	6245000	4.06781e+06	5.32523e+06	629435	5.60105e+06	0.112378	-3.15357	-2.57785	3.19635e-08	7.15526e-06
2524	Q5M9F8	Q5M9F8	sp|Q5M9F8|SCYL1_RAT N-terminal kinase-like protein OS=Rattus norvegicus OX=10116 GN=Scyl1 PE=2 SV=1	2	713550	795541	593207	425932	3.75351e+06	5.50396e+06	1.08744e+07	8214500	1.30855e+07	9.8099e+06	1.25635e+06	9.49766e+06	0.13228	-2.91834	-2.36024	9.11919e-05	0.00114318
2554	Q5RJK8	Q5RJK8	sp|Q5RJK8|ACBD6_RAT Acyl-CoA-binding domain-containing protein 6 OS=Rattus norvegicus OX=10116 GN=Acbd6 PE=1 SV=1	4	713550	795541	593207	6.46786e+06	618944	1.97286e+07	1.68845e+07	17748000	4.90492e+06	1.58874e+07	1.83782e+06	1.50307e+07	0.122271	-3.03184	-2.46524	0.000324727	0.00269138
2566	Q5RK28	Q5RK28;M0R6G0	sp|Q5RK28|NMES1_RAT Normal mucosa of esophagus-specific gene 1 protein OS=Rattus norvegicus OX=10116 GN=Nmes1 PE=3 SV=1;tr|M0R6G0|M0R6G0_RAT Hypothetical LOC302884 OS=Rattus norvegicus OX=10116 GN=MGC105649 PE=4 SV=1	3	713550	795541	593207	1.81441e+06	621945	6.22028e+06	1.59232e+07	7363700	9.96691e+06	1.0227e+07	907731	9.94023e+06	0.0913189	-3.45294	-2.85479	1.63611e-06	8.84063e-05
2584	Q5U2R8	Q5U2R8	tr|Q5U2R8|Q5U2R8_RAT Interferon activated gene 204 OS=Rattus norvegicus OX=10116 GN=Mnda PE=1 SV=1	5	713550	795541	1.4538e+06	425932	618944	4.41308e+06	2.52914e+07	13896000	816125	2.8122e+06	801553	9.44575e+06	0.0848586	-3.5588	-2.95271	0.007248	0.0218496
2594	Q5U2V1	Q5U2V1;A0A096MJW1	tr|Q5U2V1|Q5U2V1_RAT Peptidylprolyl isomerase OS=Rattus norvegicus OX=10116 GN=Fkbp10 PE=1 SV=1;tr|A0A096MJW1|A0A096MJW1_RAT Peptidylprolyl isomerase OS=Rattus norvegicus OX=10116 GN=Fkbp10 PE=1 SV=1	7	713550	795541	593207	425932	618944	1.31114e+07	5.40796e+07	30660000	1.28824e+07	2.80378e+07	629435	2.77542e+07	0.0226789	-5.46251	-4.71378	1.08827e-07	1.70532e-05
2606	Q5U367	Q5U367	sp|Q5U367|PLOD3_RAT Procollagen-lysine,2-oxoglutarate 5-dioxygenase 3 OS=Rattus norvegicus OX=10116 GN=Plod3 PE=2 SV=1	8	3.28879e+06	2.25277e+06	821307	4.53904e+06	6.58874e+06	2.18636e+07	3.94425e+07	25970000	1.73798e+07	1.72616e+07	3.49813e+06	2.43835e+07	0.143463	-2.80125	-2.25193	0.000151864	0.00163489
2721	Q63691	Q63691	sp|Q63691|CD14_RAT Monocyte differentiation antigen CD14 OS=Rattus norvegicus OX=10116 GN=Cd14 PE=2 SV=2	4	713550	795541	593207	425932	618944	1.15736e+07	1.86128e+07	9047200	6.34177e+06	5.01085e+06	629435	1.01172e+07	0.062214	-4.00662	-3.36698	5.25588e-07	4.45187e-05
2759	Q66H59	Q66H59	sp|Q66H59|NPL_RAT N-acetylneuraminate lyase OS=Rattus norvegicus OX=10116 GN=Npl PE=2 SV=1	3	713550	2.70742e+06	805643	425932	618944	1.44104e+06	1.13067e+07	7230700	6.15589e+06	8.74085e+06	1.0543e+06	6.97505e+06	0.151153	-2.72592	-2.18225	0.00128058	0.00644194
2763	Q66H94	Q66H94	sp|Q66H94|FKBP9_RAT Peptidyl-prolyl cis-trans isomerase FKBP9 OS=Rattus norvegicus OX=10116 GN=Fkbp9 PE=2 SV=1	6	713550	795541	4.95333e+06	1.68578e+06	3.33846e+06	1.71243e+07	2.8338e+07	34303000	2.76952e+07	3.06942e+07	2.29733e+06	2.76309e+07	0.0831434	-3.58825	-2.97996	2.22467e-05	0.000487561
2768	Q66HD3	Q66HD3	sp|Q66HD3|NASP_RAT Nuclear autoantigenic sperm protein OS=Rattus norvegicus OX=10116 GN=Nasp PE=1 SV=1	3	713550	795541	593207	425932	618944	5.3716e+06	3.96886e+06	4033400	3.5689e+06	2.77218e+06	629435	3.94299e+06	0.159634	-2.64716	-2.10939	2.58537e-07	3.01331e-05
2798	Q68FX4	Q68FX4	tr|Q68FX4|Q68FX4_RAT Hematopoietic cell-specific LYN substrate 1 OS=Rattus norvegicus OX=10116 GN=Hcls1 PE=1 SV=1	4	713550	795541	593207	425932	618944	1.49124e+07	1.50336e+07	8753900	3.56923e+06	8.0279e+06	629435	1.00594e+07	0.0625717	-3.99835	-3.35933	1.50574e-06	8.64542e-05
2839	Q6AYC6	Q6AYC6	tr|Q6AYC6|Q6AYC6_RAT ABI family, member 3 OS=Rattus norvegicus OX=10116 GN=Abi3 PE=1 SV=1	2	713550	2.99679e+06	593207	425932	618944	737181	7.54203e+06	3730100	1.23192e+07	8.94709e+06	1.06969e+06	6.65513e+06	0.160731	-2.63728	-2.10025	0.00939724	0.0264371
2920	Q6P792	Q6P792;Q9WUH4;A0A0G2K338;Q8K3G3;Q4FZR8	tr|Q6P792|Q6P792_RAT Four and a half LIM domains 1 OS=Rattus norvegicus OX=10116 GN=Fhl1 PE=1 SV=1;sp|Q9WUH4|FHL1_RAT Four and a half LIM domains protein 1 OS=Rattus norvegicus OX=10116 GN=Fhl1 PE=2 SV=1;tr|A0A0G2K338|A0A0G2K338_RAT Four and a half LIM dom	11	2.52103e+08	2.39213e+08	3.16152e+08	2.7674e+08	2.73423e+08	1.20592e+09	1.8977e+09	2107700000	1.55312e+09	1.97055e+09	2.71526e+08	1.747e+09	0.155424	-2.68572	-2.14505	2.79952e-08	7.15526e-06
2923	Q6P7C7	Q6P7C7	sp|Q6P7C7|GPNMB_RAT Transmembrane glycoprotein NMB OS=Rattus norvegicus OX=10116 GN=Gpnmb PE=2 SV=1	3	713550	1.92074e+06	593207	1.75828e+06	618944	1.12099e+07	3.34799e+07	13608000	1.04539e+07	1.11578e+07	1.12095e+06	1.59819e+07	0.0701384	-3.83365	-3.20697	6.63229e-06	0.000223501
2964	Q71LX6	Q71LX6	sp|Q71LX6|XIRP2_RAT Xin actin-binding repeat-containing protein 2 OS=Rattus norvegicus OX=10116 GN=Xirp2 PE=1 SV=1	62	3.44053e+06	6.93859e+06	2.09461e+07	568552	4.22111e+06	2.53643e+08	7.11887e+08	460050000	1.32974e+08	3.70791e+08	7.22297e+06	3.85869e+08	0.0187187	-5.73938	-4.9699	2.32779e-05	0.000494812
3010	Q8R511-7	Q8R511-7;Q8R511-6;Q8R511-5;Q8R511-4;Q8R511-3;Q8R511;Q8R511-2;Z4YNH5;F1LZF2	sp|Q8R511-7|FNBP1_RAT Isoform 7 of Formin-binding protein 1 OS=Rattus norvegicus OX=10116 GN=Fnbp1;sp|Q8R511-6|FNBP1_RAT Isoform 6 of Formin-binding protein 1 OS=Rattus norvegicus OX=10116 GN=Fnbp1;sp|Q8R511-5|FNBP1_RAT Isoform 5 of Formin-binding protein	3	1.30583e+06	1.06537e+06	2.15031e+06	425932	618944	4.13965e+06	5.42174e+06	22455000	816125	9.426e+06	1.11328e+06	8.4517e+06	0.131722	-2.92443	-2.36588	0.0124308	0.0325738
3027	Q920P6	Q920P6	sp|Q920P6|ADA_RAT Adenosine deaminase OS=Rattus norvegicus OX=10116 GN=Ada PE=1 SV=3	9	1.93247e+06	6.94144e+06	4.44042e+06	6.49189e+06	2.68407e+06	1.91712e+07	1.98139e+07	29020000	5.79622e+07	2.94722e+07	4.49806e+06	3.10879e+07	0.144688	-2.78898	-2.24058	5.80418e-05	0.000874534
3061	Q9ERL1	Q9ERL1	tr|Q9ERL1|Q9ERL1_RAT Cytochrome b-245 beta chain OS=Rattus norvegicus OX=10116 GN=Cybb PE=1 SV=2	2	713550	795541	593207	1.77606e+06	618944	1.2382e+07	2.01781e+07	8938700	1.24312e+07	3.674e+06	899460	1.15208e+07	0.0780727	-3.67904	-3.06395	1.44391e-05	0.000368598
3103	Q9R1T3	Q9R1T3	sp|Q9R1T3|CATZ_RAT Cathepsin Z OS=Rattus norvegicus OX=10116 GN=Ctsz PE=1 SV=2	4	7.75002e+06	5.49344e+06	4.1494e+06	5.82805e+06	3.57341e+06	2.19435e+07	7.17033e+07	36459000	1.75875e+07	2.98066e+07	5.35886e+06	3.55e+07	0.150954	-2.72782	-2.184	3.91769e-05	0.000667284
1	A0A096MIS3	A0A096MIS3;Q63186	tr|A0A096MIS3|A0A096MIS3_RAT Translation initiation factor eIF-2B subunit delta OS=Rattus norvegicus OX=10116 GN=Eif2b4 PE=1 SV=2;sp|Q63186|EI2BD_RAT Translation initiation factor eIF-2B subunit delta OS=Rattus norvegicus OX=10116 GN=Eif2b4 PE=2 SV=1	6	8.53647e+06	2.02663e+07	4.63086e+06	1.36248e+07	1.52567e+07	2.26391e+07	2.61014e+07	22499000	1.06003e+07	2.44645e+07	1.2463e+07	2.12609e+07	0.586196	-0.770546	-0.373388	0.0581456	0.107509
2	F1M8H5	F1M8H5;A2VD14;A0A096MIV5;A0A096MJ15	tr|F1M8H5|F1M8H5_RAT ATP-binding cassette subfamily F member 2 OS=Rattus norvegicus OX=10116 GN=Abcf2 PE=1 SV=2;tr|A2VD14|A2VD14_RAT ATP-binding cassette subfamily F member 2 OS=Rattus norvegicus OX=10116 GN=Abcf2 PE=1 SV=1;tr|A0A096MIV5|A0A096MIV5_RAT ATP	2	3.55254e+06	1.04895e+07	593207	6.46172e+06	6.54746e+06	1.20777e+07	6.33645e+06	15531000	1.23016e+07	1.11145e+07	5.52888e+06	1.14722e+07	0.481935	-1.05309	-0.634761	0.055742	0.103923
3	A0A096MIX2	A0A096MIX2;E9PT29;A0A096MJW9	tr|A0A096MIX2|A0A096MIX2_RAT DEAD (Asp-Glu-Ala-Asp) box polypeptide 17, isoform CRA_a OS=Rattus norvegicus OX=10116 GN=Ddx17 PE=1 SV=1;tr|E9PT29|E9PT29_RAT DEAD-box helicase 17 OS=Rattus norvegicus OX=10116 GN=Ddx17 PE=1 SV=3	6	3.74123e+07	1.79292e+07	1.42954e+07	2.6252e+07	2.93927e+07	5.24958e+06	3.70635e+07	39649000	2.79848e+07	2.9174e+07	2.50563e+07	2.78242e+07	0.900523	-0.151165	0.199582	0.933469	0.95355
4	A0A096MIZ1	A0A096MIZ1;D4A4D8	tr|A0A096MIZ1|A0A096MIZ1_RAT Paralemmin 2 OS=Rattus norvegicus OX=10116 GN=Palm2 PE=1 SV=1	4	713550	795541	4.42193e+06	228649	618944	9.38482e+06	2.26135e+07	9593500	348414	7.75909e+06	1.35572e+06	9.93986e+06	0.136393	-2.87416	-2.31938	0.0329353	0.068767
5	A0A096MJ01	A0A096MJ01	tr|A0A096MJ01|A0A096MJ01_RAT LIM domain-binding 3 OS=Rattus norvegicus OX=10116 GN=Ldb3 PE=1 SV=1	29	6.79241e+09	7.30744e+09	5.30653e+09	6.46118e+09	7.63066e+09	4.23288e+09	5.12442e+09	5828100000	6.58063e+09	5.85844e+09	6.69964e+09	5.52489e+09	1.21263	0.278138	0.596716	0.100651	0.164549
7	A0A096MJA9	A0A096MJA9;A0A096MKE0;A0A0G2K2B5	tr|A0A096MJA9|A0A096MJA9_RAT Aspartate-beta-hydroxylase OS=Rattus norvegicus OX=10116 GN=Asph PE=1 SV=1;tr|A0A096MKE0|A0A096MKE0_RAT Aspartate-beta-hydroxylase OS=Rattus norvegicus OX=10116 GN=Asph PE=1 SV=1;tr|A0A0G2K2B5|A0A0G2K2B5_RAT Aspartate-beta-hydr	7	7.67934e+07	7.50283e+07	3.51025e+07	6.67427e+07	7.18867e+07	6.8738e+07	8.42622e+07	96098000	6.51418e+07	1.02386e+08	6.51107e+07	8.33252e+07	0.781405	-0.355858	0.0102266	0.139328	0.214889
8	A0A096MJB5	A0A096MJB5;D4A8U9	tr|A0A096MJB5|A0A096MJB5_RAT Unc-45 myosin chaperone B OS=Rattus norvegicus OX=10116 GN=Unc45b PE=4 SV=1;tr|D4A8U9|D4A8U9_RAT Unc-45 homolog B (C. elegans) (Predicted) OS=Rattus norvegicus OX=10116 GN=Unc45b PE=4 SV=1	31	3.56116e+08	3.85996e+08	4.33325e+08	3.36046e+08	3.36388e+08	6.88661e+08	5.95956e+08	779630000	6.50488e+08	7.12438e+08	3.69574e+08	6.85435e+08	0.539182	-0.891155	-0.48496	3.18976e-05	0.000591522
9	A0A096MJD1	A0A096MJD1;F1M4W7	tr|A0A096MJD1|A0A096MJD1_RAT Cleavage stimulation factor subunit 3 (Fragment) OS=Rattus norvegicus OX=10116 GN=Cstf3 PE=1 SV=1;tr|F1M4W7|F1M4W7_RAT Cleavage stimulation factor subunit 3 OS=Rattus norvegicus OX=10116 GN=Cstf3 PE=1 SV=3	2	713550	795541	3.70528e+06	2.16992e+06	618944	6.20225e+06	6.92859e+06	7151400	6.38964e+06	4.7174e+06	1.60065e+06	6.27786e+06	0.254967	-1.97162	-1.48446	0.00064764	0.00405941
10	A0A0G2KA61	A0A0G2KA61;A0A096MJD3;P67874;A0A096MKB7	tr|A0A0G2KA61|A0A0G2KA61_RAT Casein kinase II subunit beta OS=Rattus norvegicus OX=10116 GN=Csnk2b PE=1 SV=1;tr|A0A096MJD3|A0A096MJD3_RAT Casein kinase II subunit beta OS=Rattus norvegicus OX=10116 GN=Csnk2b PE=1 SV=1;sp|P67874|CSK2B_RAT Casein kinase II s	2	9.13088e+06	9.30592e+06	2.05609e+07	1.95683e+07	1.06104e+07	1.99724e+07	2.22931e+07	10870000	1.79937e+07	2.22129e+07	1.38353e+07	1.86684e+07	0.741107	-0.432247	-0.0604383	0.145137	0.221882
11	A0A096MJV9	A0A096MJV9;F1LLZ7;A0A096MJF7;Q64649	tr|A0A096MJV9|A0A096MJV9_RAT Phosphorylase b kinase regulatory subunit OS=Rattus norvegicus OX=10116 GN=Phka1 PE=1 SV=1;tr|F1LLZ7|F1LLZ7_RAT Phosphorylase b kinase regulatory subunit OS=Rattus norvegicus OX=10116 GN=Phka1 PE=1 SV=3;tr|A0A096MJF7|A0A096MJF7	2	6.64388e+06	1.0414e+07	8.04972e+06	7.39069e+06	7.91348e+06	6.30829e+06	1.12475e+06	3648100	6.07597e+06	3.60417e+06	8.08234e+06	4.15225e+06	1.9465	0.960879	1.2283	0.0207635	0.0479534
12	Q32PX6	Q32PX6;A0A096MJM1;A0A096MK75	tr|Q32PX6|Q32PX6_RAT Ras homolog family member G OS=Rattus norvegicus OX=10116 GN=Rhog PE=1 SV=1;tr|A0A096MJM1|A0A096MJM1_RAT Ras homolog family member G (Fragment) OS=Rattus norvegicus OX=10116 GN=Rhog PE=1 SV=6;tr|A0A096MK75|A0A096MK75_RAT Ras homolog fa	4	1.4917e+07	1.23373e+07	6.77128e+06	8.12509e+06	1.24095e+07	1.08657e+07	2.74009e+07	20260000	1.77767e+07	1.47666e+07	1.0912e+07	1.8214e+07	0.599102	-0.739126	-0.344323	0.0313736	0.0661706
13	A0A096MJR6	A0A096MJR6	tr|A0A096MJR6|A0A096MJR6_RAT Poly [ADP-ribose] polymerase (Fragment) OS=Rattus norvegicus OX=10116 GN=Parp4 PE=1 SV=1	3	2.14818e+06	795541	1.79758e+06	425932	2.1966e+06	3.63396e+06	1.5064e+07	4131100	816125	7.50619e+06	1.47277e+06	6.23028e+06	0.236388	-2.08077	-1.58544	0.0414467	0.0819004
14	A0A096MJY6	A0A096MJY6	tr|A0A096MJY6|A0A096MJY6_RAT 1,4-alpha-glucan branching enzyme 1 (Fragment) OS=Rattus norvegicus OX=10116 GN=Gbe1 PE=1 SV=1	3	1.02538e+08	9.35923e+07	1.12407e+08	1.04202e+08	9.51788e+07	1.3222e+08	1.37949e+08	160010000	1.5054e+08	1.59222e+08	1.01584e+08	1.47988e+08	0.686431	-0.542814	-0.162721	0.000689973	0.00419878
16	A0A096MK18	A0A096MK18	tr|A0A096MK18|A0A096MK18_RAT Diphosphoinositol pentakisphosphate kinase 2 (Fragment) OS=Rattus norvegicus OX=10116 GN=Ppip5k2 PE=1 SV=1	3	4.4313e+06	4.09342e+06	4.18874e+06	5.76804e+06	3.99305e+06	5.77914e+06	5.20622e+06	9944400	8.63554e+06	1.19773e+07	4.49491e+06	8.30853e+06	0.540999	-0.886301	-0.48047	0.00651364	0.0201518
17	A0A1W2Q6E9	A0A1W2Q6E9;A0A096MK30;O35763	tr|A0A1W2Q6E9|A0A1W2Q6E9_RAT Moesin OS=Rattus norvegicus OX=10116 GN=Msn PE=1 SV=1;tr|A0A096MK30|A0A096MK30_RAT Moesin OS=Rattus norvegicus OX=10116 GN=Msn PE=1 SV=1;sp|O35763|MOES_RAT Moesin OS=Rattus norvegicus OX=10116 GN=Msn PE=1 SV=3	39	1.05424e+09	1.16116e+09	1.14311e+09	1.2415e+09	1.07336e+09	1.4393e+09	2.11806e+09	1963600000	1.52868e+09	1.89107e+09	1.13467e+09	1.78814e+09	0.634555	-0.656183	-0.267595	0.000915883	0.00505131
18	A0A096MK41	A0A096MK41;P02761;A0A096MJW3;A0A096MIX6;F1M6Y6;F7FIH7;F7ET54;M0RBS2	tr|A0A096MK41|A0A096MK41_RAT Similar to alpha-2u globulin PGCL2 OS=Rattus norvegicus OX=10116 GN=RGD1566134 PE=3 SV=1;sp|P02761|MUP_RAT Major urinary protein OS=Rattus norvegicus OX=10116 PE=1 SV=1;tr|A0A096MJW3|A0A096MJW3_RAT Uncharacterized protein (Frag	2	2.09545e+06	7.49626e+06	1.45451e+06	7.41439e+06	1.37786e+06	6.447e+06	413766	688340	816125	977769	3.96769e+06	1.8686e+06	2.12335	1.08634	1.34436	0.0942008	0.156951
19	A0A096MK47-2	A0A096MK47-2;A0A096MK47;A0A096MJS3;A0A096MK47-3	sp|A0A096MK47-2|MLIP_RAT Isoform 2 of Muscular LMNA-interacting protein OS=Rattus norvegicus OX=10116 GN=Mlip;sp|A0A096MK47|MLIP_RAT Muscular LMNA-interacting protein OS=Rattus norvegicus OX=10116 GN=Mlip PE=1 SV=1;tr|A0A096MJS3|A0A096MJS3_RAT Muscular LMN	17	2.58441e+08	2.3046e+08	2.46418e+08	2.45358e+08	2.92981e+08	1.91415e+08	1.70035e+08	234860000	1.9227e+08	1.76377e+08	2.54732e+08	1.92992e+08	1.31991	0.40044	0.709855	0.00980915	0.0273261
21	A0A096MK73	A0A096MK73;P13668	tr|A0A096MK73|A0A096MK73_RAT Stathmin (Fragment) OS=Rattus norvegicus OX=10116 GN=Stmn1 PE=1 SV=1;sp|P13668|STMN1_RAT Stathmin OS=Rattus norvegicus OX=10116 GN=Stmn1 PE=1 SV=2	2	1.66623e+07	1.80309e+07	1.4783e+07	1.831e+07	1.47093e+07	5.61604e+07	3.44017e+07	33824000	5.49927e+07	3.62565e+07	1.64991e+07	4.31271e+07	0.382569	-1.38621	-0.942919	2.71091e-05	0.000548129
22	A0A096MKB4	A0A096MKB4;A0A0G2K749;E9PTY6	tr|A0A096MKB4|A0A096MKB4_RAT FRY microtubule-binding protein (Fragment) OS=Rattus norvegicus OX=10116 GN=Fry PE=1 SV=1;tr|A0A0G2K749|A0A0G2K749_RAT FRY microtubule-binding protein OS=Rattus norvegicus OX=10116 GN=Fry PE=1 SV=1;tr|E9PTY6|E9PTY6_RAT FRY micr	5	1.48893e+07	7.47122e+06	6.18088e+06	7.7546e+06	1.0318e+07	3.16372e+06	8.64648e+06	16583000	1.08127e+07	1.05051e+07	9.32279e+06	9.94219e+06	0.9377	-0.0928014	0.253572	0.964962	0.977754
23	A0A096MKC0	A0A096MKC0;B2RYE6	tr|A0A096MKC0|A0A096MKC0_RAT GRB10-interacting GYF protein 2 (Fragment) OS=Rattus norvegicus OX=10116 GN=Gigyf2 PE=1 SV=1;tr|B2RYE6|B2RYE6_RAT GRB10-interacting GYF protein 2 OS=Rattus norvegicus OX=10116 GN=Gigyf2 PE=1 SV=1	4	3.72225e+06	3.16479e+06	593207	3.59327e+06	618944	7.18166e+06	8.84768e+06	8072600	6.41148e+06	7.99623e+06	2.33849e+06	7.70193e+06	0.303624	-1.71964	-1.25137	0.00374681	0.0134354
24	A0A096MKD4	A0A096MKD4;A0A0G2JYM0	tr|A0A096MKD4|A0A096MKD4_RAT LIM domain-binding 3 OS=Rattus norvegicus OX=10116 GN=Ldb3 PE=1 SV=1;tr|A0A0G2JYM0|A0A0G2JYM0_RAT LIM domain-binding 3 OS=Rattus norvegicus OX=10116 GN=Ldb3 PE=1 SV=1	3	3.31142e+08	3.15537e+08	2.51989e+08	2.73196e+08	3.70182e+08	9.63818e+07	1.24425e+08	148610000	6.7456e+07	4.60107e+07	3.08409e+08	9.65767e+07	3.19341	1.6751	1.889	0.000158743	0.00167509
25	A0A096MKG7	A0A096MKG7;A0A096MKE2;D4A719	tr|A0A096MKG7|A0A096MKG7_RAT Sorting nexin 12 (Fragment) OS=Rattus norvegicus OX=10116 GN=Snx12 PE=1 SV=1;tr|A0A096MKE2|A0A096MKE2_RAT Sorting nexin 12 OS=Rattus norvegicus OX=10116 GN=Snx12 PE=1 SV=1;tr|D4A719|D4A719_RAT Sorting nexin 12 OS=Rattus norvegi	3	5.55205e+06	8.26558e+06	2.13583e+06	9.07539e+06	1.05033e+07	2.07172e+07	1.8901e+07	10402000	1.13313e+07	1.79212e+07	7.10644e+06	1.58545e+07	0.448228	-1.1577	-0.73153	0.0126379	0.0329237
26	A0A096MKF1	A0A096MKF1;F1LPI7	tr|A0A096MKF1|A0A096MKF1_RAT Diphosphoinositol pentakisphosphate kinase 2 (Fragment) OS=Rattus norvegicus OX=10116 GN=Ppip5k2 PE=1 SV=1;tr|F1LPI7|F1LPI7_RAT Diphosphoinositol pentakisphosphate kinase 2 OS=Rattus norvegicus OX=10116 GN=Ppip5k2 PE=1 SV=3	2	5.75578e+06	795541	593207	4.59237e+06	4.73744e+06	9.04654e+06	4.93879e+06	4362300	1.08099e+07	1.48601e+07	3.29487e+06	8.80351e+06	0.374267	-1.41786	-0.972198	0.0292025	0.0622166
27	A0A096MKG5	A0A096MKG5;Q1HCL7	tr|A0A096MKG5|A0A096MKG5_RAT NAD kinase 2, mitochondrial OS=Rattus norvegicus OX=10116 GN=Nadk2 PE=1 SV=1;sp|Q1HCL7|NAKD2_RAT NAD kinase 2, mitochondrial OS=Rattus norvegicus OX=10116 GN=Nadk2 PE=1 SV=1	3	3.62834e+07	2.25476e+07	2.98592e+07	3.60393e+07	2.78162e+07	1.79685e+07	1.55455e+07	15152000	1.92293e+07	1.92985e+07	3.05091e+07	1.74388e+07	1.7495	0.806944	1.0859	0.000620172	0.00395849
28	A0A096MKH2	A0A096MKH2	tr|A0A096MKH2|A0A096MKH2_RAT Similar to RIKEN cDNA 1110059P08 OS=Rattus norvegicus OX=10116 GN=Vta1 PE=1 SV=1	3	2.34709e+07	2.42523e+07	3.23065e+07	2.1794e+07	1.9948e+07	4.31084e+07	3.86817e+07	35282000	3.20518e+07	3.46876e+07	2.43544e+07	3.67623e+07	0.662482	-0.594048	-0.210116	0.00282109	0.0110241
29	F1LST1	F1LST1;A0A096P6L8;P04937-2;P04937-3;P04937;P04937-4	tr|F1LST1|F1LST1_RAT Fibronectin OS=Rattus norvegicus OX=10116 GN=Fn1 PE=1 SV=3;tr|A0A096P6L8|A0A096P6L8_RAT Fibronectin OS=Rattus norvegicus OX=10116 GN=Fn1 PE=1 SV=2;sp|P04937-2|FINC_RAT Isoform 2 of Fibronectin OS=Rattus norvegicus OX=10116 GN=Fn1;sp|P0	25	1.12361e+08	5.24523e+07	1.13287e+07	5.29995e+07	7.15399e+07	2.08955e+08	1.45431e+08	272970000	1.17281e+08	6.66146e+07	6.01363e+07	1.6225e+08	0.370639	-1.43191	-0.9852	0.0237405	0.0528236
30	A0A096P6L9	A0A096P6L9;A0A1B0GWS5;A0A1B0GWQ4;P08650	tr|A0A096P6L9|A0A096P6L9_RAT Complement C5 OS=Rattus norvegicus OX=10116 GN=C5 PE=1 SV=2;tr|A0A1B0GWS5|A0A1B0GWS5_RAT Complement C5 (Fragment) OS=Rattus norvegicus OX=10116 GN=C5 PE=1 SV=1	23	4.09393e+07	2.78131e+07	4.31782e+07	6.03564e+07	3.50844e+07	1.46379e+08	6.64236e+07	139300000	9.87257e+07	5.72172e+07	4.14743e+07	1.01609e+08	0.408175	-1.29274	-0.856454	0.00258258	0.0104712
32	A0A0A0MXW1	A0A0A0MXW1;P35738	tr|A0A0A0MXW1|A0A0A0MXW1_RAT 2-oxoisovalerate dehydrogenase subunit beta, mitochondrial OS=Rattus norvegicus OX=10116 GN=Bckdhb PE=1 SV=1;sp|P35738|ODBB_RAT 2-oxoisovalerate dehydrogenase subunit beta, mitochondrial OS=Rattus norvegicus OX=10116 GN=Bckdhb	10	4.54901e+08	7.11749e+08	5.33433e+08	7.06792e+08	5.81701e+08	3.08965e+08	2.69731e+08	256670000	3.59562e+08	2.60588e+08	5.97715e+08	2.91103e+08	2.05328	1.03793	1.29957	0.000102663	0.00123542
33	A0A0A0MXW3	A0A0A0MXW3;D4AEC0;P0C0S7;M0R6X5	tr|A0A0A0MXW3|A0A0A0MXW3_RAT Histone H2A OS=Rattus norvegicus OX=10116 GN=H2afz PE=3 SV=1;tr|D4AEC0|D4AEC0_RAT Histone H2A OS=Rattus norvegicus OX=10116 GN=H2afv PE=3 SV=1;sp|P0C0S7|H2AZ_RAT Histone H2A.Z OS=Rattus norvegicus OX=10116 GN=H2afz PE=1 SV=2	3	1.2312e+08	1.32724e+08	1.42259e+07	8.0514e+07	1.33898e+08	3.88486e+07	8.29197e+07	115390000	6.50256e+07	3.38534e+07	9.68964e+07	6.72075e+07	1.44175	0.527821	0.827691	0.623603	0.701246
34	A0A0A0MXX5	A0A0A0MXX5;D4A1J4	tr|A0A0A0MXX5|A0A0A0MXX5_RAT 3-hydroxybutyrate dehydrogenase type 2 OS=Rattus norvegicus OX=10116 GN=Bdh2 PE=1 SV=1;sp|D4A1J4|BDH2_RAT 3-hydroxybutyrate dehydrogenase type 2 OS=Rattus norvegicus OX=10116 GN=Bdh2 PE=3 SV=2	2	1.82074e+07	922905	1.34227e+07	1.84921e+07	9.12452e+06	7.50888e+06	1.12475e+06	961802	4.75482e+06	5.25e+06	1.20339e+07	3.92005e+06	3.06984	1.61816	1.83633	0.131824	0.206672
35	A0A0A0MXY4	A0A0A0MXY4;A0A1W2Q676;A0A0G2JU73;F1LP64-2;F1LP64	tr|A0A0A0MXY4|A0A0A0MXY4_RAT E3 ubiquitin-protein ligase TRIP12 OS=Rattus norvegicus OX=10116 GN=Trip12 PE=1 SV=2;tr|A0A1W2Q676|A0A1W2Q676_RAT E3 ubiquitin-protein ligase TRIP12 OS=Rattus norvegicus OX=10116 GN=Trip12 PE=1 SV=1;tr|A0A0G2JU73|A0A0G2JU73_RAT	6	1.05155e+07	1.29736e+07	9.00781e+06	7.4773e+06	9.97497e+06	2.30704e+07	1.46926e+07	14689000	1.07183e+07	1.58156e+07	9.98984e+06	1.57972e+07	0.632381	-0.661134	-0.272175	0.0147604	0.0371559
36	A0A0G2K3V2	A0A0G2K3V2;A0A0A0MXY9;Q8CG45	tr|A0A0G2K3V2|A0A0G2K3V2_RAT Aflatoxin B1 aldehyde reductase member 2 OS=Rattus norvegicus OX=10116 GN=Akr7a2 PE=1 SV=1;tr|A0A0A0MXY9|A0A0A0MXY9_RAT Aflatoxin B1 aldehyde reductase member 2 OS=Rattus norvegicus OX=10116 GN=Akr7a2 PE=1 SV=1;sp|Q8CG45|ARK72_	12	1.91027e+08	2.62373e+08	3.10934e+08	2.52791e+08	2.73089e+08	1.83486e+08	1.4084e+08	109880000	1.71925e+08	1.82588e+08	2.58043e+08	1.57744e+08	1.63584	0.710028	0.996245	0.00340458	0.0125234
37	A0A0A0MXZ0	A0A0A0MXZ0;Q80W96	tr|A0A0A0MXZ0|A0A0A0MXZ0_RAT Iron-sulfur cluster assembly 1 homolog, mitochondrial OS=Rattus norvegicus OX=10116 GN=Isca1 PE=1 SV=1;sp|Q80W96|ISCA1_RAT Iron-sulfur cluster assembly 1 homolog, mitochondrial OS=Rattus norvegicus OX=10116 GN=Isca1 PE=2 SV=1	6	4.071e+07	6.20299e+07	3.56984e+07	5.00595e+07	4.40456e+07	2.14087e+07	2.30583e+07	23679000	3.35988e+07	2.28038e+07	4.65087e+07	2.49097e+07	1.86709	0.900792	1.17271	0.000682808	0.00418276
38	A0A0A0MY00	A0A0A0MY00;P70584	tr|A0A0A0MY00|A0A0A0MY00_RAT Short/branched chain-specific acyl-CoA dehydrogenase, mitochondrial OS=Rattus norvegicus OX=10116 GN=Acadsb PE=1 SV=2;sp|P70584|ACDSB_RAT Short/branched chain specific acyl-CoA dehydrogenase, mitochondrial OS=Rattus norvegicus	13	1.32495e+08	1.74952e+08	1.85953e+08	2.07727e+08	1.54144e+08	7.51985e+07	7.86469e+07	99581000	1.29972e+08	1.10697e+08	1.71054e+08	9.88192e+07	1.73098	0.791592	1.0717	0.00178448	0.00810206
39	Q9R085	Q9R085;A0A0A0MY07;A0A0G2K1U1	sp|Q9R085|UBP15_RAT Ubiquitin carboxyl-terminal hydrolase 15 OS=Rattus norvegicus OX=10116 GN=Usp15 PE=1 SV=1;tr|A0A0A0MY07|A0A0A0MY07_RAT Ubiquitin carboxyl-terminal hydrolase 15 OS=Rattus norvegicus OX=10116 GN=Usp15 PE=1 SV=1;tr|A0A0G2K1U1|A0A0G2K1U1_RA	9	6.05532e+07	7.18085e+07	5.7304e+07	3.59553e+07	4.85296e+07	5.24354e+07	9.20345e+07	115060000	4.05986e+07	7.81934e+07	5.48301e+07	7.56644e+07	0.724649	-0.464646	-0.0904098	0.21142	0.300223
40	A0A0A0MY09	A0A0A0MY09;Q66HD0;A0A0G2K4I4;Q66HD0-2	tr|A0A0A0MY09|A0A0A0MY09_RAT Endoplasmin OS=Rattus norvegicus OX=10116 GN=Hsp90b1 PE=1 SV=1;sp|Q66HD0|ENPL_RAT Endoplasmin OS=Rattus norvegicus OX=10116 GN=Hsp90b1 PE=1 SV=2;tr|A0A0G2K4I4|A0A0G2K4I4_RAT Endoplasmin OS=Rattus norvegicus OX=10116 GN=Hsp90b1	39	8.75642e+08	1.00852e+09	1.18009e+09	9.27825e+08	8.36723e+08	1.84531e+09	1.95051e+09	1524100000	1.27979e+09	1.82974e+09	9.65759e+08	1.68589e+09	0.572849	-0.803773	-0.404126	0.000489025	0.00343633
41	A0A0A6YYM0	A0A0A6YYM0;P33124-2;P33124	tr|A0A0A6YYM0|A0A0A6YYM0_RAT Long-chain-fatty-acid--CoA ligase 6 OS=Rattus norvegicus OX=10116 GN=Acsl6 PE=1 SV=2;sp|P33124-2|ACSL6_RAT Isoform 2 of Long-chain-fatty-acid--CoA ligase 6 OS=Rattus norvegicus OX=10116 GN=Acsl6;sp|P33124|ACSL6_RAT Long-chain-f	6	3.02503e+07	3.72383e+07	2.82857e+07	3.05881e+07	2.35902e+07	3.50918e+07	2.30422e+07	22227000	2.64805e+07	3.6156e+07	2.99905e+07	2.85995e+07	1.04864	0.068517	0.402803	0.664414	0.737348
42	A0A0G2JSG6	A0A0G2JSG6;P29410-2;P29410	tr|A0A0G2JSG6|A0A0G2JSG6_RAT Adenylate kinase 2, mitochondrial OS=Rattus norvegicus OX=10116 GN=Ak2 PE=1 SV=1;sp|P29410-2|KAD2_RAT Isoform 2 of Adenylate kinase 2, mitochondrial OS=Rattus norvegicus OX=10116 GN=Ak2;sp|P29410|KAD2_RAT Adenylate kinase 2, mi	16	6.35894e+08	8.16875e+08	8.06562e+08	6.98766e+08	7.69133e+08	4.90679e+08	6.48233e+08	646850000	6.43564e+08	5.63297e+08	7.45446e+08	5.98525e+08	1.24547	0.316693	0.632383	0.0349433	0.0720002
43	A0A0G2JSH2	A0A0G2JSH2;P29147	tr|A0A0G2JSH2|A0A0G2JSH2_RAT 3-hydroxybutyrate dehydrogenase, type 1, isoform CRA_a OS=Rattus norvegicus OX=10116 GN=Bdh1 PE=1 SV=1;sp|P29147|BDH_RAT D-beta-hydroxybutyrate dehydrogenase, mitochondrial OS=Rattus norvegicus OX=10116 GN=Bdh1 PE=1 SV=2	16	1.32753e+09	1.4692e+09	1.00426e+09	1.12234e+09	1.70807e+09	8.62312e+08	1.14007e+09	1243900000	1.35414e+09	2.10797e+09	1.32628e+09	1.34168e+09	0.988524	-0.0166524	0.324015	0.932484	0.953476
44	A0A0G2JSH4	A0A0G2JSH4;P18266;A0A0G2KB98	tr|A0A0G2JSH4|A0A0G2JSH4_RAT Glycogen synthase kinase 3 beta, isoform CRA_b OS=Rattus norvegicus OX=10116 GN=Gsk3b PE=1 SV=1;sp|P18266|GSK3B_RAT Glycogen synthase kinase-3 beta OS=Rattus norvegicus OX=10116 GN=Gsk3b PE=1 SV=1;tr|A0A0G2KB98|A0A0G2KB98_RAT G	6	6.19596e+07	5.32395e+07	4.75865e+07	5.029e+07	4.0991e+07	5.3718e+07	7.66384e+07	76432000	7.40501e+07	6.54784e+07	5.08133e+07	6.92634e+07	0.733625	-0.446886	-0.0739806	0.015661	0.0385861
45	A0A0G2JSH9	A0A0G2JSH9;P35704	tr|A0A0G2JSH9|A0A0G2JSH9_RAT Peroxiredoxin-2 OS=Rattus norvegicus OX=10116 GN=Prdx2 PE=1 SV=1;sp|P35704|PRDX2_RAT Peroxiredoxin-2 OS=Rattus norvegicus OX=10116 GN=Prdx2 PE=1 SV=3	10	2.67277e+09	2.99419e+09	3.29166e+09	2.89571e+09	2.66324e+09	2.67504e+09	2.15099e+09	2369600000	2.22452e+09	2.68567e+09	2.90351e+09	2.42117e+09	1.19922	0.262098	0.581878	0.0523511	0.098896
46	A0A0G2JSI0	A0A0G2JSI0;Q9EQ76;M0R553	tr|A0A0G2JSI0|A0A0G2JSI0_RAT Flavin-containing monooxygenase OS=Rattus norvegicus OX=10116 GN=Fmo3 PE=1 SV=1;sp|Q9EQ76|FMO3_RAT Dimethylaniline monooxygenase [N-oxide-forming] 3 OS=Rattus norvegicus OX=10116 GN=Fmo3 PE=1 SV=1	4	3.85106e+06	1.4542e+07	7.13144e+06	1.8825e+07	5.96664e+06	4.92881e+06	2.06248e+07	15066000	2.72668e+07	6.92996e+06	1.00632e+07	1.49633e+07	0.672528	-0.572334	-0.190029	0.370774	0.46536
47	A0A0G2JSI1	A0A0G2JSI1;Q9JLJ3	tr|A0A0G2JSI1|A0A0G2JSI1_RAT 4-trimethylaminobutyraldehyde dehydrogenase OS=Rattus norvegicus OX=10116 GN=Aldh9a1 PE=1 SV=1;sp|Q9JLJ3|AL9A1_RAT 4-trimethylaminobutyraldehyde dehydrogenase OS=Rattus norvegicus OX=10116 GN=Aldh9a1 PE=1 SV=1	19	7.48481e+08	8.58942e+08	1.01271e+09	9.10275e+08	6.71935e+08	6.66286e+08	4.85278e+08	643940000	6.02717e+08	6.24759e+08	8.40469e+08	6.04596e+08	1.39013	0.475223	0.779034	0.010561	0.028706
49	A0A0G2JSK1	A0A0G2JSK1	tr|A0A0G2JSK1|A0A0G2JSK1_RAT RCG20603 OS=Rattus norvegicus OX=10116 GN=Serpina3c PE=3 SV=1	16	1.73896e+09	2.10362e+09	2.43792e+09	1.54508e+09	1.74505e+09	1.75812e+09	7.16854e+08	2356200000	2.08976e+09	1.893e+09	1.91412e+09	1.76279e+09	1.08585	0.118826	0.449342	0.517722	0.605426
50	A0A0G2JSK5	A0A0G2JSK5;P49134	tr|A0A0G2JSK5|A0A0G2JSK5_RAT Integrin beta OS=Rattus norvegicus OX=10116 GN=Itgb1 PE=1 SV=1;sp|P49134|ITB1_RAT Integrin beta-1 OS=Rattus norvegicus OX=10116 GN=Itgb1 PE=2 SV=1	17	3.70326e+08	3.98196e+08	3.54793e+08	3.63345e+08	4.1785e+08	4.4597e+08	6.62384e+08	497320000	5.92076e+08	5.6634e+08	3.80902e+08	5.52818e+08	0.689019	-0.537383	-0.157697	0.00275744	0.0108356
51	A0A0G2JSL0	A0A0G2JSL0;P28073	tr|A0A0G2JSL0|A0A0G2JSL0_RAT Proteasome subunit beta type OS=Rattus norvegicus OX=10116 GN=LOC100360846 PE=3 SV=1;sp|P28073|PSB6_RAT Proteasome subunit beta type-6 OS=Rattus norvegicus OX=10116 GN=Psmb6 PE=1 SV=3	5	7.44596e+07	8.21598e+07	1.3869e+08	9.38706e+07	7.56512e+07	9.64351e+07	1.08172e+08	105920000	1.01184e+08	1.11215e+08	9.29663e+07	1.04585e+08	0.888906	-0.169898	0.182252	0.265573	0.359713
52	A0A0G2JSL8	A0A0G2JSL8;Q64640;A0A0G2K6X9	tr|A0A0G2JSL8|A0A0G2JSL8_RAT Adenosine kinase OS=Rattus norvegicus OX=10116 GN=Adk PE=1 SV=1;sp|Q64640|ADK_RAT Adenosine kinase OS=Rattus norvegicus OX=10116 GN=Adk PE=1 SV=3;tr|A0A0G2K6X9|A0A0G2K6X9_RAT Adenosine kinase OS=Rattus norvegicus OX=10116 GN=Ad	11	1.2343e+08	1.74209e+08	2.3583e+08	1.86364e+08	1.2313e+08	1.40498e+08	1.63188e+08	202910000	2.26477e+08	1.72693e+08	1.68593e+08	1.81153e+08	0.930663	-0.10367	0.243518	0.562807	0.647602
53	A0A0G2JSM0	A0A0G2JSM0;Q7TQ20-2;Q7TQ20	tr|A0A0G2JSM0|A0A0G2JSM0_RAT DnaJ (Hsp40) homolog, subfamily C, member 2 OS=Rattus norvegicus OX=10116 GN=Dnajc2 PE=1 SV=1;sp|Q7TQ20-2|DNJC2_RAT Isoform 2 of DnaJ homolog subfamily C member 2 OS=Rattus norvegicus OX=10116 GN=Dnajc2;sp|Q7TQ20|DNJC2_RAT DnaJ	3	4.24115e+06	795541	4.89209e+06	4.68135e+06	618944	1.06516e+07	1.24595e+07	5369200	4.50207e+06	7.39952e+06	3.04581e+06	8.07638e+06	0.377126	-1.40688	-0.962043	0.0216137	0.0492729
54	A0A0G2JSM3	A0A0G2JSM3;Q66HS7-2;D3ZFR7;A0A0G2K9W2;Q66HS7	tr|A0A0G2JSM3|A0A0G2JSM3_RAT PDZ and LIM domain 3, isoform CRA_a OS=Rattus norvegicus OX=10116 GN=Pdlim3 PE=1 SV=1;sp|Q66HS7-2|PDLI3_RAT Isoform 2 of PDZ and LIM domain protein 3 OS=Rattus norvegicus OX=10116 GN=Pdlim3;tr|D3ZFR7|D3ZFR7_RAT PDZ and LIM doma	9	8.86902e+07	7.86933e+07	5.33244e+07	5.31761e+07	7.36724e+07	7.21516e+07	1.72765e+08	160080000	9.45806e+07	9.59516e+07	6.95113e+07	1.19106e+08	0.58361	-0.776924	-0.379289	0.0234491	0.0523056
55	A0A0G2JSM7	A0A0G2JSM7;Q63028;Q63028-2;D3ZZ99;F8WFS9;Q05764-2;Q05764	tr|A0A0G2JSM7|A0A0G2JSM7_RAT Adducin 1 (Alpha), isoform CRA_b OS=Rattus norvegicus OX=10116 GN=Add1 PE=1 SV=1;sp|Q63028|ADDA_RAT Alpha-adducin OS=Rattus norvegicus OX=10116 GN=Add1 PE=1 SV=2;sp|Q63028-2|ADDA_RAT Isoform 2 of Alpha-adducin OS=Rattus norvegi	13	1.13464e+08	1.20655e+08	1.30953e+08	1.29989e+08	1.33984e+08	8.32929e+07	1.16495e+08	77070000	1.84593e+08	1.52471e+08	1.25809e+08	1.22784e+08	1.02463	0.0351057	0.371895	0.645547	0.720749
56	A0A0G2JSP3	A0A0G2JSP3;B5DF89	tr|A0A0G2JSP3|A0A0G2JSP3_RAT Cullin-3 OS=Rattus norvegicus OX=10116 GN=Cul3 PE=1 SV=1;sp|B5DF89|CUL3_RAT Cullin-3 OS=Rattus norvegicus OX=10116 GN=Cul3 PE=1 SV=2	13	6.56531e+07	6.6621e+07	6.33717e+07	7.52147e+07	6.02091e+07	1.02541e+08	9.90067e+07	83383000	9.43715e+07	8.16462e+07	6.62139e+07	9.21897e+07	0.718236	-0.477471	-0.102274	0.0024743	0.0101631
57	A0A0G2JSP8	A0A0G2JSP8;P00564	tr|A0A0G2JSP8|A0A0G2JSP8_RAT Creatine kinase M-type OS=Rattus norvegicus OX=10116 GN=Ckm PE=1 SV=1;sp|P00564|KCRM_RAT Creatine kinase M-type OS=Rattus norvegicus OX=10116 GN=Ckm PE=1 SV=2	23	4.50753e+10	3.78396e+10	4.54512e+10	4.1971e+10	4.84178e+10	2.38695e+10	2.22009e+10	27138000000	2.42114e+10	2.40829e+10	4.3751e+10	2.43005e+10	1.80041	0.848327	1.12418	2.30181e-05	0.000494101
58	Q7TP14	Q7TP14;A0A0G2JSR1;A0JPQ9	tr|Q7TP14|Q7TP14_RAT Cc1-9 OS=Rattus norvegicus OX=10116 GN=Chid1 PE=1 SV=1;tr|A0A0G2JSR1|A0A0G2JSR1_RAT Chitinase domain-containing protein 1 OS=Rattus norvegicus OX=10116 GN=LOC100911881 PE=1 SV=1;sp|A0JPQ9|CHID1_RAT Chitinase domain-containing protein 1	3	1.2384e+07	4.55774e+06	7.02591e+06	5.29338e+06	1.14292e+07	2.57269e+07	1.77339e+07	17728000	3.89182e+07	2.48801e+07	8.13805e+06	2.49974e+07	0.325555	-1.61902	-1.15829	0.000553263	0.00372087
59	A0A0G2JXI4	A0A0G2JXI4;A0A0G2JSR4;P52632	tr|A0A0G2JXI4|A0A0G2JXI4_RAT Signal transducer and activator of transcription OS=Rattus norvegicus OX=10116 GN=Stat5b PE=1 SV=1;tr|A0A0G2JSR4|A0A0G2JSR4_RAT Signal transducer and activator of transcription OS=Rattus norvegicus OX=10116 GN=Stat5b PE=1 SV=1;	5	6.92253e+06	8.79883e+06	1.49667e+07	1.18623e+07	1.01584e+07	1.63734e+07	1.74063e+07	19065000	1.69974e+07	1.16398e+07	1.05418e+07	1.62964e+07	0.646878	-0.628435	-0.241926	0.0141363	0.0359604
60	A0A0G2JSR7	A0A0G2JSR7;P43244	tr|A0A0G2JSR7|A0A0G2JSR7_RAT Matrin-3 OS=Rattus norvegicus OX=10116 GN=Matr3 PE=1 SV=1;sp|P43244|MATR3_RAT Matrin-3 OS=Rattus norvegicus OX=10116 GN=Matr3 PE=1 SV=2	12	1.52529e+08	2.23318e+08	9.45605e+07	1.77056e+08	2.21762e+08	1.62013e+08	2.05039e+08	187730000	2.16941e+08	1.68514e+08	1.73845e+08	1.88047e+08	0.924476	-0.113293	0.234616	0.487053	0.575093
61	A0A0G2JSS8	A0A0G2JSS8;Q9R063-2;Q9R063	tr|A0A0G2JSS8|A0A0G2JSS8_RAT Peroxiredoxin 5, isoform CRA_c OS=Rattus norvegicus OX=10116 GN=Prdx5 PE=1 SV=1;sp|Q9R063-2|PRDX5_RAT Isoform Cytoplasmic+peroxisomal of Peroxiredoxin-5, mitochondrial OS=Rattus norvegicus OX=10116 GN=Prdx5;sp|Q9R063|PRDX5_RAT	16	3.93197e+09	4.50257e+09	4.68516e+09	4.52094e+09	4.35459e+09	3.52854e+09	3.27871e+09	3254700000	3.29334e+09	3.54825e+09	4.39905e+09	3.38071e+09	1.30122	0.379865	0.690821	0.00395707	0.0139814
62	A0A0G2JSS9	A0A0G2JSS9;Q0ZHH6-2;Q0ZHH6;Q6PST4	tr|A0A0G2JSS9|A0A0G2JSS9_RAT Atlastin-3 OS=Rattus norvegicus OX=10116 GN=Atl3 PE=1 SV=1;sp|Q0ZHH6-2|ATLA3_RAT Isoform 2 of Atlastin-3 OS=Rattus norvegicus OX=10116 GN=Atl3;sp|Q0ZHH6|ATLA3_RAT Atlastin-3 OS=Rattus norvegicus OX=10116 GN=Atl3 PE=2 SV=2	8	6.58648e+06	9.24293e+06	6.47037e+06	1.01414e+07	8.92387e+06	2.01087e+07	2.85e+07	32872000	2.38424e+07	4.31643e+07	8.27301e+06	2.96975e+07	0.278576	-1.84386	-1.36627	1.26727e-05	0.000333749
64	A0A0G2JSU3	A0A0G2JSU3;Q63945;D3ZC07;Q63945-2;A0A0G2K5L9;D4A466	tr|A0A0G2JSU3|A0A0G2JSU3_RAT Protein SET OS=Rattus norvegicus OX=10116 GN=Set PE=1 SV=1;sp|Q63945|SET_RAT Protein SET OS=Rattus norvegicus OX=10116 GN=Set PE=2 SV=2;tr|D3ZC07|D3ZC07_RAT Protein kinase N3 OS=Rattus norvegicus OX=10116 GN=Pkn3 PE=1 SV=3;sp|Q	6	1.91772e+08	2.50594e+08	2.57512e+08	2.14428e+08	2.14873e+08	3.09508e+08	4.55939e+08	342780000	3.73294e+08	3.70451e+08	2.25836e+08	3.70395e+08	0.609717	-0.713788	-0.320884	0.000538752	0.0036589
65	A0A0G2JSU4	A0A0G2JSU4;Q8VBU2-2	tr|A0A0G2JSU4|A0A0G2JSU4_RAT N-myc downstream regulated gene 2, isoform CRA_b OS=Rattus norvegicus OX=10116 GN=Ndrg2 PE=1 SV=1;sp|Q8VBU2-2|NDRG2_RAT Isoform 2 of Protein NDRG2 OS=Rattus norvegicus OX=10116 GN=Ndrg2	18	4.40983e+09	4.95647e+09	5.11503e+09	4.81419e+09	5.56038e+09	3.68969e+09	2.91954e+09	3239900000	4.41963e+09	3.34881e+09	4.97118e+09	3.52351e+09	1.41086	0.496573	0.798784	0.00421886	0.0147073
66	A0A0G2JSV0	A0A0G2JSV0;Q8VBU2	tr|A0A0G2JSV0|A0A0G2JSV0_RAT N-myc downstream regulated gene 2, isoform CRA_a OS=Rattus norvegicus OX=10116 GN=Ndrg2 PE=1 SV=1;sp|Q8VBU2|NDRG2_RAT Protein NDRG2 OS=Rattus norvegicus OX=10116 GN=Ndrg2 PE=1 SV=1	2	2.46699e+07	3.30291e+07	4.54065e+07	6.22881e+07	5.82265e+07	2.11608e+07	1.34476e+07	15276000	4.12162e+07	2.43316e+07	4.4724e+07	2.30864e+07	1.93724	0.954003	1.22194	0.0190073	0.0448898
67	A0A0G2JSV3	A0A0G2JSV3;P60892;M0RBK1;P09330;A0A0G2JVA5	tr|A0A0G2JSV3|A0A0G2JSV3_RAT Ribose-phosphate pyrophosphokinase I -like OS=Rattus norvegicus OX=10116 GN=LOC314140 PE=1 SV=1;sp|P60892|PRPS1_RAT Ribose-phosphate pyrophosphokinase 1 OS=Rattus norvegicus OX=10116 GN=Prps1 PE=1 SV=2;tr|M0RBK1|M0RBK1_RAT Phos	5	2.14745e+07	5.70607e+07	6.43245e+07	4.63471e+07	4.29621e+07	4.06712e+07	3.70904e+07	38861000	4.89005e+07	3.89283e+07	4.64338e+07	4.08903e+07	1.13557	0.183417	0.509093	0.724226	0.78892
68	A0A0G2JSV6	A0A0G2JSV6;CON__P01966	tr|A0A0G2JSV6|A0A0G2JSV6_RAT Globin c2 OS=Rattus norvegicus OX=10116 GN=Hba-a2 PE=1 SV=1	2	1.11259e+08	5.53311e+07	4.40003e+07	5.73357e+07	1.39468e+08	3.07469e+07	4.96269e+07	68107000	1.55247e+07	2.39624e+07	8.14787e+07	3.75936e+07	2.16736	1.11594	1.37174	0.0288066	0.0614985
69	A0A0G2JSY2	A0A0G2JSY2;F1LPH1;P27321-2;P27321;D3ZL24;P27321-5;P27321-4;P27321-3;P27321-6;P27321-7;D4A129;O55154	tr|A0A0G2JSY2|A0A0G2JSY2_RAT Calpastatin OS=Rattus norvegicus OX=10116 GN=Cast PE=1 SV=1;tr|F1LPH1|F1LPH1_RAT Calpastatin OS=Rattus norvegicus OX=10116 GN=Cast PE=1 SV=1;sp|P27321-2|ICAL_RAT Isoform 2 of Calpastatin OS=Rattus norvegicus OX=10116 GN=Cast;sp	11	5.49845e+07	5.54105e+07	8.27372e+07	6.18485e+07	5.35438e+07	9.04531e+07	9.82012e+07	112430000	8.58163e+07	1.10945e+08	6.17049e+07	9.9569e+07	0.61972	-0.690312	-0.299166	0.00111692	0.00576675
70	A0A0G2JVK4	A0A0G2JVK4;A0A0G2JSY3;P42676	tr|A0A0G2JVK4|A0A0G2JVK4_RAT Neurolysin, mitochondrial OS=Rattus norvegicus OX=10116 GN=Nln PE=1 SV=1;tr|A0A0G2JSY3|A0A0G2JSY3_RAT Neurolysin (Metallopeptidase M3 family), isoform CRA_a OS=Rattus norvegicus OX=10116 GN=Nln PE=1 SV=1;sp|P42676|NEUL_RAT Neur	11	9.72032e+07	7.30781e+07	9.90088e+07	7.50876e+07	6.85216e+07	8.1789e+07	8.82486e+07	83604000	9.0691e+07	1.03506e+08	8.25798e+07	8.95677e+07	0.921982	-0.117189	0.231012	0.392699	0.486835
71	A0A0G2JSZ0	A0A0G2JSZ0;D3ZWK0;Q8VGC3-2;Q8VGC3-5;Q8VGC3-4;Q8VGC3-3;Q8VGC3;D4A055-1;D4A055;G3V6K8;A0A0G2K4U4;P54287;P54283	tr|A0A0G2JSZ0|A0A0G2JSZ0_RAT Calcium channel, voltage-dependent, beta 2 subunit, isoform CRA_d OS=Rattus norvegicus OX=10116 GN=Cacnb2 PE=1 SV=1;tr|D3ZWK0|D3ZWK0_RAT Calcium channel, voltage-dependent, beta 2 subunit, isoform CRA_g OS=Rattus norvegicus OX=	2	5.91497e+06	5.37256e+06	2.56205e+06	3.56472e+06	5.10606e+06	2.94233e+06	3.55241e+06	3705100	411758	977769	4.50407e+06	2.31787e+06	1.94319	0.958428	1.22603	0.0553081	0.103299
72	A0A0G2JSZ1	A0A0G2JSZ1;Q6GQP4;A0A0G2K3Z3;B0BN19	tr|A0A0G2JSZ1|A0A0G2JSZ1_RAT Ras-related protein Rab-31 OS=Rattus norvegicus OX=10116 GN=Rab31 PE=4 SV=1;sp|Q6GQP4|RAB31_RAT Ras-related protein Rab-31 OS=Rattus norvegicus OX=10116 GN=Rab31 PE=1 SV=2;tr|A0A0G2K3Z3|A0A0G2K3Z3_RAT RAB22A, member RAS oncogen	2	1.01986e+07	9.0975e+06	9.5902e+06	7.02311e+06	6.49959e+06	1.26432e+07	2.5363e+07	22636000	1.85648e+07	1.68954e+07	8.4818e+06	1.92205e+07	0.44129	-1.1802	-0.752348	0.000312275	0.00263792
73	A0A0G2JSZ5	A0A0G2JSZ5;Q63081	tr|A0A0G2JSZ5|A0A0G2JSZ5_RAT Protein disulfide-isomerase A6 OS=Rattus norvegicus OX=10116 GN=Pdia6 PE=1 SV=1;sp|Q63081|PDIA6_RAT Protein disulfide-isomerase A6 OS=Rattus norvegicus OX=10116 GN=Pdia6 PE=1 SV=2	15	5.57016e+08	4.9013e+08	6.14826e+08	5.35263e+08	6.0533e+08	9.93467e+08	1.30896e+09	832240000	8.77495e+08	1.0862e+09	5.60513e+08	1.01967e+09	0.549699	-0.863285	-0.459179	0.000200485	0.00195738
74	A0A0G2JT00	A0A0G2JT00;G3V616;Q6MGD0	tr|A0A0G2JT00|A0A0G2JT00_RAT Divalent cation tolerant protein CUTA, isoform CRA_c OS=Rattus norvegicus OX=10116 GN=Cuta PE=1 SV=1;tr|G3V616|G3V616_RAT Divalent cation tolerant protein CUTA, isoform CRA_b OS=Rattus norvegicus OX=10116 GN=Cuta PE=1 SV=1;sp|Q	3	1.65191e+08	2.00109e+08	1.59218e+08	1.4269e+08	1.71887e+08	1.08545e+08	1.08225e+08	124190000	1.47728e+08	1.39525e+08	1.67819e+08	1.25643e+08	1.33569	0.417581	0.725711	0.0142418	0.0361993
75	A0A0G2JT06	A0A0G2JT06;A0A0G2JW80;P97834	tr|A0A0G2JT06|A0A0G2JT06_RAT COP9 signalosome complex subunit 1 OS=Rattus norvegicus OX=10116 GN=Gps1 PE=1 SV=1;tr|A0A0G2JW80|A0A0G2JW80_RAT COP9 signalosome complex subunit 1 OS=Rattus norvegicus OX=10116 GN=Gps1 PE=1 SV=1;sp|P97834|CSN1_RAT COP9 signalos	8	6.76568e+07	7.17899e+07	1.00629e+08	8.06939e+07	6.61625e+07	8.54679e+07	8.40098e+07	86060000	7.78049e+07	9.33022e+07	7.73865e+07	8.5329e+07	0.90692	-0.140953	0.209028	0.289593	0.383108
76	A0A0G2JT30	A0A0G2JT30;Q5U2R0	tr|A0A0G2JT30|A0A0G2JT30_RAT Methionine adenosyltransferase 2 subunit beta OS=Rattus norvegicus OX=10116 GN=Mat2b PE=1 SV=1;sp|Q5U2R0|MAT2B_RAT Methionine adenosyltransferase 2 subunit beta OS=Rattus norvegicus OX=10116 GN=Mat2b PE=2 SV=1	4	3.87019e+07	4.58006e+07	5.27143e+07	4.02602e+07	4.04846e+07	4.49054e+07	4.96671e+07	49091000	5.51461e+07	5.39915e+07	4.35923e+07	5.05602e+07	0.862187	-0.213928	0.141522	0.11194	0.180093
77	A0A0G2JT93	A0A0G2JT93;Q9WU82	tr|A0A0G2JT93|A0A0G2JT93_RAT Catenin (Cadherin associated protein), beta 1, isoform CRA_a OS=Rattus norvegicus OX=10116 GN=Ctnnb1 PE=1 SV=1;sp|Q9WU82|CTNB1_RAT Catenin beta-1 OS=Rattus norvegicus OX=10116 GN=Ctnnb1 PE=1 SV=1	17	1.70829e+08	1.69448e+08	1.25005e+08	1.52451e+08	1.90165e+08	1.81693e+08	2.8466e+08	252250000	2.10547e+08	2.39416e+08	1.61579e+08	2.33713e+08	0.691358	-0.532496	-0.153176	0.0089206	0.0254341
78	A0A0G2JTA0	A0A0G2JTA0;Q5BK32	tr|A0A0G2JTA0|A0A0G2JTA0_RAT FAS-associated factor 2 OS=Rattus norvegicus OX=10116 GN=Faf2 PE=1 SV=1;sp|Q5BK32|FAF2_RAT FAS-associated factor 2 OS=Rattus norvegicus OX=10116 GN=Faf2 PE=2 SV=1	4	1.11107e+07	2.42213e+07	1.84151e+07	1.43757e+07	9.70171e+06	2.5396e+07	2.64468e+07	20327000	2.24892e+07	2.79482e+07	1.55649e+07	2.45214e+07	0.634746	-0.655749	-0.267193	0.0144138	0.0365772
79	D3ZHI9	D3ZHI9;A0A0G2JTA1	tr|D3ZHI9|D3ZHI9_RAT Serine/threonine-protein phosphatase 2A 56 kDa regulatory subunit OS=Rattus norvegicus OX=10116 GN=Ppp2r5e PE=1 SV=1;tr|A0A0G2JTA1|A0A0G2JTA1_RAT Serine/threonine-protein phosphatase 2A 56 kDa regulatory subunit OS=Rattus norvegicus OX	2	9.95019e+06	1.89744e+07	1.74046e+07	5.97531e+06	6.9285e+06	5.35592e+06	1.27808e+07	14945000	1.14372e+07	9.42986e+06	1.18466e+07	1.07898e+07	1.09795	0.134809	0.464127	0.88065	0.914499
80	A0A0G2JTB2	A0A0G2JTB2;A0A096MIX1	tr|A0A0G2JTB2|A0A0G2JTB2_RAT 1,4-alpha-glucan branching enzyme 1 OS=Rattus norvegicus OX=10116 GN=Gbe1 PE=1 SV=1;tr|A0A096MIX1|A0A096MIX1_RAT 1,4-alpha-glucan branching enzyme 1 (Fragment) OS=Rattus norvegicus OX=10116 GN=Gbe1 PE=1 SV=1	20	3.53896e+08	3.6787e+08	4.51898e+08	3.90644e+08	3.43009e+08	5.29435e+08	5.9234e+08	585530000	5.07593e+08	6.36717e+08	3.81463e+08	5.70323e+08	0.668855	-0.580234	-0.197337	0.000787315	0.00457582
81	A0A0G2JTD7	A0A0G2JTD7;F1LNR1;F1LNR0;F1LNQ9;A0A0G2JUI5;A0A1B0GWS3;A0A1B0GWM1;A0A1B0GWX9	tr|A0A0G2JTD7|A0A0G2JTD7_RAT Cytoplasmic linker-associated protein 1 OS=Rattus norvegicus OX=10116 GN=Clasp1 PE=1 SV=1;tr|F1LNR1|F1LNR1_RAT Cytoplasmic linker-associated protein 1 OS=Rattus norvegicus OX=10116 GN=Clasp1 PE=1 SV=3;tr|F1LNR0|F1LNR0_RAT Cytop	18	2.356e+07	3.70734e+07	3.36232e+07	3.98541e+07	3.28715e+07	7.8065e+07	6.75084e+07	81148000	4.76969e+07	5.91189e+07	3.33965e+07	6.67074e+07	0.500641	-0.998153	-0.583941	0.00047104	0.00337439
82	A0A0G2JTG7	A0A0G2JTG7;Q8VHV7-2;Q8VHV7;Q499R8;G3V9Q3;Q8VHV7-3	tr|A0A0G2JTG7|A0A0G2JTG7_RAT Heterogeneous nuclear ribonucleoprotein H OS=Rattus norvegicus OX=10116 GN=Hnrnph1 PE=1 SV=1;sp|Q8VHV7-2|HNRH1_RAT Isoform 2 of Heterogeneous nuclear ribonucleoprotein H OS=Rattus norvegicus OX=10116 GN=Hnrnph1;sp|Q8VHV7|HNRH1_	10	2.56338e+08	2.38605e+08	1.94574e+08	1.86321e+08	2.63295e+08	2.38204e+08	2.89591e+08	250240000	2.71051e+08	2.29111e+08	2.27827e+08	2.55639e+08	0.891204	-0.166173	0.185698	0.241248	0.333215
83	A0A0G2JTH4	A0A0G2JTH4;P97829;P97829-2	tr|A0A0G2JTH4|A0A0G2JTH4_RAT Leukocyte surface antigen CD47 OS=Rattus norvegicus OX=10116 GN=Cd47 PE=1 SV=1;sp|P97829|CD47_RAT Leukocyte surface antigen CD47 OS=Rattus norvegicus OX=10116 GN=Cd47 PE=1 SV=1;sp|P97829-2|CD47_RAT Isoform 2 of Leukocyte surfac	2	5.01402e+07	3.42677e+07	2.7983e+07	3.51592e+07	3.49621e+07	2.67873e+07	2.97691e+07	26726000	1.64913e+07	1.47226e+07	3.65024e+07	2.28993e+07	1.59404	0.672691	0.961706	0.0153945	0.0381997
84	A0A0G2JTH7	A0A0G2JTH7;F1M7B8	tr|A0A0G2JTH7|A0A0G2JTH7_RAT Ubiquitin protein ligase E3A OS=Rattus norvegicus OX=10116 GN=Ube3a PE=1 SV=1;tr|F1M7B8|F1M7B8_RAT Ubiquitin protein ligase E3A OS=Rattus norvegicus OX=10116 GN=Ube3a PE=1 SV=2	6	1.60708e+07	1.64389e+06	2.00781e+07	1.10748e+07	618944	3.42865e+07	2.62464e+07	22815000	2.72933e+07	2.14466e+07	9.89729e+06	2.64176e+07	0.374648	-1.41639	-0.97084	0.0276856	0.0597024
85	A0A0G2JTI8	A0A0G2JTI8;P50123;P50123-2	tr|A0A0G2JTI8|A0A0G2JTI8_RAT Aminopeptidase OS=Rattus norvegicus OX=10116 GN=Enpep PE=1 SV=1;sp|P50123|AMPE_RAT Glutamyl aminopeptidase OS=Rattus norvegicus OX=10116 GN=Enpep PE=1 SV=2;sp|P50123-2|AMPE_RAT Isoform 2 of Glutamyl aminopeptidase OS=Rattus nor	7	2.21813e+07	2.58889e+07	2.31991e+07	2.34046e+07	2.69659e+07	2.13165e+07	1.65193e+07	20765000	3.77337e+07	1.63555e+07	2.4328e+07	2.2538e+07	1.07942	0.110255	0.441413	0.437717	0.532015
86	D3ZG37	D3ZG37;A0A0G2JTK4	tr|D3ZG37|D3ZG37_RAT Protein phosphatase 6, regulatory subunit 1 OS=Rattus norvegicus OX=10116 GN=Ppp6r1 PE=1 SV=1;tr|A0A0G2JTK4|A0A0G2JTK4_RAT Protein phosphatase 6, regulatory subunit 1 OS=Rattus norvegicus OX=10116 GN=Ppp6r1 PE=1 SV=1	4	1.16821e+07	9.08052e+06	1.30446e+07	1.56124e+07	9.89758e+06	2.48264e+07	2.54024e+07	17301000	2.34293e+07	1.96893e+07	1.18635e+07	2.21297e+07	0.536088	-0.899458	-0.492641	0.000549137	0.00370107
87	A0A0G2JTL5	A0A0G2JTL5;P52873	tr|A0A0G2JTL5|A0A0G2JTL5_RAT Pyruvate carboxylase, mitochondrial OS=Rattus norvegicus OX=10116 GN=Pc PE=1 SV=1;sp|P52873|PYC_RAT Pyruvate carboxylase, mitochondrial OS=Rattus norvegicus OX=10116 GN=Pc PE=1 SV=2	29	5.67837e+08	5.81294e+08	5.65125e+08	5.98027e+08	5.37445e+08	4.25408e+08	3.10329e+08	310190000	4.55862e+08	4.12031e+08	5.69946e+08	3.82764e+08	1.48903	0.574369	0.870751	0.00190485	0.00845579
88	A0A0G2JTN4	A0A0G2JTN4;D4AB17	tr|A0A0G2JTN4|A0A0G2JTN4_RAT Phosphoribosylformylglycinamidine synthase-like OS=Rattus norvegicus OX=10116 GN=Pfas PE=1 SV=1;tr|D4AB17|D4AB17_RAT Phosphoribosylformylglycinamidine synthase-like OS=Rattus norvegicus OX=10116 GN=Pfas PE=1 SV=3	11	2.24588e+07	6.6745e+07	8.18787e+07	5.0721e+07	4.16866e+07	3.45375e+07	5.60808e+07	45390000	3.30454e+07	3.10487e+07	5.2698e+07	4.00205e+07	1.31678	0.39701	0.706681	0.385591	0.479921
89	A0A0G2JTQ5	A0A0G2JTQ5;Q5XIG6	tr|A0A0G2JTQ5|A0A0G2JTQ5_RAT N-acetylgalactosamine kinase OS=Rattus norvegicus OX=10116 GN=Galk2 PE=1 SV=1;sp|Q5XIG6|GALK2_RAT N-acetylgalactosamine kinase OS=Rattus norvegicus OX=10116 GN=Galk2 PE=2 SV=1	4	713550	6.83097e+06	2.65191e+07	9.52517e+06	618944	1.03914e+07	1.88204e+07	14371000	2.30626e+07	1.34342e+07	8.84155e+06	1.60159e+07	0.552048	-0.857135	-0.45349	0.0665534	0.119553
90	A0A0G2JZZ7	A0A0G2JZZ7;A0A0G2JTR4	tr|A0A0G2JZZ7|A0A0G2JZZ7_RAT Active BCR-related OS=Rattus norvegicus OX=10116 GN=Abr PE=1 SV=1;tr|A0A0G2JTR4|A0A0G2JTR4_RAT Active BCR-related OS=Rattus norvegicus OX=10116 GN=Abr PE=1 SV=1	3	4.79889e+07	7.43427e+07	7.36651e+07	7.19322e+07	6.89181e+07	5.20327e+07	4.47687e+07	47394000	5.4923e+07	7.68926e+07	6.73694e+07	5.52022e+07	1.22041	0.287367	0.605254	0.142959	0.219301
91	A0A0G2JTS3	A0A0G2JTS3;B2RZ78;B2RZ78-2	tr|A0A0G2JTS3|A0A0G2JTS3_RAT Vacuolar protein sorting-associated protein 29 OS=Rattus norvegicus OX=10116 GN=Vps29 PE=1 SV=1;sp|B2RZ78|VPS29_RAT Vacuolar protein sorting-associated protein 29 OS=Rattus norvegicus OX=10116 GN=Vps29 PE=1 SV=2;sp|B2RZ78-2|VPS	4	4.32571e+07	5.35619e+07	7.5016e+07	6.46948e+07	4.35278e+07	4.44392e+07	5.22904e+07	67012000	6.98213e+07	7.58243e+07	5.60115e+07	6.18775e+07	0.9052	-0.143691	0.206496	0.493174	0.580183
92	Q66WT9	Q66WT9;A0A0G2JUQ5;Q498N4;A0A0G2JTT2;Q66SY1;O55012-2;O55012	tr|Q66WT9|Q66WT9_RAT Clathrin-assembly lymphoid myeloid leukemia protein OS=Rattus norvegicus OX=10116 GN=Picalm PE=1 SV=1;tr|A0A0G2JUQ5|A0A0G2JUQ5_RAT Phosphatidylinositol binding clathrin assembly protein, isoform CRA_d OS=Rattus norvegicus OX=10116 GN=P	11	5.97017e+07	6.59912e+07	7.41986e+07	4.99744e+07	7.83408e+07	1.14466e+08	1.93028e+08	146480000	1.69653e+08	1.66197e+08	6.56413e+07	1.57965e+08	0.415544	-1.26693	-0.832575	3.73331e-05	0.00065001
93	D3ZPJ8	D3ZPJ8;A0A0G2JTU0	tr|D3ZPJ8|D3ZPJ8_RAT Rho guanine nucleotide exchange factor (GEF) 15 (Predicted) OS=Rattus norvegicus OX=10116 GN=Arhgef15 PE=1 SV=1;tr|A0A0G2JTU0|A0A0G2JTU0_RAT Rho guanine nucleotide exchange factor 15 OS=Rattus norvegicus OX=10116 GN=Arhgef15 PE=1 SV=1	2	2.08435e+07	2.13015e+07	2.14289e+06	1.69925e+07	2.34402e+07	1.65486e+07	1.5209e+07	3332800	2.94792e+06	5.14317e+06	1.69441e+07	8.63629e+06	1.96197	0.972301	1.23887	0.229831	0.320556
94	D3ZB30	D3ZB30;A0A0G2JTV1;Q6P736;Q00438-2;Q00438;Q9Z118	tr|D3ZB30|D3ZB30_RAT Polypyrimidine tract binding protein 1, isoform CRA_c OS=Rattus norvegicus OX=10116 GN=Ptbp1 PE=1 SV=1;tr|A0A0G2JTV1|A0A0G2JTV1_RAT Polypyrimidine tract-binding protein 1 OS=Rattus norvegicus OX=10116 GN=Ptbp1 PE=1 SV=1;tr|Q6P736|Q6P73	16	1.31563e+08	1.63968e+08	1.60208e+08	1.608e+08	1.89964e+08	2.47895e+08	3.30547e+08	266790000	2.83533e+08	2.66961e+08	1.613e+08	2.79145e+08	0.577837	-0.791266	-0.392556	0.000149185	0.0016213
95	A0A0G2JTW9	A0A0G2JTW9	tr|A0A0G2JTW9|A0A0G2JTW9_RAT Hemoglobin, beta adult major chain OS=Rattus norvegicus OX=10116 GN=Hbb-b1 PE=1 SV=1	6	5.17335e+09	5.34429e+09	6.60192e+09	6.1995e+09	6.37634e+09	4.40663e+09	3.81357e+09	6532000000	4.36912e+09	3.56014e+09	5.93908e+09	4.53629e+09	1.30924	0.388726	0.699018	0.0396716	0.0794445
96	F1M7X5	F1M7X5;A0A0G2JTX5;A0A0G2K238;P14740	tr|F1M7X5|F1M7X5_RAT Dipeptidyl peptidase 4 OS=Rattus norvegicus OX=10116 GN=Dpp4 PE=1 SV=2;tr|A0A0G2JTX5|A0A0G2JTX5_RAT Dipeptidyl peptidase 4 OS=Rattus norvegicus OX=10116 GN=Dpp4 PE=1 SV=1;tr|A0A0G2K238|A0A0G2K238_RAT Dipeptidyl peptidase 4 OS=Rattus no	5	4.11263e+07	3.98271e+07	3.54699e+07	5.23983e+07	3.92693e+07	1.96241e+07	1.53075e+07	18807000	1.52222e+07	8.50912e+06	4.16182e+07	1.5494e+07	2.68609	1.42551	1.65811	8.18854e-05	0.00107827
97	A0A0G2JTY6	A0A0G2JTY6;F1LRK4	tr|A0A0G2JTY6|A0A0G2JTY6_RAT G-rich RNA sequence-binding factor 1 OS=Rattus norvegicus OX=10116 GN=Grsf1 PE=1 SV=1;tr|F1LRK4|F1LRK4_RAT G-rich RNA sequence-binding factor 1 OS=Rattus norvegicus OX=10116 GN=Grsf1 PE=1 SV=2	8	1.43888e+08	1.5938e+08	1.57405e+08	1.35214e+08	1.67387e+08	1.83834e+08	1.39506e+08	159850000	1.69621e+08	1.62041e+08	1.52655e+08	1.6297e+08	0.936701	-0.0943391	0.25215	0.45211	0.545064
98	A0A0G2K251	A0A0G2K251;A0A0G2JTZ9;Q4KM08;D4A896	tr|A0A0G2K251|A0A0G2K251_RAT ATP-binding cassette, subfamily G (WHITE), member 3-like 1 OS=Rattus norvegicus OX=10116 GN=Abcg3l1 PE=1 SV=1;tr|A0A0G2JTZ9|A0A0G2JTZ9_RAT ATP-binding cassette, subfamily G (WHITE), member 3-like 1 OS=Rattus norvegicus OX=10116	2	9.99371e+06	5.9244e+06	7.20104e+06	4.5635e+06	7.12809e+06	9.01334e+06	4.3036e+06	5634700	6.28694e+06	6.51794e+06	6.96215e+06	6.3513e+06	1.09618	0.13248	0.461973	0.618	0.697831
99	A0A0G2JU01	A0A0G2JU01;A0A0G2K4L2;E9PTJ8;A0A0G2K446;Q9Z1I6	tr|A0A0G2JU01|A0A0G2JU01_RAT Rho guanine nucleotide exchange factor 1 OS=Rattus norvegicus OX=10116 GN=Arhgef1 PE=1 SV=1;tr|A0A0G2K4L2|A0A0G2K4L2_RAT Rho guanine nucleotide exchange factor 1 OS=Rattus norvegicus OX=10116 GN=Arhgef1 PE=1 SV=1;tr|E9PTJ8|E9PT	7	1.43561e+07	2.18334e+07	2.38009e+07	1.70539e+07	1.27611e+07	3.34915e+07	3.18599e+07	30605000	3.18367e+07	2.72877e+07	1.79611e+07	3.10162e+07	0.579087	-0.788148	-0.389671	0.00121961	0.00620498
100	A0A0G2JU15	A0A0G2JU15;D3ZGM1;Q4KM70	tr|A0A0G2JU15|A0A0G2JU15_RAT Pentatricopeptide repeat domain 3 OS=Rattus norvegicus OX=10116 GN=Ptcd3 PE=1 SV=1;tr|D3ZGM1|D3ZGM1_RAT Pentatricopeptide repeat domain 3 OS=Rattus norvegicus OX=10116 GN=Ptcd3 PE=1 SV=1	11	6.92049e+07	1.03104e+08	1.01967e+08	7.27488e+07	8.962e+07	9.9738e+07	1.00698e+08	131840000	1.73747e+08	1.11555e+08	8.7329e+07	1.23516e+08	0.707028	-0.50016	-0.123263	0.0317889	0.0668186
101	D3ZFD2	D3ZFD2;A0A0G2JU25	tr|D3ZFD2|D3ZFD2_RAT Polypeptide N-acetylgalactosaminyltransferase OS=Rattus norvegicus OX=10116 GN=Galnt2 PE=1 SV=1;tr|A0A0G2JU25|A0A0G2JU25_RAT Polypeptide N-acetylgalactosaminyltransferase OS=Rattus norvegicus OX=10116 GN=Galnt2 PE=1 SV=1	2	713550	795541	593207	425932	4.32048e+06	7.03916e+06	1.22546e+07	5224400	2.87831e+06	4.03511e+06	1.36974e+06	6.28631e+06	0.217893	-2.19831	-1.69417	0.00187509	0.00833845
102	A0A0G2JU46	A0A0G2JU46;Q6AY61	tr|A0A0G2JU46|A0A0G2JU46_RAT Serine protease 23 OS=Rattus norvegicus OX=10116 GN=Prss23 PE=4 SV=1;sp|Q6AY61|PRS23_RAT Serine protease 23 OS=Rattus norvegicus OX=10116 GN=Prss23 PE=2 SV=1	2	2.12817e+06	2.94075e+06	593207	7.21422e+06	618944	9.93825e+06	1.12475e+06	3491500	1.77604e+06	1.16846e+07	2.69906e+06	5.60303e+06	0.481714	-1.05375	-0.635372	0.224782	0.315057
103	A0A0G2JU49	A0A0G2JU49;B0BN02	tr|A0A0G2JU49|A0A0G2JU49_RAT Metaxin 1 OS=Rattus norvegicus OX=10116 GN=Mtx1 PE=1 SV=1;tr|B0BN02|B0BN02_RAT Metaxin 1 OS=Rattus norvegicus OX=10116 GN=Mtx1 PE=1 SV=1	2	3.91941e+07	5.07103e+07	2.7088e+07	3.9727e+07	3.58449e+07	3.39915e+07	3.02515e+07	31141000	3.5762e+07	1.92776e+07	3.85129e+07	3.00847e+07	1.28015	0.356309	0.66903	0.124082	0.1966
104	A0A0G2JU77	A0A0G2JU77;D4A190	tr|A0A0G2JU77|A0A0G2JU77_RAT Eukaryotic translation initiation factor 3 subunit K OS=Rattus norvegicus OX=10116 GN=Eif3k PE=1 SV=1	3	4.29752e+07	5.41459e+07	4.99443e+07	4.67058e+07	3.21683e+07	7.7732e+07	3.75209e+07	68803000	3.41574e+07	7.75832e+07	4.51879e+07	5.91593e+07	0.763834	-0.388668	-0.0201251	0.275026	0.369136
105	A0A0G2JU89	A0A0G2JU89;F1LQI5;Q2TL32	tr|A0A0G2JU89|A0A0G2JU89_RAT E3 ubiquitin-protein ligase UBR4 OS=Rattus norvegicus OX=10116 GN=Ubr4 PE=1 SV=1;tr|F1LQI5|F1LQI5_RAT E3 ubiquitin-protein ligase UBR4 OS=Rattus norvegicus OX=10116 GN=Ubr4 PE=1 SV=1;sp|Q2TL32|UBR4_RAT E3 ubiquitin-protein liga	37	6.73822e+07	6.0557e+07	7.9668e+07	7.51232e+07	1.01737e+08	1.75433e+08	2.15681e+08	189740000	1.21468e+08	2.16389e+08	7.68935e+07	1.83742e+08	0.418485	-1.25675	-0.823162	0.000100303	0.00121841
106	A0A1B0GWK5	A0A1B0GWK5;A0A0G2JU95;F1LY11;Q9QX75-3;Q9QX75-4;Q9QX75-2;Q9QX75	tr|A0A1B0GWK5|A0A1B0GWK5_RAT Triadin (Fragment) OS=Rattus norvegicus OX=10116 GN=Trdn PE=1 SV=1;tr|A0A0G2JU95|A0A0G2JU95_RAT Triadin OS=Rattus norvegicus OX=10116 GN=Trdn PE=1 SV=2;tr|F1LY11|F1LY11_RAT Triadin OS=Rattus norvegicus OX=10116 GN=Trdn PE=1 SV=	3	4.03829e+07	5.39772e+07	3.00629e+07	4.96049e+07	3.53376e+07	1.52085e+07	1.14983e+07	25457000	9.78521e+06	1.55421e+07	4.18731e+07	1.54982e+07	2.7018	1.43392	1.6659	0.000270108	0.00244658
107	A0A0G2JUA0	A0A0G2JUA0;Q5XIT6	tr|A0A0G2JUA0|A0A0G2JUA0_RAT Desumoylating isopeptidase 2 OS=Rattus norvegicus OX=10116 GN=Desi2 PE=1 SV=1;sp|Q5XIT6|DESI2_RAT Deubiquitinase DESI2 OS=Rattus norvegicus OX=10116 GN=Desi2 PE=2 SV=1	2	713550	1.2495e+06	593207	425932	6.13853e+06	737181	5.40375e+06	2207200	4.58353e+06	7.81084e+06	1.82414e+06	4.1485e+06	0.439711	-1.18537	-0.757131	0.0862774	0.146874
108	A0A0G2JUA5	A0A0G2JUA5;A0A0G2JU96	tr|A0A0G2JUA5|A0A0G2JUA5_RAT AHNAK nucleoprotein OS=Rattus norvegicus OX=10116 GN=Ahnak PE=1 SV=1;tr|A0A0G2JU96|A0A0G2JU96_RAT AHNAK nucleoprotein OS=Rattus norvegicus OX=10116 GN=Ahnak PE=1 SV=1	198	5.28274e+09	6.35463e+09	6.88317e+09	5.45034e+09	5.74249e+09	8.74308e+09	1.09962e+10	8455700000	8.4557e+09	8.88607e+09	5.94267e+09	9.10734e+09	0.652514	-0.615919	-0.230348	0.00072741	0.00432581
109	A0A0G2JUB0	A0A0G2JUB0;Q810F4	tr|A0A0G2JUB0|A0A0G2JUB0_RAT Protein FAM3C OS=Rattus norvegicus OX=10116 GN=Fam3c PE=1 SV=1;sp|Q810F4|FAM3C_RAT Protein FAM3C OS=Rattus norvegicus OX=10116 GN=Fam3c PE=2 SV=1	2	1.21613e+06	927579	865496	883816	277140	737181	3.84848e+06	3728500	816125	5.45956e+06	834032	2.91797e+06	0.285826	-1.80679	-1.33198	0.0411137	0.0813963
110	A0A0G2JUB3	A0A0G2JUB3;F1M9C4;Q8R5M4;A0A0G2K3Z1;M0RAB4;A0A0G2JT32;G8JLS4;Q8R5M4-2	tr|A0A0G2JUB3|A0A0G2JUB3_RAT Optineurin OS=Rattus norvegicus OX=10116 GN=Optn PE=1 SV=1;tr|F1M9C4|F1M9C4_RAT Optineurin OS=Rattus norvegicus OX=10116 GN=Optn PE=1 SV=2;sp|Q8R5M4|OPTN_RAT Optineurin OS=Rattus norvegicus OX=10116 GN=Optn PE=1 SV=3;tr|A0A0G2K	3	8.43015e+06	8.03522e+06	1.11313e+07	6.14499e+06	3.41328e+06	1.36534e+07	1.22796e+07	13120000	1.67362e+07	1.32117e+07	7.43098e+06	1.38002e+07	0.53847	-0.893062	-0.486724	0.00592939	0.0190007
111	A0A0G2JUC7	A0A0G2JUC7;Q6AYH5	tr|A0A0G2JUC7|A0A0G2JUC7_RAT Dynactin subunit 2 OS=Rattus norvegicus OX=10116 GN=Dctn2 PE=1 SV=1;sp|Q6AYH5|DCTN2_RAT Dynactin subunit 2 OS=Rattus norvegicus OX=10116 GN=Dctn2 PE=1 SV=1	13	2.36491e+08	2.67369e+08	2.74613e+08	3.10385e+08	2.5612e+08	3.58509e+08	3.7298e+08	366680000	4.28673e+08	4.20443e+08	2.68995e+08	3.89457e+08	0.690694	-0.533882	-0.154458	0.00107481	0.00562347
112	A0A0G2JUE4	A0A0G2JUE4;A0A0G2K9I3;Q5U4E6	tr|A0A0G2JUE4|A0A0G2JUE4_RAT Golgin subfamily A member 4 OS=Rattus norvegicus OX=10116 GN=Golga4 PE=1 SV=1;tr|A0A0G2K9I3|A0A0G2K9I3_RAT Golgin subfamily A member 4 OS=Rattus norvegicus OX=10116 GN=Golga4 PE=1 SV=1;sp|Q5U4E6|GOGA4_RAT Golgin subfamily A mem	8	713550	795541	593207	1.68459e+06	618944	5.22632e+06	8.46023e+06	6354900	1.81638e+06	1.67479e+06	881167	4.70652e+06	0.187222	-2.41717	-1.89663	0.0012787	0.00644194
113	D3Z8V4	D3Z8V4;A0A0G2JUF9	tr|D3Z8V4|D3Z8V4_RAT NCK associated protein 1 like (Predicted) OS=Rattus norvegicus OX=10116 GN=Nckap1l PE=1 SV=1;tr|A0A0G2JUF9|A0A0G2JUF9_RAT NCK-associated protein 1-like OS=Rattus norvegicus OX=10116 GN=Nckap1l PE=1 SV=1	2	713550	795541	593207	425932	618944	3.30695e+06	3.83738e+06	1381500	816125	4.37467e+06	629435	2.74333e+06	0.229442	-2.1238	-1.62524	0.00201178	0.00878122
114	F1LS67	F1LS67;A0A0G2JUG4	tr|F1LS67|F1LS67_RAT Regulator of G-protein-signaling 6 OS=Rattus norvegicus OX=10116 GN=Rgs6 PE=1 SV=3;tr|A0A0G2JUG4|A0A0G2JUG4_RAT Regulator of G-protein-signaling 6 OS=Rattus norvegicus OX=10116 GN=Rgs6 PE=1 SV=1	3	2.52176e+06	1.54384e+07	1.04717e+07	1.03375e+07	618944	1.0459e+07	1.12475e+06	7432700	1.2598e+07	1.35771e+07	7.87765e+06	9.03831e+06	0.871585	-0.198287	0.15599	0.620778	0.699693
115	A0A0G2JUK4	A0A0G2JUK4;M0R4P9	tr|A0A0G2JUK4|A0A0G2JUK4_RAT Ubiquitin-conjugating enzyme E2H OS=Rattus norvegicus OX=10116 GN=Ube2h PE=1 SV=1;tr|M0R4P9|M0R4P9_RAT Ubiquitin-conjugating enzyme E2H OS=Rattus norvegicus OX=10116 GN=Ube2h PE=1 SV=2	2	1.10787e+07	1.49709e+07	1.89451e+07	1.26854e+07	6.63374e+06	2.49074e+07	2.40938e+07	26802000	2.84364e+07	2.73063e+07	1.28628e+07	2.63092e+07	0.488908	-1.03237	-0.61559	0.00121796	0.00620498
116	A0A0G2JUL7	A0A0G2JUL7;B3GNI6-3;B3GNI6;B3GNI6-2;A0A0U1RRW2	tr|A0A0G2JUL7|A0A0G2JUL7_RAT Septin 6 (Predicted), isoform CRA_b OS=Rattus norvegicus OX=10116 GN=Sept11 PE=1 SV=1;sp|B3GNI6-3|SEP11_RAT Isoform 3 of Septin-11 OS=Rattus norvegicus OX=10116 GN=Sept11;sp|B3GNI6|SEP11_RAT Septin-11 OS=Rattus norvegicus OX=10	12	3.19868e+08	1.90264e+08	2.22981e+08	1.82852e+08	3.01752e+08	2.84644e+08	2.99992e+08	272490000	3.34087e+08	2.27706e+08	2.43544e+08	2.83784e+08	0.858201	-0.220612	0.135339	0.228379	0.3191
117	A0A0G2JUM8	A0A0G2JUM8	tr|A0A0G2JUM8|A0A0G2JUM8_RAT Cytochrome c oxidase assembly factor 6 OS=Rattus norvegicus OX=10116 GN=Coa6 PE=1 SV=1	2	7.35906e+06	6.64363e+06	8.16408e+06	6.60651e+06	7.16134e+06	4.71818e+06	4.04207e+06	961802	816125	714848	7.18692e+06	2.2506e+06	3.19333	1.67506	1.88897	0.00273274	0.0108154
118	A0A0G2JUN5	A0A0G2JUN5;Q8CIN7	tr|A0A0G2JUN5|A0A0G2JUN5_RAT Inositol-1-monophosphatase OS=Rattus norvegicus OX=10116 GN=Impa2 PE=1 SV=1;sp|Q8CIN7|IMPA2_RAT Inositol monophosphatase 2 OS=Rattus norvegicus OX=10116 GN=Impa2 PE=2 SV=1	4	9.8687e+07	8.86714e+07	1.20589e+08	9.51719e+07	8.41299e+07	5.35971e+07	5.68264e+07	61028000	4.8868e+07	4.09529e+07	9.74498e+07	5.22545e+07	1.86491	0.899104	1.17115	0.000139398	0.00156586
119	A0A0G2JUP3	A0A0G2JUP3	tr|A0A0G2JUP3|A0A0G2JUP3_RAT Obscurin, cytoskeletal calmodulin and titin-interacting RhoGEF OS=Rattus norvegicus OX=10116 GN=Obscn PE=1 SV=1	83	9.27795e+08	5.25279e+08	4.19322e+08	4.41429e+08	8.02842e+08	3.61163e+08	4.09246e+08	708640000	4.58706e+08	3.93755e+08	6.23333e+08	4.66302e+08	1.33676	0.418738	0.726782	0.188413	0.273881
121	A0A140TA95	A0A140TA95;G3V9F3;A0A0G2JUR5;Q9ERE6-2;Q9ERE6	tr|A0A140TA95|A0A140TA95_RAT Myosin phosphatase Rho-interacting protein OS=Rattus norvegicus OX=10116 GN=Mprip PE=1 SV=1;tr|G3V9F3|G3V9F3_RAT Myosin phosphatase Rho-interacting protein OS=Rattus norvegicus OX=10116 GN=Mprip PE=1 SV=1;tr|A0A0G2JUR5|A0A0G2JU	3	713550	795541	593207	425932	618944	1.95749e+06	3.2584e+06	3975300	2.24018e+06	5.36215e+06	629435	3.3587e+06	0.187404	-2.41578	-1.89534	1.15274e-05	0.000320038
122	A0A0G2JUS0	A0A0G2JUS0;D4A2X0;F1LMH5;A0A0G2JXZ5;Q91XU1	tr|A0A0G2JUS0|A0A0G2JUS0_RAT Protein quaking-like OS=Rattus norvegicus OX=10116 GN=LOC108348175 PE=4 SV=1;tr|D4A2X0|D4A2X0_RAT Protein quaking-like OS=Rattus norvegicus OX=10116 GN=LOC108348175 PE=4 SV=3;tr|F1LMH5|F1LMH5_RAT Protein quaking-like OS=Rattus	5	7.86423e+07	6.85973e+07	7.87341e+07	5.91175e+07	6.79559e+07	1.02103e+08	8.72766e+07	75239000	5.74556e+07	7.53732e+07	7.06094e+07	7.94894e+07	0.888287	-0.170902	0.181324	0.38285	0.477268
123	A0A0G2JV05	A0A0G2JV05;Q566Q7	tr|A0A0G2JV05|A0A0G2JV05_RAT Maestro heat-like repeat family member 1 OS=Rattus norvegicus OX=10116 GN=Mroh1 PE=1 SV=1;tr|Q566Q7|Q566Q7_RAT LOC100125385 protein OS=Rattus norvegicus OX=10116 GN=Mroh1 PE=1 SV=1	2	1.35721e+07	1.77928e+07	1.13494e+07	1.42238e+07	1.51469e+07	1.26289e+07	6.94533e+06	7195500	1.33681e+07	7.93598e+06	1.4417e+07	9.61474e+06	1.49947	0.584449	0.880075	0.0195747	0.0458842
124	F1LPD0	F1LPD0;A0A0G2JV12	tr|F1LPD0|F1LPD0_RAT Collagen alpha-1(XV) chain-like OS=Rattus norvegicus OX=10116 GN=LOC108348074 PE=1 SV=3;tr|A0A0G2JV12|A0A0G2JV12_RAT Collagen type XV alpha 1 chain OS=Rattus norvegicus OX=10116 GN=Col15a1 PE=1 SV=1	12	2.18366e+08	1.64005e+08	1.17336e+08	8.35531e+07	1.62542e+08	1.23543e+08	1.15573e+08	104310000	7.59879e+07	9.82921e+07	1.4916e+08	1.03541e+08	1.44059	0.526659	0.826616	0.0957226	0.158592
125	A0A0G2JV19	A0A0G2JV19	tr|A0A0G2JV19|A0A0G2JV19_RAT Transforming growth factor, beta receptor-associated protein 1 OS=Rattus norvegicus OX=10116 GN=Tgfbrap1 PE=1 SV=1	2	1.02433e+07	5.83563e+06	593207	2.14105e+07	1.71132e+07	3.13432e+06	4.33251e+06	5696700	7.77724e+06	4.69446e+06	1.10392e+07	5.12704e+06	2.15313	1.10643	1.36295	0.62133	0.699693
126	A0A0G2JV31	A0A0G2JV31;O54975	tr|A0A0G2JV31|A0A0G2JV31_RAT X-prolyl aminopeptidase (Aminopeptidase P) 1, soluble, isoform CRA_a OS=Rattus norvegicus OX=10116 GN=Xpnpep1 PE=1 SV=1;sp|O54975|XPP1_RAT Xaa-Pro aminopeptidase 1 OS=Rattus norvegicus OX=10116 GN=Xpnpep1 PE=1 SV=1	17	1.35752e+08	1.31794e+08	1.97e+08	1.10672e+08	1.22853e+08	2.19046e+08	2.44232e+08	234620000	2.54721e+08	2.24824e+08	1.39614e+08	2.35489e+08	0.59287	-0.754212	-0.358279	0.000649143	0.00406071
127	D3ZNS1	D3ZNS1;A0A0G2JV32;Q63312;A0A0G2JTS5	tr|D3ZNS1|D3ZNS1_RAT Pleckstrin homology-like domain family B member 1 OS=Rattus norvegicus OX=10116 GN=Phldb1 PE=1 SV=2;tr|A0A0G2JV32|A0A0G2JV32_RAT Pleckstrin homology-like domain family B member 1 OS=Rattus norvegicus OX=10116 GN=Phldb1 PE=1 SV=1;sp|Q63	10	4.48592e+07	4.69672e+07	4.87465e+07	4.56544e+07	5.56057e+07	5.03976e+07	3.75289e+07	56026000	5.19025e+07	6.48851e+07	4.83666e+07	5.2148e+07	0.927487	-0.108602	0.238956	0.573368	0.657255
128	F1M5C9	F1M5C9;A0A0G2JV72;A0A0G2K739;P62839;P61078;P70711	tr|F1M5C9|F1M5C9_RAT Ubiquitin-conjugating enzyme E2 D2 OS=Rattus norvegicus OX=10116 GN=Ube2d2 PE=1 SV=1;tr|A0A0G2JV72|A0A0G2JV72_RAT Ubiquitin-conjugating enzyme E2 D3 OS=Rattus norvegicus OX=10116 GN=Ube2d3 PE=3 SV=1;tr|A0A0G2K739|A0A0G2K739_RAT Ubiquit	3	6.53157e+07	8.35274e+07	8.6877e+07	8.61128e+07	6.27009e+07	1.14773e+08	1.09997e+08	103310000	8.8507e+07	1.15371e+08	7.69068e+07	1.06392e+08	0.722864	-0.468203	-0.0937006	0.00814962	0.0237149
130	A0A0G2K4U8	A0A0G2K4U8;A0A0G2JVB6;G3V7P1	tr|A0A0G2K4U8|A0A0G2K4U8_RAT Syntaxin-12 OS=Rattus norvegicus OX=10116 GN=Stx12 PE=1 SV=1;tr|A0A0G2JVB6|A0A0G2JVB6_RAT Syntaxin-12 OS=Rattus norvegicus OX=10116 GN=Stx12 PE=1 SV=1;sp|G3V7P1|STX12_RAT Syntaxin-12 OS=Rattus norvegicus OX=10116 GN=Stx12 PE=1	8	1.10022e+08	1.29711e+08	1.37418e+08	9.94898e+07	1.54975e+08	1.3849e+08	1.83344e+08	160430000	1.58282e+08	1.70538e+08	1.26323e+08	1.62217e+08	0.778731	-0.360804	0.00565141	0.0319872	0.0671453
131	A0A0G2JVD6	A0A0G2JVD6;A0A0G2K913;P80385	tr|A0A0G2JVD6|A0A0G2JVD6_RAT Lysine methyltransferase 2D OS=Rattus norvegicus OX=10116 GN=Kmt2d PE=1 SV=1;tr|A0A0G2K913|A0A0G2K913_RAT Lysine methyltransferase 2D OS=Rattus norvegicus OX=10116 GN=Prkag1 PE=1 SV=1;sp|P80385|AAKG1_RAT 5-AMP-activated protei	12	1.67893e+08	1.91219e+08	1.88827e+08	1.69903e+08	1.65046e+08	1.29895e+08	1.03688e+08	107060000	1.55052e+08	1.63385e+08	1.76578e+08	1.31816e+08	1.33958	0.421777	0.729593	0.0175054	0.0419434
132	G3V7W7	G3V7W7;A0A0G2JVE6;P15684	tr|G3V7W7|G3V7W7_RAT Aminopeptidase OS=Rattus norvegicus OX=10116 GN=Anpep PE=1 SV=2;tr|A0A0G2JVE6|A0A0G2JVE6_RAT Aminopeptidase OS=Rattus norvegicus OX=10116 GN=Anpep PE=1 SV=1;sp|P15684|AMPN_RAT Aminopeptidase N OS=Rattus norvegicus OX=10116 GN=Anpep PE=	9	1.88865e+07	3.30898e+07	2.3656e+07	2.11196e+07	1.81288e+07	2.0541e+07	3.59447e+07	25806000	3.00908e+07	2.31467e+07	2.29762e+07	2.71058e+07	0.847646	-0.238466	0.118823	0.268521	0.363048
133	A0A0G2JVG4	A0A0G2JVG4;Q9WVK3;A0A0G2JUF1;A0A0G2K6H4	tr|A0A0G2JVG4|A0A0G2JVG4_RAT Peroxisomal trans-2-enoyl-CoA reductase OS=Rattus norvegicus OX=10116 GN=Pecr PE=1 SV=1;sp|Q9WVK3|PECR_RAT Peroxisomal trans-2-enoyl-CoA reductase OS=Rattus norvegicus OX=10116 GN=Pecr PE=2 SV=1;tr|A0A0G2JUF1|A0A0G2JUF1_RAT Per	8	1.40665e+08	1.45556e+08	2.0303e+08	1.75311e+08	1.26636e+08	6.11087e+07	6.59215e+07	80504000	9.05191e+07	9.84698e+07	1.5824e+08	7.93046e+07	1.99534	0.996634	1.26138	0.000306345	0.00261604
134	A0A0G2JVH4	A0A0G2JVH4;A0A140TAG5;Q3KR86	tr|A0A0G2JVH4|A0A0G2JVH4_RAT MICOS complex subunit MIC60 OS=Rattus norvegicus OX=10116 GN=Immt PE=1 SV=1;tr|A0A140TAG5|A0A140TAG5_RAT MICOS complex subunit MIC60 OS=Rattus norvegicus OX=10116 GN=Immt PE=1 SV=1;sp|Q3KR86|MIC60_RAT MICOS complex subunit Mic6	33	2.13985e+09	2.12928e+09	1.31377e+09	2.13308e+09	2.07736e+09	1.35919e+09	1.06122e+09	809090000	1.3474e+09	1.13161e+09	1.95867e+09	1.1417e+09	1.71557	0.778685	1.05976	0.00275902	0.0108356
135	A0A0G2JVL6	A0A0G2JVL6;F7EXQ7	tr|A0A0G2JVL6|A0A0G2JVL6_RAT NADH dehydrogenase [ubiquinone] 1 alpha subcomplex subunit 8 OS=Rattus norvegicus OX=10116 GN=Ndufa8 PE=1 SV=1;tr|F7EXQ7|F7EXQ7_RAT NADH dehydrogenase [ubiquinone] 1 alpha subcomplex subunit 8 OS=Rattus norvegicus OX=10116 GN=N	7	1.10815e+09	1.2464e+09	8.86188e+08	1.42065e+09	1.13279e+09	8.60263e+08	5.75048e+08	348590000	7.26653e+08	9.05137e+08	1.15884e+09	6.83138e+08	1.69634	0.762427	1.04472	0.0107977	0.029241
136	A0A0G2JVM0	A0A0G2JVM0	tr|A0A0G2JVM0|A0A0G2JVM0_RAT Delta-1-pyrroline-5-carboxylate dehydrogenase, mitochondrial OS=Rattus norvegicus OX=10116 GN=Aldh4a1 PE=1 SV=1	22	1.55158e+09	1.64786e+09	1.98602e+09	1.6638e+09	1.62542e+09	1.30182e+09	1.01173e+09	977390000	1.05836e+09	1.05684e+09	1.69494e+09	1.08123e+09	1.56761	0.648563	0.939385	0.000387539	0.0030096
137	A0A0G2JVM2	A0A0G2JVM2;A0A0G2K0A8	tr|A0A0G2JVM2|A0A0G2JVM2_RAT MIA family member 3, ER export factor OS=Rattus norvegicus OX=10116 GN=Mia3 PE=1 SV=1;tr|A0A0G2K0A8|A0A0G2K0A8_RAT MIA family member 3, ER export factor OS=Rattus norvegicus OX=10116 GN=Mia3 PE=1 SV=1	6	1.48309e+07	4.08388e+06	9.49033e+06	8.15062e+06	1.14846e+07	9.19417e+06	6.6182e+06	12107000	3.63089e+07	8.34228e+06	9.60806e+06	1.45141e+07	0.66198	-0.59514	-0.211126	0.41975	0.515275
138	A0A0G2JVP4	A0A0G2JVP4;F1LM30;F1LPW0	tr|A0A0G2JVP4|A0A0G2JVP4_RAT Uncharacterized protein OS=Rattus norvegicus OX=10116 PE=1 SV=1;tr|F1LM30|F1LM30_RAT Uncharacterized protein OS=Rattus norvegicus OX=10116 PE=1 SV=3;tr|F1LPW0|F1LPW0_RAT Uncharacterized protein OS=Rattus norvegicus OX=10116 PE=	10	5.51743e+07	9.02844e+07	7.21081e+07	9.33739e+07	6.85751e+07	2.36831e+08	2.19861e+08	202340000	1.46409e+08	1.08681e+08	7.59032e+07	1.82824e+08	0.41517	-1.26823	-0.833777	0.000499287	0.00347961
139	D3ZZF8	D3ZZF8;A0A0G2JVP5	tr|D3ZZF8|D3ZZF8_RAT Poly(A)-binding protein-interacting protein 1 OS=Rattus norvegicus OX=10116 GN=Paip1 PE=1 SV=2;tr|A0A0G2JVP5|A0A0G2JVP5_RAT Poly(A)-binding protein-interacting protein 1 OS=Rattus norvegicus OX=10116 GN=Paip1 PE=1 SV=1	3	1.83608e+07	1.73824e+07	3.05211e+07	1.30818e+07	1.73339e+07	3.25285e+07	2.68245e+07	28482000	2.74429e+07	3.27906e+07	1.9336e+07	2.96137e+07	0.652941	-0.614976	-0.229476	0.00935219	0.026334
140	A0A0G2JVQ1	A0A0G2JVQ1;Q5BJT9;P25809	tr|A0A0G2JVQ1|A0A0G2JVQ1_RAT Creatine kinase S-type, mitochondrial OS=Rattus norvegicus OX=10116 GN=Ckmt2 PE=1 SV=1	5	1.10122e+10	8.321e+09	9.03572e+09	9.54251e+09	9.03729e+09	5.74021e+09	6.32902e+09	5765400000	6.86921e+09	6.29641e+09	9.38975e+09	6.20005e+09	1.51446	0.598807	0.893358	0.000482987	0.00340153
141	A0A0G2JVR9	A0A0G2JVR9;Q4FZU8	tr|A0A0G2JVR9|A0A0G2JVR9_RAT Family with sequence similarity 65, member A OS=Rattus norvegicus OX=10116 GN=Ripor1 PE=1 SV=1;sp|Q4FZU8|RIPR1_RAT Rho family-interacting cell polarization regulator 1 OS=Rattus norvegicus OX=10116 GN=Ripor1 PE=1 SV=2	5	713550	4.47182e+06	1.45839e+06	6.85182e+06	8.30273e+06	1.51809e+07	1.35309e+07	17960000	9.49431e+06	7.24094e+06	4.35966e+06	1.26814e+07	0.343784	-1.54043	-1.08558	0.012997	0.0336633
142	A0A0G2JVV5	A0A0G2JVV5;Q5U2N2	tr|A0A0G2JVV5|A0A0G2JVV5_RAT Ubiquitin-specific peptidase 14 OS=Rattus norvegicus OX=10116 GN=Usp14 PE=1 SV=1;tr|Q5U2N2|Q5U2N2_RAT Ubiquitin specific protease 14 OS=Rattus norvegicus OX=10116 GN=Usp14 PE=1 SV=1	10	1.35687e+08	1.585e+08	1.86035e+08	1.11556e+08	1.72584e+08	1.6652e+08	1.37976e+08	178810000	1.36766e+08	1.36906e+08	1.52873e+08	1.51396e+08	1.00976	0.0140057	0.352376	0.998154	0.998473
143	A0A0G2JVW5	A0A0G2JVW5;E9PSZ5	tr|A0A0G2JVW5|A0A0G2JVW5_RAT E3 ubiquitin-protein ligase HUWE1 OS=Rattus norvegicus OX=10116 GN=Huwe1 PE=1 SV=1	17	6.1555e+07	6.70141e+07	8.48206e+07	7.77777e+07	9.97115e+07	1.32722e+08	9.53371e+07	103620000	1.41985e+08	7.6915e+07	7.81758e+07	1.10116e+08	0.709941	-0.494229	-0.117776	0.0404013	0.0803411
145	F1LZX9	F1LZX9;A0A0G2JVZ6	tr|F1LZX9|F1LZX9_RAT Integrin subunit alpha V OS=Rattus norvegicus OX=10116 GN=Itgav PE=1 SV=3;tr|A0A0G2JVZ6|A0A0G2JVZ6_RAT Integrin subunit alpha V OS=Rattus norvegicus OX=10116 GN=Itgav PE=1 SV=1	5	8.69523e+06	1.36084e+07	7.62868e+06	1.38187e+07	2.14959e+07	1.34853e+07	4.31971e+07	33438000	2.46984e+07	3.79906e+07	1.30494e+07	3.05619e+07	0.426982	-1.22775	-0.796337	0.0084709	0.0245132
146	A0A0G2JW01	A0A0G2JW01;E9PT39;A0A1Z0YUA1;A0A0G2K5D0	tr|A0A0G2JW01|A0A0G2JW01_RAT Actin-binding LIM protein 1 OS=Rattus norvegicus OX=10116 GN=Ablim1 PE=1 SV=1;tr|E9PT39|E9PT39_RAT Actin-binding LIM protein 1 (Fragment) OS=Rattus norvegicus OX=10116 GN=Ablim1 PE=1 SV=3;tr|A0A1Z0YUA1|A0A1Z0YUA1_RAT Actin-bind	8	1.40161e+08	5.88225e+07	1.08433e+07	1.00554e+07	1.08788e+08	1.33501e+07	2.71978e+07	34892000	1.356e+07	1.64235e+07	6.57341e+07	2.10847e+07	3.11763	1.64045	1.85695	0.218115	0.308055
147	Q5XIM8	Q5XIM8;A0A0G2JW03	tr|Q5XIM8|Q5XIM8_RAT Lipin 1 OS=Rattus norvegicus OX=10116 GN=Lpin1 PE=1 SV=1;tr|A0A0G2JW03|A0A0G2JW03_RAT Lipin 1 OS=Rattus norvegicus OX=10116 GN=Lpin1 PE=1 SV=1	2	7.73732e+06	6.57147e+06	6.68036e+06	5.22454e+06	1.0961e+07	1.7486e+07	1.22349e+07	5129600	6.96633e+06	1.14706e+07	7.43494e+06	1.06575e+07	0.697626	-0.519474	-0.141129	0.22528	0.315613
148	A0A0G2JW28	A0A0G2JW28;D3ZCH7;G3V9D7;Q62847	tr|A0A0G2JW28|A0A0G2JW28_RAT Gamma-adducin OS=Rattus norvegicus OX=10116 GN=Add3 PE=1 SV=1;tr|D3ZCH7|D3ZCH7_RAT Adducin 3 (Gamma), isoform CRA_b OS=Rattus norvegicus OX=10116 GN=Add3 PE=1 SV=2;tr|G3V9D7|G3V9D7_RAT Adducin 3 (Gamma), isoform CRA_a OS=Rattus	11	7.19447e+07	1.00341e+08	7.05488e+07	5.6379e+07	5.15097e+07	2.59503e+07	8.91812e+07	97197000	9.68716e+07	1.02942e+08	7.01446e+07	8.24284e+07	0.850975	-0.232811	0.124054	0.760998	0.81733
149	A0A0G2JW34	A0A0G2JW34;D3ZV37	tr|A0A0G2JW34|A0A0G2JW34_RAT CDGSH iron sulfur domain 3 OS=Rattus norvegicus OX=10116 GN=Cisd3 PE=1 SV=1;tr|D3ZV37|D3ZV37_RAT CDGSH iron sulfur domain 3 OS=Rattus norvegicus OX=10116 GN=Cisd3 PE=1 SV=1	2	6.05035e+06	7.44704e+06	2.18235e+07	1.99195e+07	1.29235e+07	1.2427e+07	1.20353e+07	13793000	1.23085e+07	1.21164e+07	1.36328e+07	1.2536e+07	1.08749	0.120997	0.45135	0.874243	0.909352
150	A0A0G2JW41	A0A0G2JW41	tr|A0A0G2JW41|A0A0G2JW41_RAT Uncharacterized protein OS=Rattus norvegicus OX=10116 PE=1 SV=1	2	1.60708e+07	1.86644e+07	2.51871e+07	3.90321e+07	3.26594e+07	4.82104e+07	1.64101e+07	22937000	2.86558e+06	3.82308e+07	2.63228e+07	2.57308e+07	1.02301	0.0328164	0.369777	0.523606	0.611078
151	A0A0G2JW51	A0A0G2JW51;Q5BJS0	tr|A0A0G2JW51|A0A0G2JW51_RAT Putative ATP-dependent RNA helicase DHX30 OS=Rattus norvegicus OX=10116 GN=Dhx30 PE=1 SV=1;sp|Q5BJS0|DHX30_RAT Putative ATP-dependent RNA helicase DHX30 OS=Rattus norvegicus OX=10116 GN=Dhx30 PE=1 SV=1	3	3.75277e+07	4.3678e+07	6.45907e+07	5.02275e+07	4.08563e+07	3.49494e+07	2.24891e+07	38986000	3.08896e+07	2.19858e+07	4.7376e+07	2.986e+07	1.58661	0.665945	0.955465	0.0103136	0.0282048
152	A0A0G2JW88	A0A0G2JW88	tr|A0A0G2JW88|A0A0G2JW88_RAT Microtubule-associated protein OS=Rattus norvegicus OX=10116 GN=Map4 PE=1 SV=1	48	6.69003e+08	6.91776e+08	7.69675e+08	6.94382e+08	7.40365e+08	9.88897e+08	1.09505e+09	1253400000	1.18187e+09	1.34295e+09	7.1304e+08	1.17244e+09	0.60817	-0.717453	-0.324274	0.000135939	0.00153249
154	A0A0G2JWA8	A0A0G2JWA8;A0A0G2K9T4;M9MMM9;A0A0G2JU82;D3ZHV2	tr|A0A0G2JWA8|A0A0G2JWA8_RAT Microtubule-actin cross-linking factor 1 OS=Rattus norvegicus OX=10116 GN=Macf1 PE=1 SV=1;tr|A0A0G2K9T4|A0A0G2K9T4_RAT Microtubule-actin cross-linking factor 1 OS=Rattus norvegicus OX=10116 GN=Macf1 PE=1 SV=1;tr|M9MMM9|M9MMM9_R	45	6.03385e+07	4.44739e+07	3.91598e+07	2.07404e+07	8.2606e+07	1.6192e+08	2.94908e+08	220190000	1.60977e+08	2.47233e+08	4.94637e+07	2.17046e+08	0.227896	-2.13356	-1.63427	8.33445e-05	0.00108382
155	A0A0G2JWB6	A0A0G2JWB6;A0A0G2KAH2	tr|A0A0G2JWB6|A0A0G2JWB6_RAT Peroxidasin OS=Rattus norvegicus OX=10116 GN=Pxdn PE=4 SV=1;tr|A0A0G2KAH2|A0A0G2KAH2_RAT Peroxidasin OS=Rattus norvegicus OX=10116 GN=Pxdn PE=4 SV=1	24	3.55006e+07	4.74074e+07	3.0216e+07	6.36175e+07	5.02733e+07	2.06342e+08	2.71333e+08	251230000	2.40743e+08	2.29328e+08	4.5403e+07	2.39795e+08	0.189341	-2.40094	-1.88162	3.03739e-07	3.07071e-05
156	Q5XI19	Q5XI19;A0A0G2JWC7	tr|Q5XI19|Q5XI19_RAT Fermitin family homolog 2 (Drosophila) OS=Rattus norvegicus OX=10116 GN=Fermt2 PE=1 SV=1;tr|A0A0G2JWC7|A0A0G2JWC7_RAT Fermitin family member 2 OS=Rattus norvegicus OX=10116 GN=Fermt2 PE=1 SV=1	23	4.18988e+08	4.76479e+08	3.54994e+08	4.13817e+08	4.02716e+08	3.60282e+08	4.40339e+08	468390000	5.84594e+08	4.71454e+08	4.13399e+08	4.65012e+08	0.889007	-0.169733	0.182405	0.309349	0.40295
157	A0A0G2JWD6	A0A0G2JWD6;D3ZIF5;D4AE00	tr|A0A0G2JWD6|A0A0G2JWD6_RAT AP-3 complex subunit beta OS=Rattus norvegicus OX=10116 GN=Ap3b1 PE=1 SV=1;tr|D3ZIF5|D3ZIF5_RAT Adaptor-related protein complex 3, beta 1 subunit OS=Rattus norvegicus OX=10116 GN=Ap3b1 PE=1 SV=1	14	3.5099e+07	3.14867e+07	3.97545e+07	3.81089e+07	3.08164e+07	9.60919e+07	8.60889e+07	57033000	9.52265e+07	8.86521e+07	3.50531e+07	8.46185e+07	0.414249	-1.27143	-0.836742	2.26731e-05	0.000493456
158	A0A0G2JWF4	A0A0G2JWF4;F1LR71	tr|A0A0G2JWF4|A0A0G2JWF4_RAT ASPSCR1, UBX domain-containing tether for SLC2A4 OS=Rattus norvegicus OX=10116 GN=Aspscr1 PE=1 SV=1;tr|F1LR71|F1LR71_RAT ASPSCR1, UBX domain-containing tether for SLC2A4 OS=Rattus norvegicus OX=10116 GN=Aspscr1 PE=1 SV=2	5	4.66979e+06	405871	4.13657e+06	6.07001e+06	1.89018e+07	1.57331e+07	9.31354e+06	15169000	1.67543e+07	1.22423e+07	6.83681e+06	1.38424e+07	0.493902	-1.0177	-0.602027	0.0558255	0.104017
159	B4F7C9	B4F7C9;A0A0G2JWH5	tr|B4F7C9|B4F7C9_RAT Serine/threonine-protein kinase Chk1 OS=Rattus norvegicus OX=10116 GN=Stt3a PE=1 SV=1;tr|A0A0G2JWH5|A0A0G2JWH5_RAT Serine/threonine-protein kinase Chk1 OS=Rattus norvegicus OX=10116 GN=Stt3a PE=1 SV=1	4	713550	8.75456e+06	8.69465e+06	1.03154e+07	6.7289e+06	3.51543e+07	3.80436e+07	21092000	1.92512e+07	2.7908e+07	7.04141e+06	2.82898e+07	0.248903	-2.00635	-1.51659	0.00558263	0.018206
160	D4ACS0	D4ACS0;D4A1S6;D3ZR53;A0A0G2JWJ0;Q10728-2;Q10728-3;Q10728	tr|D4ACS0|D4ACS0_RAT Protein phosphatase 1 regulatory subunit 12A OS=Rattus norvegicus OX=10116 GN=Ppp1r12a PE=1 SV=2;tr|D4A1S6|D4A1S6_RAT Protein phosphatase 1 regulatory subunit 12A OS=Rattus norvegicus OX=10116 GN=Ppp1r12a PE=1 SV=3;tr|D3ZR53|D3ZR53_RAT	10	3.21591e+07	3.95667e+07	2.06681e+07	2.49204e+07	4.007e+07	2.95585e+07	7.48484e+07	69786000	3.11071e+07	4.491e+07	3.14769e+07	5.0042e+07	0.629009	-0.668848	-0.279311	0.0846514	0.144662
161	A0A0G2JWK2	A0A0G2JWK2;Q00566;Q00566-2	tr|A0A0G2JWK2|A0A0G2JWK2_RAT Methyl-CpG-binding protein 2 OS=Rattus norvegicus OX=10116 GN=Mecp2 PE=1 SV=1;sp|Q00566|MECP2_RAT Methyl-CpG-binding protein 2 OS=Rattus norvegicus OX=10116 GN=Mecp2 PE=1 SV=1;sp|Q00566-2|MECP2_RAT Isoform B of Methyl-CpG-bindi	2	7.20265e+06	7.82147e+06	593207	303382	8.73584e+06	737181	300717	278000	234126	977769	4.93131e+06	505558	9.75418	3.28602	3.37922	0.0325807	0.0681204
162	A0A0G2JWK7	A0A0G2JWK7;P31232	tr|A0A0G2JWK7|A0A0G2JWK7_RAT Transgelin OS=Rattus norvegicus OX=10116 GN=Tagln PE=1 SV=1;sp|P31232|TAGL_RAT Transgelin OS=Rattus norvegicus OX=10116 GN=Tagln PE=1 SV=2	14	2.08567e+08	5.64557e+08	3.45666e+08	7.47278e+08	5.02303e+08	4.90863e+08	4.89708e+08	542040000	4.32553e+08	5.54398e+08	4.73674e+08	5.01912e+08	0.943738	-0.0835412	0.262138	0.515082	0.602789
163	A0A0G2JWM2	A0A0G2JWM2;Q5RJQ4	tr|A0A0G2JWM2|A0A0G2JWM2_RAT NAD-dependent protein deacetylase OS=Rattus norvegicus OX=10116 GN=Sirt2 PE=1 SV=1;sp|Q5RJQ4|SIR2_RAT NAD-dependent protein deacetylase sirtuin-2 OS=Rattus norvegicus OX=10116 GN=Sirt2 PE=1 SV=1	6	6.65688e+07	6.07281e+07	5.0996e+07	4.71303e+07	6.65237e+07	7.43071e+07	5.92581e+07	54691000	8.10857e+07	7.16208e+07	5.83894e+07	6.81925e+07	0.856243	-0.223908	0.132289	0.194355	0.280927
164	A0A0G2JWS2	A0A0G2JWS2;D4A164	tr|A0A0G2JWS2|A0A0G2JWS2_RAT Nebulette OS=Rattus norvegicus OX=10116 GN=Nebl PE=1 SV=1;tr|D4A164|D4A164_RAT Nebulette OS=Rattus norvegicus OX=10116 GN=Nebl PE=1 SV=2	51	3.39087e+09	3.33737e+09	1.83833e+09	3.24002e+09	3.59061e+09	1.78107e+09	2.21973e+09	2990900000	2.52263e+09	2.08032e+09	3.07944e+09	2.31893e+09	1.32796	0.409209	0.717967	0.0997425	0.163373
165	A0A0G2JWU3	A0A0G2JWU3;D3ZFE9;F1M9A4;A0A0G2JUV4	tr|A0A0G2JWU3|A0A0G2JWU3_RAT Mitochondrial ribosomal protein L1-like OS=Rattus norvegicus OX=10116 GN=LOC100359687 PE=1 SV=1;tr|D3ZFE9|D3ZFE9_RAT Mitochondrial ribosomal protein L1-like OS=Rattus norvegicus OX=10116 GN=LOC100359687 PE=1 SV=3;tr|F1M9A4|F1M9	8	5.65136e+07	4.63858e+07	4.75087e+07	7.519e+07	4.47775e+07	4.84214e+07	4.71029e+07	26263000	6.38081e+07	5.85944e+07	5.40751e+07	4.8838e+07	1.10723	0.146961	0.475369	0.491805	0.579225
166	A0A0G2JWZ2	A0A0G2JWZ2;O08590	tr|A0A0G2JWZ2|A0A0G2JWZ2_RAT Amine oxidase OS=Rattus norvegicus OX=10116 PE=3 SV=1;sp|O08590|AOC3_RAT Membrane primary amine oxidase OS=Rattus norvegicus OX=10116 GN=Aoc3 PE=1 SV=4	16	1.63585e+08	1.43114e+08	1.99191e+08	9.15166e+07	1.25929e+08	6.99797e+07	8.47733e+07	73244000	9.11093e+07	9.16569e+07	1.44667e+08	8.21526e+07	1.76095	0.816358	1.09461	0.00362069	0.0131182
167	D4A2N1	D4A2N1;A0A0G2JX45	tr|D4A2N1|D4A2N1_RAT Arginyl-tRNA--protein transferase 1 OS=Rattus norvegicus OX=10116 GN=Ate1 PE=1 SV=1;tr|A0A0G2JX45|A0A0G2JX45_RAT Arginyl-tRNA--protein transferase 1 OS=Rattus norvegicus OX=10116 GN=Ate1 PE=1 SV=1	3	2.1308e+06	1.7742e+06	2.09602e+06	1.38747e+06	1.69039e+06	1.9746e+06	1.51643e+06	1541800	1.00199e+06	2.00817e+06	1.81578e+06	1.6086e+06	1.12879	0.174783	0.501106	0.368975	0.463288
168	D3ZZ32	D3ZZ32;A0A0G2JX67;Q5HZA6-2;Q5HZA6	tr|D3ZZ32|D3ZZ32_RAT Prolyl endopeptidase-like OS=Rattus norvegicus OX=10116 GN=Prepl PE=1 SV=3;tr|A0A0G2JX67|A0A0G2JX67_RAT Prolyl endopeptidase-like OS=Rattus norvegicus OX=10116 GN=Prepl PE=1 SV=1;sp|Q5HZA6-2|PPCEL_RAT Isoform 2 of Prolyl endopeptidase-	2	1.69923e+07	1.62058e+07	1.96223e+07	1.229e+07	618944	2.04447e+07	1.61792e+07	15617000	1.78589e+07	1.7905e+07	1.31459e+07	1.7601e+07	0.746884	-0.421044	-0.0500755	0.24274	0.334835
169	A0A0G2JX74	A0A0G2JX74;P42346	tr|A0A0G2JX74|A0A0G2JX74_RAT Serine/threonine-protein kinase mTOR OS=Rattus norvegicus OX=10116 GN=Mtor PE=1 SV=1;sp|P42346|MTOR_RAT Serine/threonine-protein kinase mTOR OS=Rattus norvegicus OX=10116 GN=Mtor PE=1 SV=1	5	1.02842e+07	1.4077e+07	1.29268e+07	1.00729e+07	1.91044e+07	2.39372e+07	2.33044e+07	20445000	3.1398e+07	2.0753e+07	1.32931e+07	2.39675e+07	0.554628	-0.850406	-0.447265	0.00160551	0.00757136
170	Q4V7D1	Q4V7D1;A0A0G2K075;A0A0G2JX79;A0A0G2JXS8;Q7TPJ0	tr|Q4V7D1|Q4V7D1_RAT Signal sequence receptor, alpha OS=Rattus norvegicus OX=10116 GN=Ssr1 PE=1 SV=1;tr|A0A0G2K075|A0A0G2K075_RAT Translocon-associated protein subunit alpha OS=Rattus norvegicus OX=10116 GN=Ssr1 PE=1 SV=1;tr|A0A0G2JX79|A0A0G2JX79_RAT Trans	3	6.35675e+07	7.00802e+07	5.51087e+07	5.16194e+07	6.49262e+07	9.02e+07	1.19825e+08	103040000	4.04457e+07	8.44269e+07	6.10604e+07	8.75875e+07	0.697136	-0.520488	-0.142067	0.133141	0.207729
171	A0A0G2JXB1	A0A0G2JXB1;A0A0G2JXN6;P08699	tr|A0A0G2JXB1|A0A0G2JXB1_RAT Galectin OS=Rattus norvegicus OX=10116 GN=Lgals3 PE=1 SV=1;tr|A0A0G2JXN6|A0A0G2JXN6_RAT Galectin OS=Rattus norvegicus OX=10116 GN=Lgals3 PE=1 SV=1;sp|P08699|LEG3_RAT Galectin-3 OS=Rattus norvegicus OX=10116 GN=Lgals3 PE=1 SV=4	5	2.29933e+07	2.18359e+07	1.51481e+07	1.71616e+07	8.95703e+06	6.58244e+07	1.27298e+08	123930000	4.44779e+07	7.90122e+07	1.72192e+07	8.81085e+07	0.195431	-2.35527	-1.83936	6.16897e-05	0.000917604
172	A0A0G2JXC1	A0A0G2JXC1;F1LRA1;Q62902	tr|A0A0G2JXC1|A0A0G2JXC1_RAT Protein ERGIC-53 OS=Rattus norvegicus OX=10116 GN=Lman1 PE=1 SV=1;tr|F1LRA1|F1LRA1_RAT Protein ERGIC-53 OS=Rattus norvegicus OX=10116 GN=Lman1 PE=1 SV=3;sp|Q62902|LMAN1_RAT Protein ERGIC-53 OS=Rattus norvegicus OX=10116 GN=Lman	8	1.12663e+08	7.51399e+07	7.46238e+07	5.53189e+07	9.1442e+07	9.44844e+07	1.12691e+08	102930000	5.00251e+07	5.27348e+07	8.18376e+07	8.25732e+07	0.991092	-0.0129085	0.327478	0.921778	0.944417
173	A0A0G2JXC3	A0A0G2JXC3;P05765;D3ZSE0;D3ZRI8	tr|A0A0G2JXC3|A0A0G2JXC3_RAT 40S ribosomal protein S21 OS=Rattus norvegicus OX=10116 GN=Rps21 PE=1 SV=1;sp|P05765|RS21_RAT 40S ribosomal protein S21 OS=Rattus norvegicus OX=10116 GN=Rps21 PE=1 SV=1;tr|D3ZSE0|D3ZSE0_RAT 40S ribosomal protein S21 OS=Rattus n	4	6.81607e+07	9.3141e+07	7.15157e+07	8.98877e+07	9.45903e+07	1.38029e+08	1.52368e+08	153930000	1.36659e+08	1.08882e+08	8.34591e+07	1.37974e+08	0.604891	-0.725252	-0.331488	0.000735057	0.00435358
174	A0A0G2JXD0	A0A0G2JXD0;P17077;M0R6B4;M0RBD4;F1M7A9;M0R5Y8;A0A0G2JX41;D3ZA49	tr|A0A0G2JXD0|A0A0G2JXD0_RAT 60S ribosomal protein L9 pseudogene OS=Rattus norvegicus OX=10116 GN=LOC103692829 PE=4 SV=1;sp|P17077|RL9_RAT 60S ribosomal protein L9 OS=Rattus norvegicus OX=10116 GN=Rpl9 PE=1 SV=1;tr|M0R6B4|M0R6B4_RAT 60S ribosomal protein L	7	1.08427e+08	1.12496e+08	6.33505e+07	1.23794e+08	8.31152e+07	1.93782e+08	1.84445e+08	176820000	1.42775e+08	1.55359e+08	9.82365e+07	1.70636e+08	0.575707	-0.796593	-0.397484	0.00183772	0.00822772
175	A0A0H2UHS3	A0A0H2UHS3;A0A0G2JXH2;Q5PPN7	tr|A0A0H2UHS3|A0A0H2UHS3_RAT Coiled-coil domain-containing protein 51 OS=Rattus norvegicus OX=10116 GN=Ccdc51 PE=1 SV=1;tr|A0A0G2JXH2|A0A0G2JXH2_RAT Coiled-coil domain-containing protein 51 OS=Rattus norvegicus OX=10116 GN=Ccdc51 PE=1 SV=1;sp|Q5PPN7|CCD51_	9	1.77561e+08	1.19345e+08	9.62047e+07	1.24559e+08	1.69555e+08	1.00489e+08	9.54445e+07	109030000	1.00677e+08	9.04751e+07	1.37445e+08	9.92232e+07	1.38521	0.470105	0.7743	0.0353571	0.0727571
176	A0A0G2JXK7	A0A0G2JXK7;Q68FS3	tr|A0A0G2JXK7|A0A0G2JXK7_RAT F-box only protein 7 OS=Rattus norvegicus OX=10116 GN=Fbxo7 PE=1 SV=1;sp|Q68FS3|FBX7_RAT F-box only protein 7 OS=Rattus norvegicus OX=10116 GN=Fbxo7 PE=2 SV=1	2	4.45758e+06	4.0318e+06	5.63182e+06	425932	9.43858e+06	1.18492e+07	1.06131e+07	4876200	1.78092e+07	7.67057e+06	4.79714e+06	1.05637e+07	0.454118	-1.13886	-0.714106	0.0692135	0.123387
177	A0A0G2JXN8	A0A0G2JXN8;B5DF26;A0A0G2JV78;G3V8S8	tr|A0A0G2JXN8|A0A0G2JXN8_RAT Oxysterol-binding protein OS=Rattus norvegicus OX=10116 GN=Osbpl8 PE=1 SV=1	4	713550	3.41809e+06	593207	5.47318e+06	5.47381e+06	1.10358e+07	1.8585e+07	18124000	3.17493e+06	1.83121e+07	3.13437e+06	1.38464e+07	0.226368	-2.14326	-1.64324	0.0105603	0.028706
178	A0A0G2JXP3	A0A0G2JXP3;F1LRN8;A0A0G2JUY1	tr|A0A0G2JXP3|A0A0G2JXP3_RAT Neural precursor cell-expressed, developmentally down-regulated 4-like, E3 ubiquitin protein ligase OS=Rattus norvegicus OX=10116 GN=Nedd4l PE=1 SV=1;tr|F1LRN8|F1LRN8_RAT Neural precursor cell-expressed, developmentally down-re	2	1.93305e+07	1.66336e+07	2.62977e+07	2.63726e+07	2.59015e+07	4.08433e+07	4.01406e+07	42699000	4.3931e+07	4.71787e+07	2.29072e+07	4.29585e+07	0.53324	-0.907144	-0.499751	0.000161881	0.00169677
179	D3ZY86	D3ZY86;A0A0G2JXP4	tr|D3ZY86|D3ZY86_RAT Similar to Ser/Thr-rich protein T10 in DGCR region (Predicted), isoform CRA_a OS=Rattus norvegicus OX=10116 GN=Tango2 PE=1 SV=1;tr|A0A0G2JXP4|A0A0G2JXP4_RAT Transport and golgi organization 2 homolog OS=Rattus norvegicus OX=10116 GN=Ta	4	2.57214e+07	3.68068e+07	5.90977e+07	3.71307e+07	3.5608e+07	4.32098e+07	4.30055e+07	45600000	4.1982e+07	3.21935e+07	3.88729e+07	4.11982e+07	0.943559	-0.0838148	0.261885	0.561864	0.646907
180	A0A0G2JXT0	A0A0G2JXT0;Q6AY86	tr|A0A0G2JXT0|A0A0G2JXT0_RAT Vacuolar protein sorting-associated protein 26A OS=Rattus norvegicus OX=10116 GN=Vps26a PE=1 SV=1;sp|Q6AY86|VP26A_RAT Vacuolar protein sorting-associated protein 26A OS=Rattus norvegicus OX=10116 GN=Vps26a PE=1 SV=1	9	7.44391e+07	1.09807e+08	1.28738e+08	9.01409e+07	1.00801e+08	1.29741e+08	1.18151e+08	116800000	1.14763e+08	1.42946e+08	1.00785e+08	1.2448e+08	0.809648	-0.304633	0.0576131	0.0696855	0.123947
181	F1LND7	F1LND7;A0A0G2JXT3;P05369;Q7TPK0	tr|F1LND7|F1LND7_RAT Farnesyl pyrophosphate synthase OS=Rattus norvegicus OX=10116 GN=Fdps PE=1 SV=3;tr|A0A0G2JXT3|A0A0G2JXT3_RAT Farnesyl pyrophosphate synthase OS=Rattus norvegicus OX=10116 GN=Fdps PE=1 SV=1;sp|P05369|FPPS_RAT Farnesyl pyrophosphate synt	7	7.04857e+07	1.77531e+07	4.92612e+07	2.58857e+07	7.93221e+07	3.76008e+07	1.18778e+08	101750000	2.8377e+07	4.3678e+07	4.85416e+07	6.60367e+07	0.73507	-0.444047	-0.0713545	0.438108	0.532183
182	D3ZC22	D3ZC22;A0A0G2JXT6	tr|D3ZC22|D3ZC22_RAT Myotubularin related protein 6 (Predicted), isoform CRA_a OS=Rattus norvegicus OX=10116 GN=Mtmr6 PE=1 SV=1;tr|A0A0G2JXT6|A0A0G2JXT6_RAT Myotubularin-related protein 6 OS=Rattus norvegicus OX=10116 GN=Mtmr6 PE=1 SV=1	3	1.52778e+07	1.14296e+07	6.64079e+06	1.10425e+07	1.76205e+07	3.39229e+06	2.19297e+07	31841000	2.05946e+07	3.03551e+07	1.24022e+07	2.16225e+07	0.573579	-0.801935	-0.402426	0.376974	0.471631
183	D4A8D5	D4A8D5;A0A0G2JXT8	tr|D4A8D5|D4A8D5_RAT Filamin B OS=Rattus norvegicus OX=10116 GN=Flnb PE=1 SV=1;tr|A0A0G2JXT8|A0A0G2JXT8_RAT Filamin B OS=Rattus norvegicus OX=10116 GN=Flnb PE=1 SV=1	41	1.656e+08	1.85689e+08	1.72857e+08	2.16906e+08	1.65753e+08	2.51041e+08	3.63681e+08	341120000	3.83271e+08	4.39816e+08	1.81361e+08	3.55786e+08	0.509748	-0.972144	-0.559881	0.000177107	0.00177849
184	A0A0G2JXY0	A0A0G2JXY0;D3ZKN0	tr|A0A0G2JXY0|A0A0G2JXY0_RAT Similar to hypothetical protein OS=Rattus norvegicus OX=10116 GN=RGD1565536 PE=1 SV=1;tr|D3ZKN0|D3ZKN0_RAT Similar to hypothetical protein OS=Rattus norvegicus OX=10116 GN=RGD1565536 PE=1 SV=2	6	1.07964e+06	1.61798e+06	1.54507e+06	5.50377e+06	2.00206e+06	2.33245e+06	3.69355e+06	4093500	2.12945e+06	5.06901e+06	2.34971e+06	3.46359e+06	0.678401	-0.559789	-0.178424	0.116225	0.185746
185	A0A0G2JY11	A0A0G2JY11;D4AAV9	tr|A0A0G2JY11|A0A0G2JY11_RAT Tetraspanin OS=Rattus norvegicus OX=10116 GN=Tspan9 PE=1 SV=1;tr|D4AAV9|D4AAV9_RAT Tetraspanin OS=Rattus norvegicus OX=10116 GN=Tspan9 PE=1 SV=1	2	6.80248e+06	5.92192e+06	4.31971e+06	5.92393e+06	5.91896e+06	3.2257e+06	7.41745e+06	5339400	3.05313e+07	1.03089e+07	5.7774e+06	1.13646e+07	0.50837	-0.976048	-0.563493	0.308823	0.4026
186	A0A0G2JZ73	A0A0G2JZ73;A0A0G2JY31;P17475	tr|A0A0G2JZ73|A0A0G2JZ73_RAT Alpha-1-antiproteinase OS=Rattus norvegicus OX=10116 GN=Serpina1 PE=1 SV=1;tr|A0A0G2JY31|A0A0G2JY31_RAT Alpha-1-antiproteinase OS=Rattus norvegicus OX=10116 GN=Serpina1 PE=1 SV=1;sp|P17475|A1AT_RAT Alpha-1-antiproteinase OS=Rat	20	4.56653e+09	4.25014e+09	4.40921e+09	5.01155e+09	3.65825e+09	3.83343e+09	3.29572e+09	4945000000	4.12218e+09	4.47818e+09	4.37914e+09	4.1349e+09	1.05907	0.0827942	0.41601	0.550344	0.637862
187	A0A0G2JY43	A0A0G2JY43;G3V9W6;P30839	tr|A0A0G2JY43|A0A0G2JY43_RAT Fatty aldehyde dehydrogenase OS=Rattus norvegicus OX=10116 GN=Aldh3a2 PE=1 SV=1;tr|G3V9W6|G3V9W6_RAT Aldehyde dehydrogenase OS=Rattus norvegicus OX=10116 GN=Aldh3a2 PE=1 SV=1;sp|P30839|AL3A2_RAT Fatty aldehyde dehydrogenase OS=	4	2.16672e+07	3.51269e+07	4.53629e+07	3.11871e+07	3.20097e+07	2.26012e+07	3.80462e+07	49651000	2.58904e+07	5.43438e+07	3.30708e+07	3.81065e+07	0.867851	-0.204481	0.150261	0.589523	0.673065
188	A0A0G2JY69	A0A0G2JY69;G3V907;Q9QYU1	tr|A0A0G2JY69|A0A0G2JY69_RAT Peroxisomal biogenesis factor 19 OS=Rattus norvegicus OX=10116 GN=Pex19 PE=1 SV=1;tr|G3V907|G3V907_RAT Peroxisomal biogenesis factor 19-like OS=Rattus norvegicus OX=10116 GN=LOC100911356 PE=1 SV=1;sp|Q9QYU1|PEX19_RAT Peroxisoma	9	7.98618e+07	1.09446e+08	1.58936e+08	1.00543e+08	9.84981e+07	6.50027e+07	8.90854e+07	72948000	7.44869e+07	1.18159e+08	1.09457e+08	8.39364e+07	1.30405	0.382995	0.693717	0.115167	0.184337
190	A0A0G2K1I6	A0A0G2K1I6;A0A0G2JY82;P56603	tr|A0A0G2K1I6|A0A0G2K1I6_RAT Secretory carrier-associated membrane protein OS=Rattus norvegicus OX=10116 GN=Scamp1 PE=1 SV=1;tr|A0A0G2JY82|A0A0G2JY82_RAT Secretory carrier-associated membrane protein OS=Rattus norvegicus OX=10116 GN=Scamp1 PE=1 SV=1;sp|P56	3	1.61555e+07	1.9598e+07	1.80206e+07	1.72273e+07	2.73366e+07	1.30253e+07	2.34682e+07	34679000	1.54151e+07	2.53003e+07	1.96676e+07	2.23776e+07	0.878897	-0.186234	0.167141	0.659495	0.733188
191	A0A0G2JYA2	A0A0G2JYA2;Q9JHU5	tr|A0A0G2JYA2|A0A0G2JYA2_RAT ADP-ribosylation factor interacting protein 1, isoform CRA_b OS=Rattus norvegicus OX=10116 GN=Arfip1 PE=1 SV=1;sp|Q9JHU5|ARFP1_RAT Arfaptin-1 OS=Rattus norvegicus OX=10116 GN=Arfip1 PE=1 SV=1	4	4.29956e+06	4.4412e+06	3.99065e+06	4.14302e+06	2.92848e+06	5.24856e+06	1.26681e+07	15611000	5.10474e+06	1.78293e+07	3.96058e+06	1.12923e+07	0.350732	-1.51156	-1.05888	0.00523392	0.0173744
192	A0A0G2JYA4	A0A0G2JYA4;P63331;P62716;G3V8M5;Q5BJ92	tr|A0A0G2JYA4|A0A0G2JYA4_RAT Serine/threonine-protein phosphatase OS=Rattus norvegicus OX=10116 GN=LOC100362453 PE=3 SV=1;sp|P63331|PP2AA_RAT Serine/threonine-protein phosphatase 2A catalytic subunit alpha isoform OS=Rattus norvegicus OX=10116 GN=Ppp2ca PE	12	4.28861e+08	4.70181e+08	5.0903e+08	3.99015e+08	4.43657e+08	3.74614e+08	3.99723e+08	428660000	3.61733e+08	4.19238e+08	4.50149e+08	3.96794e+08	1.13447	0.182013	0.507794	0.142451	0.218736
193	A0A0G2JYB1	A0A0G2JYB1;Q5XI32	tr|A0A0G2JYB1|A0A0G2JYB1_RAT F-actin-capping protein subunit beta OS=Rattus norvegicus OX=10116 GN=Capzb PE=1 SV=1;sp|Q5XI32|CAPZB_RAT F-actin-capping protein subunit beta OS=Rattus norvegicus OX=10116 GN=Capzb PE=1 SV=1	6	1.28799e+07	3.12561e+07	2.98556e+07	4.01331e+07	1.83553e+07	4.30224e+07	5.58705e+07	62208000	4.11962e+07	7.10159e+07	2.6496e+07	5.46626e+07	0.484719	-1.04478	-0.627073	0.00488889	0.016475
194	A0A0G2JYC7	A0A0G2JYC7;Q925G1-2;Q925G1	tr|A0A0G2JYC7|A0A0G2JYC7_RAT Hepatoma-derived growth factor-related protein 2 OS=Rattus norvegicus OX=10116 GN=Hdgfl2 PE=1 SV=1;sp|Q925G1-2|HDGR2_RAT Isoform 2 of Hepatoma-derived growth factor-related protein 2 OS=Rattus norvegicus OX=10116 GN=Hdgfl2;sp|Q	4	5.06133e+06	7.32988e+06	5.46447e+06	4.31431e+06	8.62892e+06	6.41954e+06	946301	5045700	976616	7.25106e+06	6.15978e+06	4.12784e+06	1.49225	0.577491	0.873639	0.132514	0.20739
195	A0A0G2JYD4	A0A0G2JYD4;D3ZKC6	tr|A0A0G2JYD4|A0A0G2JYD4_RAT Vacuolar protein sorting 13 homolog D OS=Rattus norvegicus OX=10116 GN=Vps13d PE=1 SV=1;tr|D3ZKC6|D3ZKC6_RAT Vacuolar protein sorting 13 homolog D OS=Rattus norvegicus OX=10116 GN=Vps13d PE=1 SV=1	3	1.27509e+07	795541	1.57522e+07	1.12892e+07	1.62485e+07	2.04672e+07	6.53245e+06	3596300	816125	5.15676e+06	1.13673e+07	7.31377e+06	1.55423	0.636198	0.927947	0.463333	0.554232
196	B3DMA1	B3DMA1;A0A0G2JYE0	tr|B3DMA1|B3DMA1_RAT Ataxin 2-like OS=Rattus norvegicus OX=10116 GN=Atxn2l PE=1 SV=1;tr|A0A0G2JYE0|A0A0G2JYE0_RAT Ataxin 2-like OS=Rattus norvegicus OX=10116 GN=Atxn2l PE=1 SV=1	5	5.05871e+06	5.97586e+06	7.54894e+06	8.71707e+06	9.23574e+06	4.82298e+06	7.56181e+06	3940400	1.84203e+06	4.17415e+06	7.30726e+06	4.46827e+06	1.63537	0.709613	0.995861	0.0400358	0.0798169
197	A0A0G2JYI0	A0A0G2JYI0;F1LZG6;A0A0G2JYR4;F1M3T7	tr|A0A0G2JYI0|A0A0G2JYI0_RAT LPS-responsive beige-like anchor protein OS=Rattus norvegicus OX=10116 GN=Lrba PE=1 SV=1;tr|F1LZG6|F1LZG6_RAT LPS-responsive beige-like anchor protein (Fragment) OS=Rattus norvegicus OX=10116 GN=Lrba PE=1 SV=3;tr|A0A0G2JYR4|A0A	5	4.76895e+06	8.33811e+06	9.98992e+06	8.69995e+06	6.96098e+06	2.23861e+07	1.54337e+07	9270200	1.79863e+07	2.17795e+07	7.75158e+06	1.73711e+07	0.446233	-1.16413	-0.737481	0.00233681	0.00980395
198	A0A0G2JYK0	A0A0G2JYK0;F1LM05	tr|A0A0G2JYK0|A0A0G2JYK0_RAT Serine protease inhibitor OS=Rattus norvegicus OX=10116 GN=LOC299282 PE=1 SV=1;tr|F1LM05|F1LM05_RAT Serine protease inhibitor OS=Rattus norvegicus OX=10116 GN=LOC299282 PE=1 SV=1	25	2.12612e+09	2.56905e+09	3.11347e+09	2.11207e+09	2.07067e+09	2.07705e+09	8.78897e+08	2702500000	1.8996e+09	2.41161e+09	2.39828e+09	1.99393e+09	1.20279	0.266381	0.585841	0.264582	0.358806
199	A0A0G2JYK4	A0A0G2JYK4;R9PXS3;Q4KM51	tr|A0A0G2JYK4|A0A0G2JYK4_RAT Transcription elongation factor, mitochondrial OS=Rattus norvegicus OX=10116 GN=Tefm PE=1 SV=1;tr|R9PXS3|R9PXS3_RAT Transcription elongation factor, mitochondrial OS=Rattus norvegicus OX=10116 GN=Tefm PE=1 SV=1;sp|Q4KM51|TEFM_R	3	2.5387e+07	2.08775e+07	1.46287e+07	2.37332e+07	2.8013e+07	2.86764e+07	3.12083e+07	34414000	3.46165e+07	5.40796e+07	2.25279e+07	3.6599e+07	0.615533	-0.700091	-0.308213	0.0109935	0.0295486
201	A0A0G2JYN0	A0A0G2JYN0;Q5U2M6	tr|A0A0G2JYN0|A0A0G2JYN0_RAT DDB1- and CUL4-associated factor 8 OS=Rattus norvegicus OX=10116 GN=Dcaf8 PE=1 SV=1;sp|Q5U2M6|DCAF8_RAT DDB1- and CUL4-associated factor 8 OS=Rattus norvegicus OX=10116 GN=Dcaf8 PE=1 SV=1	2	4.20756e+08	5.85175e+07	7.73373e+07	6.30896e+07	9.34303e+07	6.14211e+07	3.51625e+07	49557000	5.02388e+07	3.75271e+07	1.42626e+08	4.67813e+07	3.04878	1.60823	1.82715	0.0422983	0.0832681
202	Q6P727	Q6P727;A0A0G2JYS4;D4A5V8;P49186-2;P49186;A0A0U1RRS7;B0VXR6;A0A0U1RVI2;P49187;A0A0G2KA63;F1LP66;P49185	tr|Q6P727|Q6P727_RAT Mitogen-activated protein kinase OS=Rattus norvegicus OX=10116 GN=Mapk9 PE=1 SV=1;tr|A0A0G2JYS4|A0A0G2JYS4_RAT Mitogen-activated protein kinase OS=Rattus norvegicus OX=10116 GN=Mapk9 PE=1 SV=1;tr|D4A5V8|D4A5V8_RAT Mitogen-activated pro	7	1.30777e+07	2.10945e+07	2.96778e+07	1.98279e+07	2.78344e+07	5.58336e+07	2.87354e+07	26236000	2.50822e+07	3.45872e+07	2.23025e+07	3.40949e+07	0.654129	-0.612352	-0.227048	0.0587563	0.108413
203	A0A0G2JYT1	A0A0G2JYT1;F1LPE9;Q811U3	tr|A0A0G2JYT1|A0A0G2JYT1_RAT ELKS/Rab6-interacting/CAST family member 1 OS=Rattus norvegicus OX=10116 GN=Erc1 PE=1 SV=1;tr|F1LPE9|F1LPE9_RAT ELKS/Rab6-interacting/CAST family member 1 OS=Rattus norvegicus OX=10116 GN=Erc1 PE=1 SV=1;sp|Q811U3|RB6I2_RAT ELKS	9	2.30444e+07	3.56588e+07	2.66922e+07	3.20921e+07	2.41243e+07	2.0918e+07	2.17471e+07	37765000	1.86466e+07	3.06331e+07	2.83224e+07	2.5942e+07	1.09176	0.126654	0.456583	0.492339	0.579614
204	A0A0G2JYU2	A0A0G2JYU2;Q5XIE3	tr|A0A0G2JYU2|A0A0G2JYU2_RAT Mitochondrial ribosomal protein L11 OS=Rattus norvegicus OX=10116 GN=mrpl11 PE=1 SV=1;sp|Q5XIE3|RM11_RAT 39S ribosomal protein L11, mitochondrial OS=Rattus norvegicus OX=10116 GN=Mrpl11 PE=2 SV=1	3	2.99217e+07	2.50842e+07	2.5935e+07	3.44406e+07	1.10164e+07	2.75311e+07	1.25284e+07	15983000	1.28643e+07	1.93193e+07	2.52796e+07	1.76452e+07	1.43266	0.518695	0.819248	0.174752	0.258214
205	A0A0G2K8F7	A0A0G2K8F7;Q6AXR9;A0A0G2JYU5;P63149	tr|A0A0G2K8F7|A0A0G2K8F7_RAT Ubiquitin-conjugating enzyme E2A OS=Rattus norvegicus OX=10116 GN=Ube2a PE=1 SV=1;tr|Q6AXR9|Q6AXR9_RAT Ubiquitin-conjugating enzyme E2A OS=Rattus norvegicus OX=10116 GN=Ube2a PE=1 SV=1;tr|A0A0G2JYU5|A0A0G2JYU5_RAT Ubiquitin-con	2	7.37571e+06	2.8252e+07	2.48467e+07	2.09591e+07	2.2631e+07	4.05554e+07	3.21257e+07	39485000	3.42382e+07	4.40835e+07	2.08129e+07	3.80976e+07	0.546305	-0.872221	-0.467445	0.0139965	0.0356917
206	A0A0G2JYY6	A0A0G2JYY6;D3ZX74	tr|A0A0G2JYY6|A0A0G2JYY6_RAT Coenzyme Q10A OS=Rattus norvegicus OX=10116 GN=Coq10a PE=4 SV=1;tr|D3ZX74|D3ZX74_RAT Coenzyme Q10 homolog A (Yeast) (Predicted), isoform CRA_b OS=Rattus norvegicus OX=10116 GN=Coq10a PE=4 SV=1	7	1.49696e+08	1.54954e+08	9.45605e+07	1.49466e+08	1.50093e+08	6.76726e+07	3.25723e+07	49696000	2.84332e+07	4.04237e+07	1.39754e+08	4.37596e+07	3.19368	1.67522	1.88911	4.63195e-05	0.000736879
207	A0A0G2JZ13	A0A0G2JZ13;D3ZGE6;Q66HL2;A0A1B0GWS4	tr|A0A0G2JZ13|A0A0G2JZ13_RAT Src substrate cortactin OS=Rattus norvegicus OX=10116 GN=Cttn PE=1 SV=1;tr|D3ZGE6|D3ZGE6_RAT Cortactin, isoform CRA_c OS=Rattus norvegicus OX=10116 GN=Cttn PE=1 SV=3;sp|Q66HL2|SRC8_RAT Src substrate cortactin OS=Rattus norvegic	10	4.59896e+07	6.74691e+07	4.69234e+07	3.70596e+07	3.74969e+07	4.49402e+07	9.3198e+07	102360000	5.36451e+07	7.8232e+07	4.69877e+07	7.44751e+07	0.630919	-0.664474	-0.275265	0.0392527	0.0789083
208	A0A0G2JZ34	A0A0G2JZ34;Q4KM62	tr|A0A0G2JZ34|A0A0G2JZ34_RAT Palmdelphin OS=Rattus norvegicus OX=10116 GN=Palmd PE=4 SV=1;sp|Q4KM62|PALMD_RAT Palmdelphin OS=Rattus norvegicus OX=10116 GN=Palmd PE=1 SV=1	7	2.96866e+07	3.39577e+07	1.78168e+07	2.4553e+07	2.77054e+07	1.72903e+07	4.76462e+07	33245000	1.7864e+07	2.22553e+07	2.67439e+07	2.76602e+07	0.966874	-0.0486001	0.294461	0.914956	0.939837
209	Q6IMY8	Q6IMY8;A0A0G2JZ52	sp|Q6IMY8|HNRPU_RAT Heterogeneous nuclear ribonucleoprotein U OS=Rattus norvegicus OX=10116 GN=Hnrnpu PE=1 SV=1;tr|A0A0G2JZ52|A0A0G2JZ52_RAT Heterogeneous nuclear ribonucleoprotein U OS=Rattus norvegicus OX=10116 GN=Hnrnpu PE=1 SV=1	16	3.13602e+08	3.46123e+08	2.70385e+08	3.1492e+08	3.17336e+08	2.86181e+08	3.93225e+08	380920000	3.66765e+08	3.0722e+08	3.12473e+08	3.46862e+08	0.900857	-0.150629	0.200077	0.301941	0.395604
210	F1LY70	F1LY70;A0A0G2JZ53	tr|F1LY70|F1LY70_RAT Baculoviral IAP repeat-containing 6 OS=Rattus norvegicus OX=10116 GN=Birc6 PE=1 SV=3;tr|A0A0G2JZ53|A0A0G2JZ53_RAT Baculoviral IAP repeat-containing 6 OS=Rattus norvegicus OX=10116 GN=Birc6 PE=1 SV=1	6	8.34778e+06	1.16294e+06	3.77276e+06	4.37561e+06	1.08903e+07	1.75044e+07	9.6429e+06	7832100	9.55704e+06	6.53586e+06	5.70988e+06	1.02145e+07	0.559	-0.839081	-0.436788	0.0735929	0.129081
211	A0A0G2JZ69	A0A0G2JZ69;A0A0G2K1Y8	tr|A0A0G2JZ69|A0A0G2JZ69_RAT Spectrin alpha chain, non-erythrocytic 1 OS=Rattus norvegicus OX=10116 GN=Sptan1 PE=1 SV=1;tr|A0A0G2K1Y8|A0A0G2K1Y8_RAT Spectrin alpha chain, non-erythrocytic 1 OS=Rattus norvegicus OX=10116 GN=Sptan1 PE=1 SV=1	2	2.7566e+07	1.90909e+07	1.22838e+07	1.91869e+07	2.68703e+07	1.32763e+07	1.47696e+07	10869000	1.47701e+07	1.56526e+07	2.09996e+07	1.38675e+07	1.5143	0.598653	0.893215	0.0356928	0.0731119
212	B5DEJ1	B5DEJ1;A0A0G2JZ92;D4A208;F1M287	tr|B5DEJ1|B5DEJ1_RAT SLIT-ROBO Rho GTPase-activating protein 2 OS=Rattus norvegicus OX=10116 GN=Srgap2 PE=1 SV=1;tr|A0A0G2JZ92|A0A0G2JZ92_RAT SLIT-ROBO Rho GTPase-activating protein 2 OS=Rattus norvegicus OX=10116 GN=Srgap2 PE=1 SV=1;sp|D4A208|SRGP2_RAT SL	2	4.19368e+06	3.86715e+06	4.08428e+06	3.97679e+06	618944	6.90618e+06	9.42363e+06	5912400	7.01373e+06	7.77454e+06	3.34817e+06	7.40609e+06	0.452083	-1.14534	-0.720099	0.0197761	0.0462871
213	A0A0G2JZA2	A0A0G2JZA2;P97576	tr|A0A0G2JZA2|A0A0G2JZA2_RAT GrpE protein homolog OS=Rattus norvegicus OX=10116 GN=Grpel1 PE=1 SV=1;sp|P97576|GRPE1_RAT GrpE protein homolog 1, mitochondrial OS=Rattus norvegicus OX=10116 GN=Grpel1 PE=1 SV=2	12	4.59793e+08	5.34218e+08	7.07573e+08	5.43526e+08	4.73572e+08	5.37293e+08	4.12343e+08	392570000	4.50648e+08	4.36301e+08	5.43736e+08	4.45831e+08	1.2196	0.286411	0.604369	0.0961227	0.159138
214	A0A0G2JZB6	A0A0G2JZB6	tr|A0A0G2JZB6|A0A0G2JZB6_RAT Uncharacterized protein OS=Rattus norvegicus OX=10116 PE=1 SV=1	2	6.16076e+06	7.87205e+06	1.44049e+07	9.18398e+06	2.25144e+06	6.86735e+06	8.89512e+06	7409300	7.88133e+06	6.19221e+06	7.97463e+06	7.44906e+06	1.07055	0.0983587	0.430408	0.775688	0.828563
215	D4A1A5	D4A1A5;A0A0G2JZD1	tr|D4A1A5|D4A1A5_RAT Serine/threonine-protein phosphatase 2A 56 kDa regulatory subunit OS=Rattus norvegicus OX=10116 GN=Ppp2r5c PE=1 SV=2;tr|A0A0G2JZD1|A0A0G2JZD1_RAT Serine/threonine-protein phosphatase 2A 56 kDa regulatory subunit OS=Rattus norvegicus OX	5	3.73335e+07	4.69945e+07	3.27517e+07	3.43469e+07	3.45178e+07	4.60825e+07	4.23656e+07	30134000	2.86604e+07	3.00847e+07	3.71889e+07	3.54654e+07	1.04859	0.0684569	0.402747	0.64305	0.718986
216	A0A0G2JZF0	A0A0G2JZF0;B5DEG8	tr|A0A0G2JZF0|A0A0G2JZF0_RAT SEC24 homolog C, COPII coat complex component OS=Rattus norvegicus OX=10116 GN=Sec24c PE=1 SV=1;tr|B5DEG8|B5DEG8_RAT LOC685144 protein OS=Rattus norvegicus OX=10116 GN=Sec24c PE=1 SV=1	10	5.44134e+07	4.59667e+07	5.45057e+07	5.86963e+07	5.03469e+07	5.85003e+07	7.012e+07	69947000	6.80415e+07	9.31168e+07	5.27858e+07	7.19451e+07	0.733695	-0.446747	-0.0738524	0.0128339	0.0333236
217	A0A0G2JZF6	A0A0G2JZF6	tr|A0A0G2JZF6|A0A0G2JZF6_RAT NADH:ubiquinone oxidoreductase complex assembly factor 2 OS=Rattus norvegicus OX=10116 GN=Ndufaf2 PE=1 SV=1	6	5.5316e+07	7.90466e+07	3.51048e+07	5.68013e+07	6.66374e+07	4.81345e+07	2.51133e+07	43774000	2.34075e+07	2.81536e+07	5.85812e+07	3.37166e+07	1.73746	0.79698	1.07668	0.0148007	0.0371975
218	A0A0G2JZG7	A0A0G2JZG7;Q6P799	tr|A0A0G2JZG7|A0A0G2JZG7_RAT Serine--tRNA ligase, cytoplasmic OS=Rattus norvegicus OX=10116 GN=Sars PE=1 SV=1;sp|Q6P799|SYSC_RAT Serine--tRNA ligase, cytoplasmic OS=Rattus norvegicus OX=10116 GN=Sars PE=1 SV=3	9	2.5146e+07	4.06937e+07	7.85515e+07	4.5942e+07	1.77037e+07	8.62619e+07	9.44779e+07	97939000	9.09187e+07	8.92083e+07	4.16074e+07	9.17612e+07	0.453431	-1.14104	-0.716125	0.00337567	0.012461
219	A0A0G2JZH0	A0A0G2JZH0;D3ZJ77	tr|A0A0G2JZH0|A0A0G2JZH0_RAT Calcium-binding protein 39 OS=Rattus norvegicus OX=10116 GN=Cab39 PE=1 SV=1;tr|D3ZJ77|D3ZJ77_RAT Calcium binding protein 39 (Predicted), isoform CRA_a OS=Rattus norvegicus OX=10116 GN=Cab39 PE=1 SV=1	10	5.9027e+07	7.0441e+07	8.11932e+07	6.95869e+07	6.23522e+07	9.07994e+07	8.95285e+07	77639000	5.54481e+07	9.20586e+07	6.852e+07	8.10947e+07	0.844939	-0.243082	0.114552	0.209668	0.299089
220	A0A0G2JZH8	A0A0G2JZH8;Q7TQ85	tr|A0A0G2JZH8|A0A0G2JZH8_RAT Dihydrolipoamide acetyltransferase component of pyruvate dehydrogenase complex OS=Rattus norvegicus OX=10116 GN=Pdhx PE=1 SV=1;tr|Q7TQ85|Q7TQ85_RAT Ac1164 OS=Rattus norvegicus OX=10116 GN=Pdhx PE=1 SV=1	18	1.04524e+09	1.06287e+09	1.15443e+09	1.42906e+09	1.18009e+09	1.14569e+09	7.70072e+08	1091600000	1.09014e+09	7.77531e+08	1.17434e+09	9.75006e+08	1.20444	0.268363	0.587674	0.115808	0.185175
221	M0RBF0	M0RBF0;A0A0G2JZI0;O88453;A0A0G2JW97;M0R6E6	tr|M0RBF0|M0RBF0_RAT Scaffold attachment factor B1 OS=Rattus norvegicus OX=10116 GN=Safb PE=1 SV=1;tr|A0A0G2JZI0|A0A0G2JZI0_RAT Scaffold attachment factor B OS=Rattus norvegicus OX=10116 GN=Safb PE=1 SV=1;sp|O88453|SAFB1_RAT Scaffold attachment factor B1 O	3	353794	1.20844e+07	3.31674e+06	7.4145e+06	9.05114e+06	5.74471e+06	7.5398e+06	8538900	8.35439e+06	7.38122e+06	6.44411e+06	7.5118e+06	0.857865	-0.221178	0.134815	0.301229	0.395001
222	A0A0G2JZI2	A0A0G2JZI2;Q6TXE9	tr|A0A0G2JZI2|A0A0G2JZI2_RAT Glutamyl-prolyl-tRNA synthetase OS=Rattus norvegicus OX=10116 GN=Eprs PE=1 SV=1;tr|Q6TXE9|Q6TXE9_RAT Glutamyl-prolyl-tRNA synthetase OS=Rattus norvegicus OX=10116 GN=Eprs PE=1 SV=1	36	2.36374e+09	1.81474e+09	2.461e+09	2.46995e+09	1.70912e+09	1.72104e+09	1.72407e+09	2136900000	1.57594e+09	1.68916e+09	2.16371e+09	1.76942e+09	1.22284	0.29023	0.607903	0.0968033	0.159927
223	A0A0G2JZL9	A0A0G2JZL9;Q6AYD4	tr|A0A0G2JZL9|A0A0G2JZL9_RAT Endothelial cell-selective adhesion molecule OS=Rattus norvegicus OX=10116 GN=Esam PE=1 SV=1;sp|Q6AYD4|ESAM_RAT Endothelial cell-selective adhesion molecule OS=Rattus norvegicus OX=10116 GN=Esam PE=1 SV=1	6	3.37758e+07	3.09201e+07	3.35384e+07	4.97363e+07	4.25102e+07	4.44464e+07	5.27925e+07	41974000	3.10504e+07	5.17445e+07	3.80962e+07	4.44016e+07	0.857992	-0.220964	0.135012	0.27972	0.373516
224	A0A0G2JZM2	A0A0G2JZM2;B5DFC3	tr|A0A0G2JZM2|A0A0G2JZM2_RAT Sec23 homolog A, coat complex II component OS=Rattus norvegicus OX=10116 GN=Sec23a PE=1 SV=1;tr|B5DFC3|B5DFC3_RAT SEC23A (S. cerevisiae) (Predicted) OS=Rattus norvegicus OX=10116 GN=Sec23a PE=1 SV=1	14	1.08736e+08	1.26487e+08	1.48842e+08	9.80818e+07	9.8307e+07	1.4767e+08	2.30699e+08	188830000	1.73696e+08	1.67085e+08	1.16091e+08	1.81596e+08	0.639282	-0.645476	-0.25769	0.00323506	0.0120842
225	A0A0G2JZM8	A0A0G2JZM8;Q99JD4	tr|A0A0G2JZM8|A0A0G2JZM8_RAT CLIP-associating protein 2 OS=Rattus norvegicus OX=10116 GN=Clasp2 PE=1 SV=1;sp|Q99JD4|CLAP2_RAT CLIP-associating protein 2 OS=Rattus norvegicus OX=10116 GN=Clasp2 PE=1 SV=1	5	1.2652e+07	1.30876e+07	1.82526e+07	1.22663e+07	1.1991e+07	2.33778e+07	2.88312e+07	21572000	9.4102e+06	1.34844e+07	1.36499e+07	1.93351e+07	0.705965	-0.502332	-0.125272	0.19639	0.283243
226	A0A0G2JZS1	A0A0G2JZS1;F1LT58	tr|A0A0G2JZS1|A0A0G2JZS1_RAT Importin subunit alpha OS=Rattus norvegicus OX=10116 GN=Kpna6 PE=1 SV=1;tr|F1LT58|F1LT58_RAT Importin subunit alpha OS=Rattus norvegicus OX=10116 GN=Kpna6 PE=1 SV=3	5	1.55859e+07	2.67766e+07	3.80221e+07	1.82745e+07	1.62886e+07	2.96538e+07	4.86343e+07	43519000	3.96093e+07	3.85143e+07	2.29895e+07	3.99861e+07	0.574938	-0.798522	-0.399268	0.00787388	0.0230624
227	A0A0G2JZS5	A0A0G2JZS5;Q7TS62;P53563-3;P53563;E9PU78;P53563-2	tr|A0A0G2JZS5|A0A0G2JZS5_RAT Bcl-2-like protein 1 OS=Rattus norvegicus OX=10116 GN=Bcl2l1 PE=1 SV=1;tr|Q7TS62|Q7TS62_RAT Bcl-2-like protein 1 OS=Rattus norvegicus OX=10116 GN=Bcl2l1 PE=1 SV=1;sp|P53563-3|B2CL1_RAT Isoform Bcl-X(beta) of Bcl-2-like protein	2	4.444e+06	3.68973e+06	4.16872e+06	1.45922e+06	618944	7.55908e+06	2.01862e+07	11188000	9.8038e+06	1.73218e+07	2.87612e+06	1.32118e+07	0.217694	-2.19963	-1.69539	0.00143512	0.00701275
228	F1LMC7	F1LMC7;A0A0G2JZT5;D4A0F5;Q9WVC0;Q7TP92;A0A0G2JV25;A0A1W2Q660;A0A0G2K5F4;D3ZHG7;A0A0H2UI27;Q5PQK1	tr|F1LMC7|F1LMC7_RAT Septin-7 OS=Rattus norvegicus OX=10116 GN=Sept7 PE=1 SV=3;tr|A0A0G2JZT5|A0A0G2JZT5_RAT Septin-7 OS=Rattus norvegicus OX=10116 GN=Sept7 PE=1 SV=1;tr|D4A0F5|D4A0F5_RAT Septin-7 OS=Rattus norvegicus OX=10116 GN=Sept7 PE=1 SV=3;sp|Q9WVC0|S	13	1.79592e+08	1.63732e+08	1.70336e+08	1.33124e+08	1.69622e+08	2.63662e+08	3.22465e+08	303220000	2.88356e+08	3.62997e+08	1.63281e+08	3.0814e+08	0.529892	-0.916229	-0.508156	4.38708e-05	0.000716099
229	F1LUS1	F1LUS1;A0A0G2JZV7;F1LYU4	tr|F1LUS1|F1LUS1_RAT Uncharacterized protein OS=Rattus norvegicus OX=10116 PE=1 SV=2;tr|A0A0G2JZV7|A0A0G2JZV7_RAT Uncharacterized protein OS=Rattus norvegicus OX=10116 PE=1 SV=1;tr|F1LYU4|F1LYU4_RAT Uncharacterized protein OS=Rattus norvegicus OX=10116 PE=	2	1.29413e+07	1.76911e+07	8.11284e+06	2.54084e+07	1.42459e+07	3.18257e+07	1.52403e+07	14575000	8.52401e+06	8.52689e+06	1.56799e+07	1.57384e+07	0.996285	-0.00536987	0.334452	0.853034	0.892029
230	A0A0G2JZV8	A0A0G2JZV8;Q80WE1-2;Q80WE1	tr|A0A0G2JZV8|A0A0G2JZV8_RAT Synaptic functional regulator FMR1 OS=Rattus norvegicus OX=10116 GN=Fmr1 PE=1 SV=1;sp|Q80WE1-2|FMR1_RAT Isoform 2 of Synaptic functional regulator FMR1 OS=Rattus norvegicus OX=10116 GN=Fmr1;sp|Q80WE1|FMR1_RAT Synaptic functiona	2	5.66932e+06	3.85265e+06	4.64229e+06	3.87154e+06	618944	7.36699e+06	1.0929e+07	8612500	5.91193e+06	8.07888e+06	3.73095e+06	8.17987e+06	0.456113	-1.13254	-0.708254	0.0263946	0.0573651
231	A0A0G2JZZ4	A0A0G2JZZ4	tr|A0A0G2JZZ4|A0A0G2JZZ4_RAT Selenoprotein M OS=Rattus norvegicus OX=10116 GN=Selenom PE=1 SV=1	2	2.6272e+06	1.0745e+07	3.38223e+07	1.6345e+07	1.23799e+07	2.42087e+07	2.06265e+07	12343000	6.4626e+06	1.50076e+07	1.51839e+07	1.57297e+07	0.9653	-0.0509507	0.292287	0.613618	0.694754
232	A0A0G2K007	A0A0G2K007;O88506	tr|A0A0G2K007|A0A0G2K007_RAT STE20/SPS1-related proline-alanine-rich protein kinase OS=Rattus norvegicus OX=10116 GN=Stk39 PE=1 SV=1;sp|O88506|STK39_RAT STE20/SPS1-related proline-alanine-rich protein kinase OS=Rattus norvegicus OX=10116 GN=Stk39 PE=1 SV=2	2	3.99287e+06	4.67094e+06	5.76738e+06	8.69607e+06	1.13575e+07	5.13627e+06	4.9216e+06	3675700	7.97706e+06	6.19175e+06	6.89695e+06	5.58048e+06	1.23591	0.305571	0.622094	0.460745	0.55219
233	A0A0G2K013	A0A0G2K013;Q9QXQ0;A0A0G2K5U9	tr|A0A0G2K013|A0A0G2K013_RAT Alpha-actinin-4 OS=Rattus norvegicus OX=10116 GN=Actn4 PE=1 SV=1;sp|Q9QXQ0|ACTN4_RAT Alpha-actinin-4 OS=Rattus norvegicus OX=10116 GN=Actn4 PE=1 SV=2;tr|A0A0G2K5U9|A0A0G2K5U9_RAT Alpha-actinin-4 OS=Rattus norvegicus OX=10116 GN	14	7.36403e+07	5.04896e+07	6.04179e+07	5.51606e+07	7.11185e+07	6.03116e+07	8.61498e+07	77808000	5.86731e+07	1.17634e+08	6.21654e+07	8.01153e+07	0.775949	-0.365966	0.000875727	0.145885	0.222592
234	A0A0G2K014	A0A0G2K014;Q5XI38	tr|A0A0G2K014|A0A0G2K014_RAT Lymphocyte cytosolic protein 1 OS=Rattus norvegicus OX=10116 GN=Lcp1 PE=1 SV=1;tr|Q5XI38|Q5XI38_RAT Lymphocyte cytosolic protein 1 OS=Rattus norvegicus OX=10116 GN=Lcp1 PE=1 SV=1	31	1.71676e+08	1.52078e+08	2.08295e+08	2.13793e+08	1.70387e+08	8.60939e+08	1.21767e+09	651810000	4.91932e+08	6.15876e+08	1.83245e+08	7.67645e+08	0.238711	-2.06666	-1.57239	7.75397e-06	0.000250525
235	I6L9G5	I6L9G5;A0A0G2K022	tr|I6L9G5|I6L9G5_RAT Rcn3 protein OS=Rattus norvegicus OX=10116 GN=Rcn3 PE=1 SV=1;tr|A0A0G2K022|A0A0G2K022_RAT Reticulocalbin 3 OS=Rattus norvegicus OX=10116 GN=Rcn3 PE=1 SV=1	7	2.73104e+07	1.10553e+07	1.12616e+07	7.53774e+06	7.71064e+06	4.80085e+07	6.42845e+07	61133000	4.68e+07	3.94443e+07	1.29751e+07	5.19341e+07	0.249839	-2.00093	-1.51158	8.25987e-05	0.00108311
236	A0A0G2K038	A0A0G2K038;Q5U1X1	tr|A0A0G2K038|A0A0G2K038_RAT Oligoribonuclease, mitochondrial OS=Rattus norvegicus OX=10116 GN=Rexo2 PE=1 SV=1;sp|Q5U1X1|ORN_RAT Oligoribonuclease, mitochondrial OS=Rattus norvegicus OX=10116 GN=Rexo2 PE=2 SV=1	2	4.46474e+06	1.52611e+07	1.97271e+07	1.53442e+07	6.54479e+06	2.77226e+07	3.47839e+07	22808000	3.31569e+07	2.4456e+07	1.22684e+07	2.85855e+07	0.429182	-1.22034	-0.789478	0.00534289	0.0176818
237	D4A7X7	D4A7X7;A0A0G2K046	tr|D4A7X7|D4A7X7_RAT Myopalladin OS=Rattus norvegicus OX=10116 GN=Mypn PE=1 SV=1;tr|A0A0G2K046|A0A0G2K046_RAT Myopalladin OS=Rattus norvegicus OX=10116 GN=Mypn PE=1 SV=1	9	4.21179e+07	5.30734e+07	4.38648e+07	5.02803e+07	3.98426e+07	7.08177e+07	7.99599e+07	84605000	6.15636e+07	5.4051e+07	4.58358e+07	7.01994e+07	0.652937	-0.614984	-0.229483	0.00326286	0.0121239
238	F1LUA1	F1LUA1;A0A0G2K051	tr|F1LUA1|F1LUA1_RAT Early endosome antigen 1 OS=Rattus norvegicus OX=10116 GN=Eea1 PE=1 SV=1;tr|A0A0G2K051|A0A0G2K051_RAT Early endosome antigen 1 OS=Rattus norvegicus OX=10116 GN=Eea1 PE=1 SV=1	27	6.85331e+07	8.60826e+07	1.58712e+08	7.82614e+07	7.69774e+07	1.25285e+08	1.47454e+08	145240000	1.49903e+08	1.71272e+08	9.37133e+07	1.47831e+08	0.633923	-0.65762	-0.268925	0.00892037	0.0254341
239	A0A0G2K064	A0A0G2K064;A0A0G2K163;G3V9T9;P81718	tr|A0A0G2K064|A0A0G2K064_RAT Tyrosine-protein phosphatase non-receptor type OS=Rattus norvegicus OX=10116 GN=Ptpn6 PE=1 SV=1;tr|A0A0G2K163|A0A0G2K163_RAT Tyrosine-protein phosphatase non-receptor type OS=Rattus norvegicus OX=10116 GN=Ptpn6 PE=1 SV=1;tr|G3V	7	3.94949e+06	3.44611e+06	3.85155e+06	3.14274e+06	4.12022e+06	1.55446e+07	2.72013e+07	16872000	1.0466e+07	1.77134e+07	3.70202e+06	1.75595e+07	0.210828	-2.24586	-1.73816	2.43429e-06	0.000110566
240	A0A0G2K089	A0A0G2K089;F1LTD7	tr|A0A0G2K089|A0A0G2K089_RAT DENN domain-containing 4C OS=Rattus norvegicus OX=10116 GN=Dennd4c PE=1 SV=1;tr|F1LTD7|F1LTD7_RAT DENN domain-containing 4C OS=Rattus norvegicus OX=10116 GN=Dennd4c PE=1 SV=3	2	736476	4.41491e+06	3.91515e+06	425932	639105	601395	708504	3934000	1.4277e+06	977769	2.02632e+06	1.52987e+06	1.3245	0.405446	0.714485	0.886577	0.918874
241	Q5XIM5	Q5XIM5;A0A0G2K0B0;Q6QI67	sp|Q5XIM5|CDV3_RAT Protein CDV3 homolog OS=Rattus norvegicus OX=10116 GN=Cdv3 PE=1 SV=1;tr|A0A0G2K0B0|A0A0G2K0B0_RAT Protein CDV3 homolog OS=Rattus norvegicus OX=10116 GN=Cdv3 PE=1 SV=1;tr|Q6QI67|Q6QI67_RAT LRRGT00141 OS=Rattus norvegicus OX=10116 GN=LOC49	5	5.65267e+07	5.51278e+07	5.199e+07	6.25703e+07	6.66116e+07	5.11773e+07	7.40071e+07	74908000	8.60766e+07	4.41839e+07	5.85653e+07	6.60706e+07	0.886405	-0.173962	0.178493	0.50674	0.594803
242	A0A0G2K0B4	A0A0G2K0B4;A0A0G2K8P3;Q62940	tr|A0A0G2K0B4|A0A0G2K0B4_RAT E3 ubiquitin-protein ligase OS=Rattus norvegicus OX=10116 GN=Nedd4 PE=1 SV=1;tr|A0A0G2K8P3|A0A0G2K8P3_RAT E3 ubiquitin-protein ligase OS=Rattus norvegicus OX=10116 GN=Nedd4 PE=1 SV=1;sp|Q62940|NEDD4_RAT E3 ubiquitin-protein lig	19	1.26381e+08	1.08713e+08	1.32554e+08	1.16533e+08	1.523e+08	2.13565e+08	2.50112e+08	302480000	2.45344e+08	2.64257e+08	1.27296e+08	2.55152e+08	0.498905	-1.00316	-0.588575	2.88391e-05	0.000572037
243	D4A9L5	D4A9L5;D3ZMI4;A0A0G2K0F3;Q9WTP0;Q9WTP0-2;A0A0G2K0B2;D4ACZ4	tr|D4A9L5|D4A9L5_RAT Band 4.1-like protein 1 OS=Rattus norvegicus OX=10116 GN=Epb41l1 PE=1 SV=2;tr|D3ZMI4|D3ZMI4_RAT Band 4.1-like protein 1 OS=Rattus norvegicus OX=10116 GN=Epb41l1 PE=1 SV=1;tr|A0A0G2K0F3|A0A0G2K0F3_RAT Band 4.1-like protein 1 OS=Rattus n	3	1.19097e+07	9.95918e+06	1.74859e+07	8.22991e+06	1.51918e+06	9.05473e+06	1.10409e+07	6988400	8.32419e+06	6.34129e+06	9.82076e+06	8.34991e+06	1.17615	0.234075	0.555955	0.862041	0.899346
244	A0A0G2K0I6	A0A0G2K0I6;F1M7E5	tr|A0A0G2K0I6|A0A0G2K0I6_RAT Cadherin 5 OS=Rattus norvegicus OX=10116 GN=Cdh5 PE=1 SV=1;tr|F1M7E5|F1M7E5_RAT Cadherin 5 OS=Rattus norvegicus OX=10116 GN=Cdh5 PE=1 SV=2	9	5.5465e+07	5.22911e+07	3.02137e+07	4.72832e+07	5.30575e+07	3.41738e+07	4.95705e+07	46523000	4.21433e+07	4.10432e+07	4.76621e+07	4.26908e+07	1.11645	0.158918	0.48643	0.483383	0.571453
245	A0A0G2KA57	A0A0G2KA57;A0A0G2K0K8;R9PXV2;P86410	tr|A0A0G2KA57|A0A0G2KA57_RAT Ral GTPase-activating protein subunit beta OS=Rattus norvegicus OX=10116 GN=Ralgapb PE=1 SV=1;tr|A0A0G2K0K8|A0A0G2K0K8_RAT Ral GTPase-activating protein subunit beta OS=Rattus norvegicus OX=10116 GN=Ralgapb PE=1 SV=1;tr|R9PXV2|	2	713550	795541	593207	425932	4.76267e+06	6.11169e+06	1.12475e+06	5981200	7.54489e+06	8.5995e+06	1.45818e+06	5.8724e+06	0.248311	-2.00978	-1.51977	0.00895498	0.0254441
247	A0A0G2K0Q7	A0A0G2K0Q7;D3ZFU9	tr|A0A0G2K0Q7|A0A0G2K0Q7_RAT Myosin light chain kinase OS=Rattus norvegicus OX=10116 GN=Mylk PE=1 SV=1;tr|D3ZFU9|D3ZFU9_RAT Myosin light chain kinase OS=Rattus norvegicus OX=10116 GN=Mylk PE=1 SV=2	6	9.11569e+07	1.07782e+08	1.41611e+08	1.02606e+08	7.56426e+07	8.27879e+07	5.74162e+07	71556000	5.57641e+07	8.34228e+07	1.0376e+08	7.01894e+07	1.47828	0.563924	0.861088	0.0184035	0.0436612
248	A0A0G2K0Q8	A0A0G2K0Q8;D3ZEV8;A0A0G2K518	tr|A0A0G2K0Q8|A0A0G2K0Q8_RAT Sushi domain-containing 2 OS=Rattus norvegicus OX=10116 GN=Susd2 PE=1 SV=1;tr|D3ZEV8|D3ZEV8_RAT Sushi domain containing 2 (Predicted), isoform CRA_a OS=Rattus norvegicus OX=10116 GN=Susd2 PE=1 SV=1;tr|A0A0G2K518|A0A0G2K518_RAT	6	5.23878e+07	4.26712e+07	3.04363e+07	4.55649e+07	4.47135e+07	2.92461e+07	4.59815e+07	39017000	5.2158e+07	4.50475e+07	4.31547e+07	4.229e+07	1.02045	0.029202	0.366434	0.866275	0.902223
249	A0A0G2K0S1	A0A0G2K0S1;Q66HR5	tr|A0A0G2K0S1|A0A0G2K0S1_RAT Calcium-binding and coiled-coil domain-containing protein 1 OS=Rattus norvegicus OX=10116 GN=Calcoco1 PE=1 SV=1;sp|Q66HR5|CACO1_RAT Calcium-binding and coiled-coil domain-containing protein 1 OS=Rattus norvegicus OX=10116 GN=Ca	2	713550	795541	593207	425932	3.57265e+06	737181	3.07537e+06	4993700	5.51693e+06	5.84431e+06	1.22018e+06	4.0335e+06	0.302511	-1.72494	-1.25627	0.0221649	0.0501551
250	D3ZPI4	D3ZPI4;A0A0G2K0S7	tr|D3ZPI4|D3ZPI4_RAT GTPase activating RANGAP domain-like 4 (Predicted), isoform CRA_a OS=Rattus norvegicus OX=10116 GN=Rap1gap2 PE=1 SV=1;tr|A0A0G2K0S7|A0A0G2K0S7_RAT RAP1 GTPase-activating protein 2 OS=Rattus norvegicus OX=10116 GN=Rap1gap2 PE=1 SV=1	2	8.29682e+06	1.12198e+07	1.64412e+07	6.04081e+06	1.1261e+07	1.05031e+07	7.32839e+06	5485000	8.7796e+06	5.56237e+06	1.06519e+07	7.53168e+06	1.41428	0.500072	0.802021	0.135637	0.210543
252	A0A0G2K0W9	A0A0G2K0W9;P48004-2;P48004;F1M6I7	tr|A0A0G2K0W9|A0A0G2K0W9_RAT Proteasome subunit alpha type OS=Rattus norvegicus OX=10116 GN=Psma7 PE=1 SV=1;sp|P48004-2|PSA7_RAT Isoform RC6-IS of Proteasome subunit alpha type-7 OS=Rattus norvegicus OX=10116 GN=Psma7;sp|P48004|PSA7_RAT Proteasome subunit	12	3.91357e+08	4.36271e+08	5.33209e+08	4.44715e+08	3.68147e+08	5.10523e+08	5.31756e+08	518520000	4.50007e+08	5.70411e+08	4.3474e+08	5.16243e+08	0.842122	-0.247899	0.110096	0.0821085	0.141156
253	A0A0G2K0X4	A0A0G2K0X4;Q6RUV5;Q5U1Y2;M0R5T4;A0A0U1RS21	tr|A0A0G2K0X4|A0A0G2K0X4_RAT Ras-related C3 botulinum toxin substrate 1 OS=Rattus norvegicus OX=10116 GN=Rac1 PE=1 SV=1;sp|Q6RUV5|RAC1_RAT Ras-related C3 botulinum toxin substrate 1 OS=Rattus norvegicus OX=10116 GN=Rac1 PE=1 SV=1;tr|Q5U1Y2|Q5U1Y2_RAT Rac f	7	1.60284e+08	1.61513e+08	1.45674e+08	1.70657e+08	1.57134e+08	1.53468e+08	1.71951e+08	214820000	1.40158e+08	1.82904e+08	1.59053e+08	1.7266e+08	0.921188	-0.118433	0.229861	0.45778	0.549897
254	A0A0G2K4N8	A0A0G2K4N8;A0A0G2K0X5;Q6MG55;A0A096MJC0;A0A096MKA7	tr|A0A0G2K4N8|A0A0G2K4N8_RAT Protein ABHD16A (Fragment) OS=Rattus norvegicus OX=10116 GN=Abhd16a PE=1 SV=1;tr|A0A0G2K0X5|A0A0G2K0X5_RAT Protein ABHD16A OS=Rattus norvegicus OX=10116 GN=Abhd16a PE=1 SV=1;sp|Q6MG55|ABHGA_RAT Protein ABHD16A OS=Rattus norvegi	3	1.98008e+07	1.07168e+07	9.98144e+06	1.79976e+07	2.64824e+07	2.26053e+07	9.02982e+06	19331000	3.02869e+07	2.03915e+07	1.69958e+07	2.03289e+07	0.836042	-0.258353	0.100425	0.504346	0.592436
255	A0A0G2K0X9	A0A0G2K0X9;G3V699;Q9Z2Q1;Q9Z2Q1-2	tr|A0A0G2K0X9|A0A0G2K0X9_RAT Protein transport protein Sec31A OS=Rattus norvegicus OX=10116 GN=Sec31a PE=1 SV=1;tr|G3V699|G3V699_RAT Protein transport protein Sec31A OS=Rattus norvegicus OX=10116 GN=Sec31a PE=1 SV=1;sp|Q9Z2Q1|SC31A_RAT Protein transport pr	28	9.76106e+07	1.46883e+08	2.3053e+08	1.71767e+08	1.40328e+08	3.44136e+08	4.27845e+08	365170000	3.39181e+08	3.61143e+08	1.57424e+08	3.67495e+08	0.42837	-1.22307	-0.792006	0.000126341	0.00143461
256	A0A0G2K0Y6	A0A0G2K0Y6;Q2EJA0;R9PXS9;Q2EJA0-4;Q2EJA0-2;Q2EJA0-3	tr|A0A0G2K0Y6|A0A0G2K0Y6_RAT Transcriptional coactivator YAP1 OS=Rattus norvegicus OX=10116 GN=Yap1 PE=1 SV=1;sp|Q2EJA0|YAP1_RAT Transcriptional coactivator YAP1 OS=Rattus norvegicus OX=10116 GN=Yap1 PE=1 SV=1;tr|R9PXS9|R9PXS9_RAT Transcriptional coactivat	6	2.32328e+07	1.50057e+07	2.89971e+07	2.39637e+07	1.97875e+07	2.25746e+07	2.16066e+07	28544000	1.97884e+07	1.7002e+07	2.21974e+07	2.19031e+07	1.01343	0.0192525	0.35723	0.974349	0.983406
257	A0A0G2K0Z7	A0A0G2K0Z7;P35571;A0A0G2K1F9;F1LNI0	tr|A0A0G2K0Z7|A0A0G2K0Z7_RAT Glycerol-3-phosphate dehydrogenase, mitochondrial OS=Rattus norvegicus OX=10116 GN=Gpd2 PE=1 SV=1;sp|P35571|GPDM_RAT Glycerol-3-phosphate dehydrogenase, mitochondrial OS=Rattus norvegicus OX=10116 GN=Gpd2 PE=1 SV=1;tr|A0A0G2K1F	9	6.45782e+07	9.66745e+07	1.08035e+08	9.17396e+07	1.24706e+08	1.05809e+08	8.8237e+07	83678000	1.17142e+08	1.20592e+08	9.71467e+07	1.03092e+08	0.942334	-0.08569	0.260151	0.606195	0.687094
258	A0A0G2K110	A0A0G2K110;Q3KRD8	tr|A0A0G2K110|A0A0G2K110_RAT Eukaryotic translation initiation factor 6 OS=Rattus norvegicus OX=10116 GN=Eif6 PE=1 SV=1;sp|Q3KRD8|IF6_RAT Eukaryotic translation initiation factor 6 OS=Rattus norvegicus OX=10116 GN=Eif6 PE=1 SV=1	4	3.12551e+07	3.16913e+07	4.28155e+07	3.82004e+07	3.25658e+07	5.92236e+07	6.81698e+07	62739000	5.56572e+07	6.61566e+07	3.53056e+07	6.23892e+07	0.565893	-0.8214	-0.420432	8.37964e-05	0.0010852
259	A0A0G2K121	A0A0G2K121;Q5FVQ4	tr|A0A0G2K121|A0A0G2K121_RAT Malectin OS=Rattus norvegicus OX=10116 GN=Mlec PE=1 SV=1;sp|Q5FVQ4|MLEC_RAT Malectin OS=Rattus norvegicus OX=10116 GN=Mlec PE=2 SV=1	5	1.15611e+07	7.68943e+06	1.17844e+06	2.3494e+06	1.19881e+06	1.12622e+07	2.63922e+07	17002000	1.73668e+07	2.6747e+07	4.79543e+06	1.97541e+07	0.242757	-2.04242	-1.54996	0.00275312	0.0108356
260	A0A0G2K135	A0A0G2K135;Q9WUW3	tr|A0A0G2K135|A0A0G2K135_RAT Complement factor I OS=Rattus norvegicus OX=10116 GN=Cfi PE=1 SV=1;sp|Q9WUW3|CFAI_RAT Complement factor I OS=Rattus norvegicus OX=10116 GN=Cfi PE=2 SV=1	5	1.70347e+07	1.71394e+07	1.1666e+07	1.89726e+07	1.57077e+07	2.51215e+07	2.04995e+07	39675000	3.70594e+07	2.60688e+07	1.61041e+07	2.96848e+07	0.542501	-0.882301	-0.47677	0.00258664	0.0104736
261	D4AAI5	D4AAI5;A0A0G2K139;Q9R0L4-2;Q9R0L4;G3V7E8;Q9R0L4-3	tr|D4AAI5|D4AAI5_RAT Cullin-associated NEDD8-dissociated protein 2 OS=Rattus norvegicus OX=10116 GN=Cand2 PE=4 SV=1;tr|A0A0G2K139|A0A0G2K139_RAT Cullin-associated NEDD8-dissociated protein 2 OS=Rattus norvegicus OX=10116 GN=Cand2 PE=4 SV=1;sp|Q9R0L4-2|CAND	33	6.3328e+08	6.59404e+08	6.43304e+08	6.08315e+08	6.40978e+08	1.21637e+09	8.02418e+08	900540000	7.9422e+08	9.12398e+08	6.37056e+08	9.2519e+08	0.688568	-0.538329	-0.158572	0.00335032	0.0123966
262	A0A0G2K151	A0A0G2K151;P02650	tr|A0A0G2K151|A0A0G2K151_RAT Apolipoprotein E OS=Rattus norvegicus OX=10116 GN=Apoe PE=1 SV=1;sp|P02650|APOE_RAT Apolipoprotein E OS=Rattus norvegicus OX=10116 GN=Apoe PE=1 SV=2	16	4.25429e+08	3.71193e+08	4.35468e+08	6.10222e+08	2.75907e+08	5.47712e+08	5.50158e+08	900490000	4.39342e+08	5.10478e+08	4.23644e+08	5.89636e+08	0.718484	-0.476972	-0.101812	0.0805749	0.139168
263	A0A0G2K161	A0A0G2K161;A0A0G2KAK2;D4A6Q4;D3ZKF7;D4A9A6;D3ZIP3	tr|A0A0G2K161|A0A0G2K161_RAT Erythrocyte membrane protein band 4.1 OS=Rattus norvegicus OX=10116 GN=Epb41 PE=1 SV=1;tr|A0A0G2KAK2|A0A0G2KAK2_RAT Erythrocyte membrane protein band 4.1 OS=Rattus norvegicus OX=10116 GN=Epb41 PE=1 SV=1;tr|D4A6Q4|D4A6Q4_RAT Ery	9	2.1216e+07	3.46545e+07	4.20888e+06	1.50231e+07	4.07168e+07	2.05984e+07	1.77697e+07	31056000	4.3516e+07	2.31653e+07	2.31639e+07	2.72211e+07	0.850954	-0.232848	0.124019	0.384614	0.478895
264	A0A0G2K174	A0A0G2K174	tr|A0A0G2K174|A0A0G2K174_RAT LIM domain 7 OS=Rattus norvegicus OX=10116 GN=Lmo7 PE=1 SV=1	23	9.33885e+07	1.18618e+08	8.90216e+07	8.0653e+07	1.10107e+08	1.25008e+08	2.0716e+08	124800000	1.6496e+08	9.58821e+07	9.83577e+07	1.43562e+08	0.685123	-0.545565	-0.165266	0.039195	0.0788428
265	A0A0G2K189	A0A0G2K189;G3V8F4	tr|A0A0G2K189|A0A0G2K189_RAT Secernin 3 OS=Rattus norvegicus OX=10116 GN=Scrn3 PE=1 SV=1;tr|G3V8F4|G3V8F4_RAT Secernin 3 OS=Rattus norvegicus OX=10116 GN=Scrn3 PE=1 SV=2	9	1.41821e+08	1.12702e+08	2.082e+08	1.82249e+08	1.22547e+08	1.53991e+08	1.27468e+08	87402000	1.72042e+08	1.49489e+08	1.53504e+08	1.38078e+08	1.11172	0.152788	0.48076	0.533758	0.621165
266	A0A0G2K199	A0A0G2K199;Q9R1J8	tr|A0A0G2K199|A0A0G2K199_RAT Leprecan 1, isoform CRA_c OS=Rattus norvegicus OX=10116 GN=P3h1 PE=1 SV=1;sp|Q9R1J8|P3H1_RAT Prolyl 3-hydroxylase 1 OS=Rattus norvegicus OX=10116 GN=P3h1 PE=1 SV=1	3	713550	795541	593207	425932	618944	4.75864e+06	4.69481e+06	3303400	816108	1.39455e+06	629435	2.9935e+06	0.210267	-2.24971	-1.74171	0.00229954	0.00966054
267	M0RBI3	M0RBI3;D4A5Y6;B5DFB7;A0A0G2K1A0	tr|M0RBI3|M0RBI3_RAT N-alpha-acetyltransferase 50-like OS=Rattus norvegicus OX=10116 GN=LOC102553099 PE=4 SV=1;tr|D4A5Y6|D4A5Y6_RAT Mak3 homolog (S. cerevisiae) (Predicted) OS=Rattus norvegicus OX=10116 GN=Naa50 PE=1 SV=1;tr|B5DFB7|B5DFB7_RAT N(alpha)-acet	2	7.69935e+06	6.5473e+06	6.04085e+06	7.52158e+06	3.99295e+06	8.27295e+06	8.79148e+06	7658700	8.09416e+06	7.28482e+06	6.3604e+06	8.02042e+06	0.793026	-0.334559	0.0299293	0.0722322	0.127607
268	Q4V7C7	Q4V7C7;A0A0G2K1C0;F1LY09	sp|Q4V7C7|ARP3_RAT Actin-related protein 3 OS=Rattus norvegicus OX=10116 GN=Actr3 PE=1 SV=1;tr|A0A0G2K1C0|A0A0G2K1C0_RAT Actin-related protein 3 OS=Rattus norvegicus OX=10116 GN=Actr3 PE=1 SV=1	17	2.36023e+08	2.90827e+08	2.75614e+08	3.08887e+08	2.80025e+08	3.82032e+08	4.97889e+08	539270000	3.02874e+08	5.61258e+08	2.78275e+08	4.56664e+08	0.609365	-0.714621	-0.321654	0.00441983	0.015272
269	F1M7Y3	F1M7Y3;A0A0G2K1D2	tr|F1M7Y3|F1M7Y3_RAT RAP1, GTP-GDP dissociation stimulator 1 (Predicted), isoform CRA_b OS=Rattus norvegicus OX=10116 GN=Rap1gds1 PE=1 SV=2;tr|A0A0G2K1D2|A0A0G2K1D2_RAT RAP1, GTP-GDP dissociation stimulator 1 (Predicted), isoform CRA_a OS=Rattus norvegicus	9	3.38036e+07	3.62316e+07	6.47249e+07	4.42161e+07	4.42912e+07	3.70076e+07	3.64585e+07	50499000	3.88894e+07	5.94047e+07	4.46535e+07	4.44518e+07	1.00454	0.00652896	0.345459	0.985464	0.990839
270	A0A0G2K1E2	A0A0G2K1E2	tr|A0A0G2K1E2|A0A0G2K1E2_RAT Integrin alpha 5 (Mapped) OS=Rattus norvegicus OX=10116 GN=Itga5 PE=1 SV=1	6	1.81373e+07	2.13573e+07	2.133e+07	2.26882e+07	1.42564e+07	2.59431e+07	1.7323e+08	44760000	4.14402e+07	1.48075e+08	1.95538e+07	8.66898e+07	0.225561	-2.14841	-1.64801	0.00596732	0.0190638
271	A0A0G2K1F2	A0A0G2K1F2;A0A0G2K5L6;D3ZBE2;E9PSQ0	tr|A0A0G2K1F2|A0A0G2K1F2_RAT Acetyl-CoA carboxylase beta OS=Rattus norvegicus OX=10116 GN=Acacb PE=1 SV=1;tr|A0A0G2K5L6|A0A0G2K5L6_RAT Acetyl-CoA carboxylase beta OS=Rattus norvegicus OX=10116 GN=Acacb PE=1 SV=1;tr|D3ZBE2|D3ZBE2_RAT Acetyl-CoA carboxylase	43	2.73864e+08	3.47326e+08	4.11549e+08	3.42779e+08	3.35881e+08	2.34259e+08	1.67699e+08	189560000	1.70006e+08	1.50933e+08	3.4228e+08	1.82492e+08	1.87559	0.907346	1.17878	0.000177149	0.00177849
272	B1WC16	B1WC16;A0A0G2K2S3;A0A0G2K1G0	tr|B1WC16|B1WC16_RAT BCL2-associated transcription factor 1 OS=Rattus norvegicus OX=10116 GN=Bclaf1 PE=1 SV=1;tr|A0A0G2K2S3|A0A0G2K2S3_RAT BCL2-associated transcription factor 1 OS=Rattus norvegicus OX=10116 GN=Bclaf1 PE=1 SV=1;tr|A0A0G2K1G0|A0A0G2K1G0_RAT	2	3.11236e+06	2.07672e+06	362072	2.42945e+06	443647	3.17632e+06	3.81626e+06	3244400	3.11484e+06	3.39847e+06	1.68485e+06	3.35006e+06	0.502931	-0.991567	-0.577849	0.0338827	0.0703234
274	A0A0G2K1K8	A0A0G2K1K8;A0A0G2K888;F1LMB9;O54921	tr|A0A0G2K1K8|A0A0G2K1K8_RAT Exocyst complex component 2 (Fragment) OS=Rattus norvegicus OX=10116 GN=LOC103689971 PE=1 SV=1;tr|A0A0G2K888|A0A0G2K888_RAT Exocyst complex component 2 OS=Rattus norvegicus OX=10116 GN=Exoc2 PE=1 SV=1;tr|F1LMB9|F1LMB9_RAT Exocy	2	4.673e+06	3.00969e+06	3.16564e+06	3.84202e+06	618944	8.13935e+06	6.52717e+06	9680200	4.76179e+07	6.44279e+06	3.06186e+06	1.56815e+07	0.195253	-2.35658	-1.84058	0.0115766	0.0306947
276	A0A0G2K1M2	A0A0G2K1M2;F1LNM0;Q62696	tr|A0A0G2K1M2|A0A0G2K1M2_RAT Disks large homolog 1 OS=Rattus norvegicus OX=10116 GN=Dlg1 PE=1 SV=1;tr|F1LNM0|F1LNM0_RAT Disks large homolog 1 OS=Rattus norvegicus OX=10116 GN=Dlg1 PE=1 SV=1;sp|Q62696|DLG1_RAT Disks large homolog 1 OS=Rattus norvegicus OX=1	7	3.87121e+07	1.70973e+07	2.35265e+07	3.17484e+07	4.25026e+07	1.67166e+07	1.17462e+07	20490000	1.96392e+07	2.22777e+07	3.07174e+07	1.81739e+07	1.69019	0.757183	1.03987	0.0277039	0.0597024
277	A0A0G2K1M8	A0A0G2K1M8;O70196	tr|A0A0G2K1M8|A0A0G2K1M8_RAT Prolyl endopeptidase OS=Rattus norvegicus OX=10116 GN=Prep PE=1 SV=1;sp|O70196|PPCE_RAT Prolyl endopeptidase OS=Rattus norvegicus OX=10116 GN=Prep PE=1 SV=1	17	9.62568e+07	1.20732e+08	1.40952e+08	9.93799e+07	7.87459e+07	1.58878e+08	1.85779e+08	178100000	1.3395e+08	2.24925e+08	1.07213e+08	1.76326e+08	0.608039	-0.717763	-0.324561	0.00384516	0.0136785
278	A0A0G2K6B2	A0A0G2K6B2;A0A0G2K1P8	tr|A0A0G2K6B2|A0A0G2K6B2_RAT RCG60109 OS=Rattus norvegicus OX=10116 GN=Triobp PE=1 SV=1;tr|A0A0G2K1P8|A0A0G2K1P8_RAT TRIO and F-actin-binding protein OS=Rattus norvegicus OX=10116 GN=Triobp PE=1 SV=1	4	6.94123e+06	5.96842e+06	352897	5.18004e+06	412136	1.51348e+06	4.04118e+06	1549200	1.54076e+06	1.16985e+06	3.77094e+06	1.96289e+06	1.92112	0.941944	1.21078	0.854662	0.893135
279	P13697	P13697;A0A0G2K1S6;F1LQQ1	sp|P13697|MAOX_RAT NADP-dependent malic enzyme OS=Rattus norvegicus OX=10116 GN=Me1 PE=1 SV=2;tr|A0A0G2K1S6|A0A0G2K1S6_RAT Malic enzyme OS=Rattus norvegicus OX=10116 GN=Me1 PE=1 SV=1;tr|F1LQQ1|F1LQQ1_RAT Malic enzyme OS=Rattus norvegicus OX=10116 GN=Me1 PE	17	1.1923e+08	1.44949e+08	1.65201e+08	2.03537e+08	1.66402e+08	2.44064e+08	2.75665e+08	257970000	1.953e+08	2.81467e+08	1.59864e+08	2.50893e+08	0.637179	-0.65023	-0.262088	0.00296008	0.0113688
280	A0A0G2K1T8	A0A0G2K1T8	tr|A0A0G2K1T8|A0A0G2K1T8_RAT Serine protease inhibitor OS=Rattus norvegicus OX=10116 GN=LOC299282 PE=1 SV=1	6	3.66135e+08	1.98534e+08	1.43001e+08	2.24415e+08	2.9538e+08	8.13782e+08	3.07671e+08	400420000	6.14195e+08	2.3682e+08	2.45493e+08	4.74578e+08	0.517287	-0.950963	-0.540287	0.0390721	0.078646
281	A0A0G2K1V7	A0A0G2K1V7;D4A5E5	tr|A0A0G2K1V7|A0A0G2K1V7_RAT RCG57156 OS=Rattus norvegicus OX=10116 GN=Sgcb PE=4 SV=1;tr|D4A5E5|D4A5E5_RAT Sarcoglycan, beta OS=Rattus norvegicus OX=10116 GN=Sgcb PE=4 SV=2	8	1.70902e+08	1.73465e+08	1.35593e+08	9.83823e+07	1.81422e+08	7.87381e+07	8.61641e+07	90481000	8.5268e+07	6.11273e+07	1.51953e+08	8.03557e+07	1.891	0.919151	1.1897	0.00104071	0.0055281
282	A0A0G2K1W1	A0A0G2K1W1	tr|A0A0G2K1W1|A0A0G2K1W1_RAT RAB11 family-interacting protein 5 OS=Rattus norvegicus OX=10116 GN=Rab11fip5 PE=1 SV=1	12	1.2015e+07	1.29624e+07	2.64296e+07	1.4882e+07	1.93002e+07	3.85085e+07	4.98864e+07	45037000	3.52174e+07	3.68999e+07	1.71178e+07	4.11098e+07	0.416393	-1.26398	-0.829851	0.000167527	0.00172141
283	A0A0G2K1W9	A0A0G2K1W9;Q7TPJ4	tr|A0A0G2K1W9|A0A0G2K1W9_RAT Lactate dehydrogenase D OS=Rattus norvegicus OX=10116 GN=Ldhd PE=1 SV=1;tr|Q7TPJ4|Q7TPJ4_RAT Ac2-202 OS=Rattus norvegicus OX=10116 GN=Ldhd PE=1 SV=1	13	1.75488e+08	1.3079e+08	1.21095e+08	1.82271e+08	1.61367e+08	6.62311e+07	5.33224e+07	50394000	8.86371e+07	8.126e+07	1.54202e+08	6.79689e+07	2.26871	1.18187	1.43274	0.000141389	0.00157297
284	A0A0G2K261	A0A0G2K261;A0A0G2K150;D4A8P9	tr|A0A0G2K261|A0A0G2K261_RAT Isoleucyl-tRNA synthetase 2, mitochondrial OS=Rattus norvegicus OX=10116 GN=Iars2 PE=1 SV=1;tr|A0A0G2K150|A0A0G2K150_RAT Isoleucyl-tRNA synthetase 2, mitochondrial OS=Rattus norvegicus OX=10116 GN=Iars2 PE=1 SV=1;tr|D4A8P9|D4A8	30	6.40159e+08	7.94235e+08	9.76038e+08	8.46552e+08	6.48727e+08	7.04745e+08	6.3385e+08	603090000	7.09924e+08	7.95297e+08	7.81142e+08	6.89381e+08	1.13311	0.180283	0.506194	0.29331	0.38672
285	F7EZZ0	F7EZZ0;A0A0G2K264	tr|F7EZZ0|F7EZZ0_RAT Death-associated protein 3 OS=Rattus norvegicus OX=10116 GN=Dap3 PE=1 SV=1;tr|A0A0G2K264|A0A0G2K264_RAT Death-associated protein 3 OS=Rattus norvegicus OX=10116 GN=Dap3 PE=1 SV=1	9	8.87618e+07	1.19531e+08	8.23615e+07	7.23362e+07	8.05307e+07	9.97226e+07	1.02685e+08	92532000	1.12806e+08	9.64846e+07	8.87042e+07	1.00846e+08	0.879599	-0.185082	0.168207	0.201583	0.288871
286	A0A0G2K290	A0A0G2K290;A0A0G2K4A4;A0A0G2JWW4;M0RBL2;A0A0G2K304	tr|A0A0G2K290|A0A0G2K290_RAT Uncharacterized protein OS=Rattus norvegicus OX=10116 PE=4 SV=1;tr|A0A0G2K4A4|A0A0G2K4A4_RAT Uncharacterized protein OS=Rattus norvegicus OX=10116 PE=4 SV=1;tr|A0A0G2JWW4|A0A0G2JWW4_RAT Uncharacterized protein OS=Rattus norvegi	3	6.58999e+07	7.65608e+07	1.02159e+08	7.61541e+07	1.02454e+08	7.83949e+07	4.73097e+07	36411000	2.27959e+07	6.77277e+07	8.46455e+07	5.05278e+07	1.67523	0.744356	1.028	0.0245647	0.0542153
287	Q5HZY3	Q5HZY3;A0A0G2K2A5	tr|Q5HZY3|Q5HZY3_RAT Ubiquitin carboxyl-terminal hydrolase OS=Rattus norvegicus OX=10116 GN=Uchl5 PE=1 SV=1;tr|A0A0G2K2A5|A0A0G2K2A5_RAT Ubiquitin carboxyl-terminal hydrolase OS=Rattus norvegicus OX=10116 GN=Uchl5 PE=1 SV=1	4	8.64075e+06	1.38663e+07	1.11373e+07	425932	2.70834e+06	2.29383e+07	1.51401e+07	22727000	1.6995e+07	2.55722e+07	7.35571e+06	2.06745e+07	0.355786	-1.49092	-1.03978	0.0262383	0.0570652
288	A0A0G2K2B6	A0A0G2K2B6;Q9Z0T0	tr|A0A0G2K2B6|A0A0G2K2B6_RAT Thiopurine S-methyltransferase OS=Rattus norvegicus OX=10116 GN=Tpmt PE=1 SV=1;sp|Q9Z0T0|TPMT_RAT Thiopurine S-methyltransferase OS=Rattus norvegicus OX=10116 GN=Tpmt PE=2 SV=1	4	1.21001e+07	2.36138e+07	2.74754e+07	2.59148e+07	6.12945e+06	2.79419e+07	2.31227e+07	16934000	1.74746e+07	1.68159e+07	1.90467e+07	2.04578e+07	0.931023	-0.103111	0.244035	0.518158	0.60571
289	A0A0G2K2B9	A0A0G2K2B9;A0A0G2K4D0;A0A0G2K1Q7;A0A0G2K1R9;A0A0G2K0J3;O70511-3;O70511-2;O70511;A0A0G2JUJ5;O70511-7;O70511-6;O70511-5;O70511-4	tr|A0A0G2K2B9|A0A0G2K2B9_RAT Ankyrin-3 OS=Rattus norvegicus OX=10116 GN=Ank3 PE=1 SV=1;tr|A0A0G2K4D0|A0A0G2K4D0_RAT Ankyrin-3 OS=Rattus norvegicus OX=10116 GN=Ank3 PE=1 SV=1;tr|A0A0G2K1Q7|A0A0G2K1Q7_RAT Ankyrin-3 OS=Rattus norvegicus OX=10116 GN=Ank3 PE=1	18	1.21213e+08	1.27665e+08	1.20435e+08	1.33037e+08	1.64711e+08	9.44138e+07	9.267e+07	109880000	1.30999e+08	1.23157e+08	1.33412e+08	1.10224e+08	1.21038	0.275456	0.594235	0.0877964	0.148652
290	D3ZC84	D3ZC84;A0A0G2K2C7	tr|D3ZC84|D3ZC84_RAT Ubiquitin specific peptidase 9, X chromosome (Predicted) OS=Rattus norvegicus OX=10116 GN=Usp9x PE=1 SV=1;tr|A0A0G2K2C7|A0A0G2K2C7_RAT Ubiquitin-specific peptidase 9, X-linked OS=Rattus norvegicus OX=10116 GN=Usp9x PE=1 SV=1	30	9.64948e+07	1.12451e+08	1.19211e+08	1.09724e+08	9.66827e+07	1.8658e+08	2.18473e+08	181720000	2.02749e+08	2.04934e+08	1.06913e+08	1.98891e+08	0.537544	-0.895546	-0.489022	1.46501e-05	0.000370268
291	D3ZQL7	D3ZQL7;A0A0G2K2D6	tr|D3ZQL7|D3ZQL7_RAT Similar to 25 kDa brain-specific protein (P25-alpha) (Predicted), isoform CRA_a OS=Rattus norvegicus OX=10116 GN=Tppp PE=1 SV=1;tr|A0A0G2K2D6|A0A0G2K2D6_RAT Tubulin polymerization-promoting protein OS=Rattus norvegicus OX=10116 GN=Tppp	3	4.69403e+07	4.8434e+07	4.66455e+07	4.42377e+07	4.69263e+07	3.5603e+07	2.35873e+07	32687000	4.00094e+07	3.22977e+07	4.66368e+07	3.28369e+07	1.42026	0.506151	0.807644	0.00499824	0.0167595
292	A0A0G2K2G7	A0A0G2K2G7;D4AC12	tr|A0A0G2K2G7|A0A0G2K2G7_RAT Ankyrin repeat and sterile alpha motif domain-containing 1A OS=Rattus norvegicus OX=10116 GN=Anks1a PE=1 SV=1;tr|D4AC12|D4AC12_RAT Ankyrin repeat and SAM domain containing 1 (Predicted) OS=Rattus norvegicus OX=10116 GN=Anks1a P	2	1.82177e+06	5.66478e+06	1.79605e+06	3.03673e+06	7.26702e+06	7.83098e+06	1.12475e+06	3473300	816125	7.94834e+06	3.91727e+06	4.2387e+06	0.924168	-0.113773	0.234172	0.780115	0.832158
293	A0A0G2K2M2	A0A0G2K2M2;A0A0G2KAL9;A0A0H2UHM6;Q4KM98	tr|A0A0G2K2M2|A0A0G2K2M2_RAT Mitochondrial fission factor-like OS=Rattus norvegicus OX=10116 GN=LOC102556337 PE=1 SV=1;tr|A0A0G2KAL9|A0A0G2KAL9_RAT Mitochondrial fission factor OS=Rattus norvegicus OX=10116 GN=Mff PE=1 SV=1	6	4.34776e+07	4.43338e+07	5.20713e+07	4.68135e+07	6.03954e+07	3.98475e+07	3.65498e+07	24652000	1.32254e+07	1.86875e+07	4.94183e+07	2.65924e+07	1.85836	0.894031	1.16646	0.00676776	0.0208147
294	A0A0G2K2M9	A0A0G2K2M9	tr|A0A0G2K2M9|A0A0G2K2M9_RAT Serine/arginine repetitive matrix 2 OS=Rattus norvegicus OX=10116 GN=Srrm2 PE=1 SV=1	4	2.33073e+07	2.28104e+07	1.33862e+07	1.47355e+07	2.99526e+07	1.44402e+07	3.30932e+07	35208000	1.9866e+07	1.69093e+07	2.08384e+07	2.39033e+07	0.871778	-0.197968	0.156286	0.605436	0.68673
295	D4A9G3	D4A9G3;A0A0G2K2P3	tr|D4A9G3|D4A9G3_RAT TNF alpha-induced protein 8 OS=Rattus norvegicus OX=10116 GN=Tnfaip8 PE=4 SV=1;tr|A0A0G2K2P3|A0A0G2K2P3_RAT TNF alpha-induced protein 8 OS=Rattus norvegicus OX=10116 GN=Tnfaip8 PE=4 SV=1	2	3.13602e+07	5.25328e+07	4.01691e+07	5.00864e+07	3.49783e+07	4.45632e+07	4.20264e+07	24410000	6.48165e+07	4.64757e+07	4.18254e+07	4.44584e+07	0.940777	-0.088076	0.257943	0.851368	0.890881
296	F1M4A0	F1M4A0;A0A0G2K2P5	tr|F1M4A0|F1M4A0_RAT Tight junction protein 1 (Predicted) OS=Rattus norvegicus OX=10116 GN=Tjp1 PE=1 SV=2;sp|A0A0G2K2P5|ZO1_RAT Tight junction protein ZO-1 OS=Rattus norvegicus OX=10116 GN=Tjp1 PE=1 SV=1	27	9.42939e+07	1.15775e+08	8.47417e+07	1.22318e+08	1.25872e+08	1.17878e+08	1.40106e+08	151490000	1.32677e+08	1.66367e+08	1.086e+08	1.41703e+08	0.766391	-0.383847	-0.0156655	0.030634	0.0648257
297	A0A0G2K2P6	A0A0G2K2P6;Q6AXM7	tr|A0A0G2K2P6|A0A0G2K2P6_RAT HBS1-like protein OS=Rattus norvegicus OX=10116 GN=Hbs1l PE=1 SV=1;sp|Q6AXM7|HBS1L_RAT HBS1-like protein OS=Rattus norvegicus OX=10116 GN=Hbs1l PE=1 SV=1	9	6.18544e+07	5.71996e+07	5.07664e+07	4.83821e+07	6.52157e+07	6.53009e+07	4.81975e+07	48707000	3.92505e+07	5.00861e+07	5.66836e+07	5.03084e+07	1.12672	0.172133	0.498655	0.27308	0.36731
298	A0A0G2K2Q2	A0A0G2K2Q2	tr|A0A0G2K2Q2|A0A0G2K2Q2_RAT Glycine C-acetyltransferase OS=Rattus norvegicus OX=10116 GN=Gcat PE=1 SV=1	5	3.70706e+07	4.13942e+07	3.01619e+07	4.76312e+07	3.2047e+07	2.61091e+07	2.81214e+06	20139000	3.79851e+07	3.04331e+07	3.7661e+07	2.34957e+07	1.60289	0.680674	0.969091	0.117801	0.187596
299	A0A0G2K2T1	A0A0G2K2T1	tr|A0A0G2K2T1|A0A0G2K2T1_RAT Taxilin beta OS=Rattus norvegicus OX=10116 GN=Txlnb PE=1 SV=1	14	1.88588e+08	1.84462e+08	2.15102e+08	1.77186e+08	1.86209e+08	1.66951e+08	1.00018e+08	119950000	1.30855e+08	1.3981e+08	1.90309e+08	1.31517e+08	1.44703	0.533098	0.832573	0.00412353	0.0144405
300	A0A0G2K2T6	A0A0G2K2T6;F1LRU1;A0A0G2K4U6;Q9JIL3;Q9JIL3-2;A0A0G2K3L7;A0A0G2JV89;D3ZDD7;Q9JKU6	tr|A0A0G2K2T6|A0A0G2K2T6_RAT Interleukin enhancer-binding factor 3 OS=Rattus norvegicus OX=10116 GN=Ilf3 PE=1 SV=1;tr|F1LRU1|F1LRU1_RAT Interleukin enhancer-binding factor 3 OS=Rattus norvegicus OX=10116 GN=Ilf3 PE=1 SV=3;tr|A0A0G2K4U6|A0A0G2K4U6_RAT Inter	4	7.68021e+06	8.81668e+06	4.84698e+06	5.19825e+06	8.31582e+06	1.343e+07	1.73562e+07	20757000	4.7367e+06	8.64584e+06	6.97159e+06	1.29851e+07	0.53689	-0.897302	-0.490647	0.0807578	0.139293
301	A0A0G2K2U5	A0A0G2K2U5;D3ZUQ0	tr|A0A0G2K2U5|A0A0G2K2U5_RAT RILP-like protein 1 OS=Rattus norvegicus OX=10116 GN=Rilpl1 PE=1 SV=1;sp|D3ZUQ0|RIPL1_RAT RILP-like protein 1 OS=Rattus norvegicus OX=10116 GN=Rilpl1 PE=1 SV=1	3	1.1799e+07	1.03738e+07	1.56792e+07	1.75591e+07	1.85779e+07	2.75925e+07	3.28757e+07	28206000	4.47354e+07	3.32996e+07	1.47978e+07	3.33418e+07	0.443821	-1.17195	-0.744716	0.000193306	0.00189912
302	A0A0G2K2V2	A0A0G2K2V2;G3V9N8;P52303-2;P52303	tr|A0A0G2K2V2|A0A0G2K2V2_RAT AP complex subunit beta OS=Rattus norvegicus OX=10116 GN=Ap1b1 PE=1 SV=1;tr|G3V9N8|G3V9N8_RAT AP complex subunit beta OS=Rattus norvegicus OX=10116 GN=Ap1b1 PE=1 SV=3;sp|P52303-2|AP1B1_RAT Isoform B of AP-1 complex subunit beta	15	1.106e+08	1.27194e+08	1.52446e+08	1.30937e+08	1.2249e+08	1.90944e+08	2.17954e+08	179550000	1.2552e+08	2.00887e+08	1.28733e+08	1.82971e+08	0.703572	-0.50723	-0.129803	0.0152315	0.0379155
303	Q6AXQ3	Q6AXQ3;A0A0G2K2V7;A0A0G2K2E3;A0A096MKC1;Q9WUD9;Q62844;F1LM93;Q9WUD9-2;A0A0H2UHH7;Q01621	tr|Q6AXQ3|Q6AXQ3_RAT Tyrosine-protein kinase OS=Rattus norvegicus OX=10116 GN=Yes1 PE=1 SV=1;tr|A0A0G2K2V7|A0A0G2K2V7_RAT Tyrosine-protein kinase OS=Rattus norvegicus OX=10116 GN=Yes1 PE=1 SV=1;tr|A0A0G2K2E3|A0A0G2K2E3_RAT Tyrosine-protein kinase OS=Rattus	3	1.67017e+07	1.20322e+07	1.78168e+07	1.35537e+07	8.45255e+06	1.43582e+07	1.21651e+07	19823000	1.77265e+07	2.27188e+07	1.37114e+07	1.73583e+07	0.789903	-0.340252	0.0246628	0.17687	0.260485
304	D3ZTG5	D3ZTG5;A0A0G2K2W0	tr|D3ZTG5|D3ZTG5_RAT Protein tyrosine phosphatase, receptor type, B OS=Rattus norvegicus OX=10116 GN=Ptprb PE=1 SV=2;tr|A0A0G2K2W0|A0A0G2K2W0_RAT Protein tyrosine phosphatase, receptor type, B OS=Rattus norvegicus OX=10116 GN=Ptprb PE=1 SV=1	2	1.15118e+07	6.30156e+06	3.2442e+06	6.19799e+06	8.04915e+06	737181	3.99598e+06	7782400	816125	3.39716e+06	7.06095e+06	3.34577e+06	2.11041	1.07752	1.3362	0.0475878	0.0909945
305	A0A0G2K2Y3	A0A0G2K2Y3;Q4KMA8;Q9JJ22-2;Q9JJ22	tr|A0A0G2K2Y3|A0A0G2K2Y3_RAT Aminopeptidase OS=Rattus norvegicus OX=10116 GN=Erap1 PE=1 SV=1;tr|Q4KMA8|Q4KMA8_RAT Aminopeptidase OS=Rattus norvegicus OX=10116 GN=Erap1 PE=1 SV=1;sp|Q9JJ22-2|ERAP1_RAT Isoform 2 of Endoplasmic reticulum aminopeptidase 1 OS=R	10	1.87741e+07	3.017e+07	3.01006e+07	4.11038e+07	1.01794e+07	7.71327e+07	6.19289e+07	78856000	5.6424e+07	8.58405e+07	2.60656e+07	7.20364e+07	0.361839	-1.46658	-1.01727	0.000944999	0.00517767
306	A0A0G2K2Z0	A0A0G2K2Z0;F1LT71	tr|A0A0G2K2Z0|A0A0G2K2Z0_RAT Echinoderm microtubule-associated protein-like 4 OS=Rattus norvegicus OX=10116 GN=Eml4 PE=1 SV=1;tr|F1LT71|F1LT71_RAT Echinoderm microtubule associated protein like 4 (Predicted), isoform CRA_a OS=Rattus norvegicus OX=10116 GN=	2	1.50061e+08	1.66881e+08	1.60467e+08	1.33899e+08	1.28184e+08	1.31811e+08	1.56834e+08	135650000	1.13336e+08	1.39695e+08	1.47898e+08	1.35465e+08	1.09178	0.126688	0.456614	0.354367	0.44836
307	A0A0G2K327	A0A0G2K327;Q8K4M9	tr|A0A0G2K327|A0A0G2K327_RAT Oxysterol-binding protein OS=Rattus norvegicus OX=10116 GN=Osbpl1a PE=1 SV=1;sp|Q8K4M9|OSBL1_RAT Oxysterol-binding protein-related protein 1 OS=Rattus norvegicus OX=10116 GN=Osbpl1a PE=1 SV=1	5	4.4221e+07	3.91414e+07	6.84996e+07	5.16431e+07	2.4947e+07	4.2256e+07	4.85752e+07	53067000	4.50988e+07	2.68652e+07	4.56904e+07	4.31724e+07	1.05832	0.0817807	0.415073	0.883424	0.916772
308	A0A0G2K350	A0A0G2K350;D4A0E2	tr|A0A0G2K350|A0A0G2K350_RAT NSF attachment protein gamma OS=Rattus norvegicus OX=10116 GN=Napg PE=1 SV=1;tr|D4A0E2|D4A0E2_RAT NSF attachment protein gamma OS=Rattus norvegicus OX=10116 GN=Napg PE=1 SV=1	6	2.41807e+07	3.08829e+07	2.12652e+07	1.60498e+07	1.77791e+07	1.60742e+07	3.17659e+07	23476000	1.94584e+07	3.18806e+07	2.20316e+07	2.4531e+07	0.898109	-0.155037	0.196	0.57642	0.660029
309	A0A0G2K398	A0A0G2K398;F8WFK6;P36970-2;P36970;P36970-3	tr|A0A0G2K398|A0A0G2K398_RAT Glutathione peroxidase OS=Rattus norvegicus OX=10116 GN=Gpx4 PE=1 SV=1;tr|F8WFK6|F8WFK6_RAT Glutathione peroxidase OS=Rattus norvegicus OX=10116 GN=Gpx4 PE=1 SV=2;sp|P36970-2|GPX4_RAT Isoform Cytoplasmic of Phospholipid hydrope	4	3.61096e+07	4.39892e+07	7.91522e+07	4.5468e+07	7.89647e+07	6.67341e+07	7.08745e+07	74301000	5.7372e+07	7.014e+07	5.67367e+07	6.78843e+07	0.835785	-0.258795	0.100016	0.192981	0.279613
311	A0A0G2K3B0	A0A0G2K3B0;O88900	tr|A0A0G2K3B0|A0A0G2K3B0_RAT Growth factor receptor-bound protein 14 OS=Rattus norvegicus OX=10116 GN=Grb14 PE=1 SV=1;sp|O88900|GRB14_RAT Growth factor receptor-bound protein 14 OS=Rattus norvegicus OX=10116 GN=Grb14 PE=1 SV=1	6	2.618e+07	2.38023e+07	1.97094e+07	2.39411e+07	1.95123e+07	2.47885e+07	1.38772e+07	39228000	3.22094e+07	3.90055e+07	2.2629e+07	2.98217e+07	0.75881	-0.398189	-0.0289324	0.286772	0.380179
312	A0A0G2K3C1	A0A0G2K3C1;A0A140TAG9;Q63692	tr|A0A0G2K3C1|A0A0G2K3C1_RAT Hsp90 co-chaperone Cdc37 OS=Rattus norvegicus OX=10116 GN=Cdc37 PE=1 SV=1;tr|A0A140TAG9|A0A140TAG9_RAT Hsp90 co-chaperone Cdc37 OS=Rattus norvegicus OX=10116 GN=Cdc37 PE=1 SV=1;sp|Q63692|CDC37_RAT Hsp90 co-chaperone Cdc37 OS=Ra	11	1.31411e+08	1.53268e+08	1.93867e+08	1.70959e+08	1.25757e+08	1.56357e+08	1.5891e+08	194110000	9.73177e+07	1.8791e+08	1.55052e+08	1.58921e+08	0.975658	-0.035553	0.306531	0.947657	0.965839
313	A0A0G2K3C8	A0A0G2K3C8;W4VSR4;B5DFC9;B5DFC9-2	tr|A0A0G2K3C8|A0A0G2K3C8_RAT Nidogen-2 OS=Rattus norvegicus OX=10116 GN=Nid2 PE=1 SV=1;tr|W4VSR4|W4VSR4_RAT Nidogen-2 OS=Rattus norvegicus OX=10116 GN=Nid2 PE=4 SV=2;sp|B5DFC9|NID2_RAT Nidogen-2 OS=Rattus norvegicus OX=10116 GN=Nid2 PE=2 SV=1;sp|B5DFC9-2|N	2	1.19351e+07	9.52177e+06	4.82884e+06	6.23527e+06	1.199e+07	8.35952e+06	6.03697e+06	6361200	8.01563e+06	8.69064e+06	8.9022e+06	7.49279e+06	1.1881	0.248659	0.569446	0.532274	0.620262
314	A0A0G2K9Y5	A0A0G2K9Y5;A0A0G2K3G0;Q99PS8	tr|A0A0G2K9Y5|A0A0G2K9Y5_RAT Histidine-rich glycoprotein OS=Rattus norvegicus OX=10116 GN=Hrg PE=1 SV=1;tr|A0A0G2K3G0|A0A0G2K3G0_RAT Histidine-rich glycoprotein OS=Rattus norvegicus OX=10116 GN=Hrg PE=1 SV=1;sp|Q99PS8|HRG_RAT Histidine-rich glycoprotein OS	12	2.90104e+08	2.19264e+08	1.54295e+08	3.62009e+08	1.56189e+08	2.35858e+08	2.0725e+08	356320000	1.06087e+08	1.8896e+08	2.36372e+08	2.18895e+08	1.07984	0.110822	0.441938	0.708146	0.774827
315	A0A0G2K3H2	A0A0G2K3H2;F1LRS2;B2RZA1	tr|A0A0G2K3H2|A0A0G2K3H2_RAT Dedicator of cytokinesis 7 OS=Rattus norvegicus OX=10116 GN=Dock7 PE=1 SV=1;tr|F1LRS2|F1LRS2_RAT Dedicator of cytokinesis 7 OS=Rattus norvegicus OX=10116 GN=Dock7 PE=1 SV=2	3	3.6593e+07	1.33728e+07	183539	425932	3.08718e+07	8.21732e+06	488956	23910000	1.55205e+07	416820	1.62894e+07	9.71073e+06	1.67747	0.746284	1.02978	0.921801	0.944417
316	G3V9L3	G3V9L3;A0A0G2K3I9	tr|G3V9L3|G3V9L3_RAT Dual-specificity phosphatase 3 OS=Rattus norvegicus OX=10116 GN=Dusp3 PE=1 SV=2;tr|A0A0G2K3I9|A0A0G2K3I9_RAT Dual-specificity phosphatase 3 OS=Rattus norvegicus OX=10116 GN=Dusp3 PE=1 SV=1	8	1.15498e+08	1.23576e+08	1.43024e+08	1.09584e+08	1.10671e+08	1.5856e+08	1.93834e+08	191850000	1.44206e+08	1.73465e+08	1.20471e+08	1.72383e+08	0.698855	-0.516934	-0.13878	0.00309558	0.0116963
317	A0A1B0GWW5	A0A1B0GWW5;D3ZZ81;A0A0G2K3L9;A0A1B0GWM2;A0A1B0GWS0;D3ZRB1	tr|A0A1B0GWW5|A0A1B0GWW5_RAT PTPRF-interacting protein alpha 1 (Fragment) OS=Rattus norvegicus OX=10116 GN=Ppfia1 PE=1 SV=1;tr|D3ZZ81|D3ZZ81_RAT PTPRF-interacting protein alpha 1 OS=Rattus norvegicus OX=10116 GN=Ppfia1 PE=1 SV=1;tr|A0A0G2K3L9|A0A0G2K3L9_RA	3	713550	3.25207e+06	593207	3.1004e+06	618944	4.20399e+06	5.80427e+06	4589200	1.31752e+06	9.03901e+06	1.65563e+06	4.9908e+06	0.331737	-1.59189	-1.13318	0.0224011	0.050427
318	A0A0G2K3N1	A0A0G2K3N1;F1M8X9	tr|A0A0G2K3N1|A0A0G2K3N1_RAT Golgi brefeldin A-resistant guanine nucleotide exchange factor 1 OS=Rattus norvegicus OX=10116 GN=Gbf1 PE=1 SV=1;tr|F1M8X9|F1M8X9_RAT Golgi brefeldin A-resistant guanine nucleotide exchange factor 1 OS=Rattus norvegicus OX=1011	9	4.16842e+06	6.04529e+06	1.54943e+07	7.87375e+06	1.50609e+07	4.19733e+07	4.01146e+07	25420000	3.19798e+07	2.67463e+07	9.72853e+06	3.32468e+07	0.292616	-1.77292	-1.30066	0.000411376	0.00311393
319	P09117	P09117;A0A0G2K3Q6;A0A0G2QC57	sp|P09117|ALDOC_RAT Fructose-bisphosphate aldolase C OS=Rattus norvegicus OX=10116 GN=Aldoc PE=1 SV=3;tr|A0A0G2K3Q6|A0A0G2K3Q6_RAT Fructose-bisphosphate aldolase OS=Rattus norvegicus OX=10116 GN=Aldoc PE=1 SV=1	6	1.95992e+06	1.80693e+06	902359	1.51093e+06	1.27869e+06	873181	1.13327e+07	9392300	4.28278e+06	4.58153e+06	1.49177e+06	6.0925e+06	0.244853	-2.03001	-1.53848	0.0246572	0.0542992
320	A0A0G2K3V4	A0A0G2K3V4;A0A096MJY3	tr|A0A0G2K3V4|A0A0G2K3V4_RAT O-linked N-acetylglucosamine (GlcNAc) transferase (UDP-N-acetylglucosamine:polypeptide-N-acetylglucosaminyl transferase), isoform CRA_a OS=Rattus norvegicus OX=10116 GN=Ogt PE=1 SV=1	8	4.46197e+07	6.15377e+07	5.68588e+07	5.74542e+07	3.92808e+07	4.94899e+07	3.08476e+07	39822000	5.2237e+07	2.98499e+07	5.19502e+07	4.04493e+07	1.28433	0.361015	0.673384	0.0985924	0.161774
321	A0A0G2K3V9	A0A0G2K3V9;Q6IRH7;Q9WTT2	tr|A0A0G2K3V9|A0A0G2K3V9_RAT Caseinolytic peptidase B protein homolog OS=Rattus norvegicus OX=10116 GN=Clpb PE=1 SV=1;tr|Q6IRH7|Q6IRH7_RAT Caseinolytic peptidase B protein homolog OS=Rattus norvegicus OX=10116 GN=Clpb PE=1 SV=1;sp|Q9WTT2|CLPB_RAT Caseinoly	5	3.43951e+07	3.61386e+07	3.24938e+07	3.39009e+07	3.43066e+07	2.45344e+07	2.12736e+07	16731000	1.25339e+07	2.7993e+07	3.4247e+07	2.06132e+07	1.66141	0.732409	1.01695	0.00357599	0.0130165
322	A0A0G2K3W1	A0A0G2K3W1	tr|A0A0G2K3W1|A0A0G2K3W1_RAT von Willebrand factor A domain-containing 8 OS=Rattus norvegicus OX=10116 GN=Vwa8 PE=1 SV=1	15	4.02923e+08	4.22348e+08	4.28932e+08	4.66013e+08	4.76353e+08	3.65056e+08	2.3513e+08	256190000	2.56162e+08	2.68876e+08	4.39314e+08	2.76283e+08	1.59009	0.669107	0.95839	0.000645554	0.00405444
323	A0A0G2K3Z9	A0A0G2K3Z9;Q63716	tr|A0A0G2K3Z9|A0A0G2K3Z9_RAT Uncharacterized protein OS=Rattus norvegicus OX=10116 PE=4 SV=1;sp|Q63716|PRDX1_RAT Peroxiredoxin-1 OS=Rattus norvegicus OX=10116 GN=Prdx1 PE=1 SV=1	14	2.07734e+09	1.95137e+09	2.69396e+09	2.50852e+09	1.89458e+09	2.62638e+09	2.55241e+09	3057600000	1.81317e+09	2.76863e+09	2.22515e+09	2.56364e+09	0.867967	-0.204287	0.15044	0.278045	0.371828
324	A0A0G2K401	A0A0G2K401;A0A0G2K5P9	tr|A0A0G2K401|A0A0G2K401_RAT Propionyl-CoA carboxylase alpha chain, mitochondrial OS=Rattus norvegicus OX=10116 GN=Pcca PE=1 SV=1;tr|A0A0G2K5P9|A0A0G2K5P9_RAT Propionyl-CoA carboxylase alpha chain, mitochondrial OS=Rattus norvegicus OX=10116 GN=Pcca PE=1 S	36	2.75368e+09	2.83041e+09	3.81493e+09	3.13476e+09	2.92313e+09	2.48776e+09	1.90549e+09	2112400000	2.12512e+09	2.31081e+09	3.09138e+09	2.18832e+09	1.41267	0.498429	0.800501	0.00384285	0.0136785
325	D4AEI5	D4AEI5;A0A0G2K402	tr|D4AEI5|D4AEI5_RAT Myelin expression factor 2 OS=Rattus norvegicus OX=10116 GN=Myef2 PE=1 SV=1;tr|A0A0G2K402|A0A0G2K402_RAT Myelin expression factor 2 OS=Rattus norvegicus OX=10116 GN=Myef2 PE=1 SV=1	2	4.96757e+06	4.53604e+06	2.93787e+06	430850	3.6014e+06	2.99724e+06	4.52144e+06	4452000	518699	4.85853e+06	3.29475e+06	3.46958e+06	0.949609	-0.0745941	0.270415	0.891539	0.920924
326	A0A0G2K427	A0A0G2K427;A0A0G2QC03;D4A0T2	tr|A0A0G2K427|A0A0G2K427_RAT Influenza virus NS1A binding protein (Predicted), isoform CRA_b OS=Rattus norvegicus OX=10116 GN=Ivns1abp PE=1 SV=1;tr|A0A0G2QC03|A0A0G2QC03_RAT Influenza virus NS1A-binding protein OS=Rattus norvegicus OX=10116 GN=Ivns1abp PE=	6	5.57395e+06	6.90226e+06	5.9597e+06	7.65032e+06	1.62523e+07	3.9827e+07	3.81886e+07	23124000	5.16422e+07	4.69238e+07	8.46771e+06	3.99411e+07	0.212005	-2.23783	-1.73073	3.1293e-05	0.000583763
327	A0A0G2K428	A0A0G2K428;D4A8U7;P28023	tr|A0A0G2K428|A0A0G2K428_RAT Dynactin subunit 1 OS=Rattus norvegicus OX=10116 GN=Dctn1 PE=1 SV=1;tr|D4A8U7|D4A8U7_RAT Dynactin 1, isoform CRA_a OS=Rattus norvegicus OX=10116 GN=Dctn1 PE=1 SV=2;sp|P28023|DCTN1_RAT Dynactin subunit 1 OS=Rattus norvegicus OX=	29	1.76598e+08	2.07399e+08	1.9998e+08	1.75634e+08	1.9905e+08	2.68856e+08	2.74833e+08	270970000	2.62765e+08	3.60827e+08	1.91732e+08	2.8765e+08	0.666546	-0.585223	-0.201952	0.0010574	0.00557304
328	G3V8B8	G3V8B8;A0A0G2K435	tr|G3V8B8|G3V8B8_RAT DnaJ heat shock protein family (Hsp40) member C7 OS=Rattus norvegicus OX=10116 GN=Dnajc7 PE=1 SV=2;tr|A0A0G2K435|A0A0G2K435_RAT DnaJ heat shock protein family (Hsp40) member C7 OS=Rattus norvegicus OX=10116 GN=Dnajc7 PE=1 SV=1	3	1.19493e+07	9.94741e+06	1.54955e+07	3.15997e+06	1.93623e+07	1.24998e+07	1.83738e+07	11273000	1.83654e+07	1.94962e+07	1.19829e+07	1.60016e+07	0.748854	-0.417244	-0.0465598	0.20102	0.288196
329	A0A0G2K444	A0A0G2K444;A0A0G2K6Q5;Q6MG06	tr|A0A0G2K444|A0A0G2K444_RAT Guanine nucleotide-binding protein-like 1 (Fragment) OS=Rattus norvegicus OX=10116 GN=Gnl1 PE=1 SV=1;tr|A0A0G2K6Q5|A0A0G2K6Q5_RAT Guanine nucleotide-binding protein-like 1 OS=Rattus norvegicus OX=10116 GN=Gnl1 PE=1 SV=1;sp|Q6MG	2	1.48411e+06	1.30703e+06	4.80399e+06	3.85032e+06	618944	5.55846e+06	1.31048e+06	1651500	1.04953e+06	6.08453e+06	2.41288e+06	3.1309e+06	0.770666	-0.375823	-0.00824267	0.615833	0.69701
330	A0A0G2K459	A0A0G2K459;A0A0G2K7P7	tr|A0A0G2K459|A0A0G2K459_RAT Mitochondrial carrier 2 OS=Rattus norvegicus OX=10116 GN=Mtch2 PE=1 SV=1;tr|A0A0G2K7P7|A0A0G2K7P7_RAT Mitochondrial carrier 2 OS=Rattus norvegicus OX=10116 GN=Mtch2 PE=1 SV=1	9	1.06972e+09	1.17519e+09	9.77546e+08	1.11502e+09	9.89567e+08	1.14169e+09	8.64693e+08	466560000	8.85209e+08	9.61834e+08	1.06541e+09	8.63997e+08	1.23311	0.302307	0.619075	0.137436	0.212493
331	A0A0G2K466	A0A0G2K466;D4A0Y4	tr|A0A0G2K466|A0A0G2K466_RAT Oxidoreductase NAD-binding domain containing 1 (Predicted), isoform CRA_a OS=Rattus norvegicus OX=10116 GN=Oxnad1 PE=1 SV=1;tr|D4A0Y4|D4A0Y4_RAT Oxidoreductase NAD-binding domain containing 1 (Predicted), isoform CRA_b OS=Rattu	11	1.02595e+08	1.20929e+08	1.56769e+08	1.43552e+08	9.18815e+07	9.73346e+07	9.5006e+07	93295000	8.05094e+07	1.07337e+08	1.23145e+08	9.46965e+07	1.30042	0.378979	0.690002	0.0613071	0.111902
332	A0A0G2K477	A0A0G2K477;F1LYU3;M0R8Q9;A0A0G2JT95	tr|A0A0G2K477|A0A0G2K477_RAT Uncharacterized protein OS=Rattus norvegicus OX=10116 PE=4 SV=1	6	1.88661e+08	1.74295e+08	1.82738e+08	2.47674e+08	2.08796e+08	2.58079e+08	1.32221e+08	183490000	1.22649e+08	2.02292e+08	2.00433e+08	1.79746e+08	1.11509	0.157158	0.484802	0.376073	0.470691
333	A0A0G2K478	A0A0G2K478;D3ZDE4	tr|A0A0G2K478|A0A0G2K478_RAT Deoxyguanosine kinase OS=Rattus norvegicus OX=10116 GN=Dguok PE=1 SV=1;tr|D3ZDE4|D3ZDE4_RAT Deoxyguanosine kinase OS=Rattus norvegicus OX=10116 GN=Dguok PE=1 SV=1	10	2.17432e+08	1.49052e+08	2.21697e+08	1.43649e+08	1.2333e+08	1.14978e+08	1.15198e+08	164120000	1.43997e+08	1.29498e+08	1.71032e+08	1.33558e+08	1.28058	0.356799	0.669483	0.127267	0.20043
334	A0A0G2K484	A0A0G2K484;F1LMU0;Q29RW1	tr|A0A0G2K484|A0A0G2K484_RAT Myosin heavy chain 1 OS=Rattus norvegicus OX=10116 GN=Myh1 PE=1 SV=1;tr|F1LMU0|F1LMU0_RAT Myosin heavy chain 2 OS=Rattus norvegicus OX=10116 GN=Myh4 PE=1 SV=1;sp|Q29RW1|MYH4_RAT Myosin-4 OS=Rattus norvegicus OX=10116 GN=Myh4 PE	2	1.9221e+08	9.62369e+07	5.77975e+07	9.11051e+07	2.10583e+08	6.89962e+07	5.36437e+07	139670000	8.21498e+07	6.87589e+07	1.29586e+08	8.26437e+07	1.56801	0.648937	0.939731	0.179397	0.263216
335	A0A0G2K4A0	A0A0G2K4A0	tr|A0A0G2K4A0|A0A0G2K4A0_RAT RAB11 family-interacting protein 5 OS=Rattus norvegicus OX=10116 GN=Rab11fip5 PE=1 SV=1	3	713550	6.7717e+06	593207	6.23118e+06	1.07852e+07	1.76478e+07	1.66321e+07	23270000	1.09033e+07	1.80819e+07	5.01897e+06	1.7307e+07	0.289996	-1.78589	-1.31266	0.0108543	0.0293506
336	A0A0G2K4C6	A0A0G2K4C6;F1M5N4	tr|A0A0G2K4C6|A0A0G2K4C6_RAT Malic enzyme OS=Rattus norvegicus OX=10116 GN=Me3 PE=3 SV=1;tr|F1M5N4|F1M5N4_RAT Malic enzyme OS=Rattus norvegicus OX=10116 GN=Me3 PE=3 SV=2	24	1.09557e+09	1.19097e+09	1.76048e+09	1.12913e+09	1.39172e+09	9.98015e+08	8.07135e+08	874770000	1.18801e+09	1.02826e+09	1.31357e+09	9.79238e+08	1.34142	0.423766	0.731433	0.0347927	0.071737
337	A0A0G2K4G3	A0A0G2K4G3;Q71UE8	tr|A0A0G2K4G3|A0A0G2K4G3_RAT NEDD8 OS=Rattus norvegicus OX=10116 GN=Nedd8 PE=1 SV=1;sp|Q71UE8|NEDD8_RAT NEDD8 OS=Rattus norvegicus OX=10116 GN=Nedd8 PE=1 SV=1	2	2.30722e+08	1.78263e+08	1.99132e+08	1.65314e+08	1.92525e+08	2.66992e+08	3.49056e+08	206500000	2.89411e+08	2.7253e+08	1.93191e+08	2.76898e+08	0.697698	-0.519326	-0.140993	0.00982728	0.0273523
338	A0A0G2K4G5	A0A0G2K4G5;Q2Q0I9	tr|A0A0G2K4G5|A0A0G2K4G5_RAT Fibronectin type III domain-containing protein 1 OS=Rattus norvegicus OX=10116 GN=Fndc1 PE=1 SV=1;sp|Q2Q0I9|FNDC1_RAT Fibronectin type III domain-containing protein 1 OS=Rattus norvegicus OX=10116 GN=Fndc1 PE=1 SV=2	2	1.59802e+07	1.25124e+07	1.003e+07	7.64698e+06	1.27525e+07	1.16454e+07	2.03303e+06	3805900	2.82078e+06	2.5783e+06	1.17844e+07	4.57667e+06	2.57488	1.36451	1.60168	0.00387551	0.0137708
339	A0A0H2UHV6	A0A0H2UHV6;A0A0G2K4H3;P63100;P63100-2	tr|A0A0H2UHV6|A0A0H2UHV6_RAT Calcineurin subunit B type 1 OS=Rattus norvegicus OX=10116 GN=Ppp3r1 PE=4 SV=1;tr|A0A0G2K4H3|A0A0G2K4H3_RAT Uncharacterized protein (Fragment) OS=Rattus norvegicus OX=10116 PE=4 SV=1;sp|P63100|CANB1_RAT Calcineurin subunit B ty	3	1.50032e+07	2.47098e+07	2.36419e+07	1.40956e+07	1.40959e+07	2.14016e+07	1.94353e+07	22476000	2.74118e+07	2.11446e+07	1.83093e+07	2.23738e+07	0.818334	-0.289239	0.0718538	0.137917	0.213027
340	A0A0G2K4H6	A0A0G2K4H6;Q32KJ6	tr|A0A0G2K4H6|A0A0G2K4H6_RAT N-acetylgalactosamine-6-sulfatase OS=Rattus norvegicus OX=10116 GN=Galns PE=1 SV=1;sp|Q32KJ6|GALNS_RAT N-acetylgalactosamine-6-sulfatase OS=Rattus norvegicus OX=10116 GN=Galns PE=1 SV=1	2	713550	5.21547e+06	593207	425932	618944	4.03997e+06	6.15485e+06	4335100	7.1722e+06	8.45582e+06	1.51342e+06	6.03159e+06	0.250916	-1.99472	-1.50584	0.00145473	0.00706842
342	A0A0G2K4R1	A0A0G2K4R1	tr|A0A0G2K4R1|A0A0G2K4R1_RAT Protein phosphatase 1, regulatory subunit 12C OS=Rattus norvegicus OX=10116 GN=Ppp1r12c PE=1 SV=1	3	1.84396e+07	1.37782e+07	1.6612e+07	4.35827e+06	1.17196e+07	1.73456e+07	2.58516e+07	5700400	2.35952e+06	6.86106e+06	1.29816e+07	1.16236e+07	1.11682	0.1594	0.486876	0.481006	0.569503
344	A0A0G2K4T7	A0A0G2K4T7;Q5U2Y1-2;Q5U2Y1;A0A1B0GWN0	tr|A0A0G2K4T7|A0A0G2K4T7_RAT General transcription factor II-I OS=Rattus norvegicus OX=10116 GN=Gtf2i PE=1 SV=1;sp|Q5U2Y1-2|GTF2I_RAT Isoform 2 of General transcription factor II-I OS=Rattus norvegicus OX=10116 GN=Gtf2i;sp|Q5U2Y1|GTF2I_RAT General transcri	7	7.67393e+06	2.60067e+07	2.54203e+07	2.27572e+07	2.25536e+07	8.89717e+06	2.98166e+07	23716000	4.80594e+07	2.67679e+07	2.08823e+07	2.74514e+07	0.760702	-0.394598	-0.0256103	0.507555	0.595314
345	A0A0G2K4T8	A0A0G2K4T8;F1LPX0;Q01992	tr|A0A0G2K4T8|A0A0G2K4T8_RAT Mitochondrial intermediate peptidase OS=Rattus norvegicus OX=10116 GN=Mipep PE=1 SV=1;tr|F1LPX0|F1LPX0_RAT Mitochondrial intermediate peptidase OS=Rattus norvegicus OX=10116 GN=Mipep PE=1 SV=1;sp|Q01992|MIPEP_RAT Mitochondrial	11	9.28583e+07	9.00092e+07	1.10858e+08	9.31703e+07	8.71482e+07	1.01133e+08	7.30405e+07	75393000	9.48734e+07	7.06753e+07	9.48088e+07	8.30231e+07	1.14196	0.191508	0.516578	0.185399	0.270126
346	A0A0G2K4U2	A0A0G2K4U2;G3V8H3;F1LXL7;D3ZVQ8	tr|A0A0G2K4U2|A0A0G2K4U2_RAT Glutathione S-transferase Mu 2 OS=Rattus norvegicus OX=10116 GN=Gstm7 PE=1 SV=1	7	1.69909e+08	2.40254e+08	2.17693e+08	2.15624e+08	1.97369e+08	8.2209e+07	6.2243e+07	78997000	9.56587e+07	7.6158e+07	2.0817e+08	7.90532e+07	2.63329	1.39687	1.63162	2.87118e-06	0.000123264
347	D4A3I4	D4A3I4;A0A0G2K4W2	tr|D4A3I4|D4A3I4_RAT Transcription factor BTF3 OS=Rattus norvegicus OX=10116 GN=Btf3l4 PE=1 SV=1;tr|A0A0G2K4W2|A0A0G2K4W2_RAT Transcription factor BTF3 OS=Rattus norvegicus OX=10116 PE=3 SV=1	4	3.8975e+07	4.4345e+07	1.9057e+07	2.04032e+07	2.60515e+07	4.59503e+07	4.61721e+07	42165000	4.68372e+07	2.48291e+07	2.97663e+07	4.11907e+07	0.722646	-0.468638	-0.0941031	0.101912	0.166349
348	A0A0G2K4X8	A0A0G2K4X8;Q6PEC4	tr|A0A0G2K4X8|A0A0G2K4X8_RAT S-phase kinase-associated protein 1 OS=Rattus norvegicus OX=10116 GN=Skp1 PE=1 SV=1;sp|Q6PEC4|SKP1_RAT S-phase kinase-associated protein 1 OS=Rattus norvegicus OX=10116 GN=Skp1 PE=1 SV=3	7	7.14218e+07	1.26921e+08	1.55591e+08	1.2011e+08	1.05521e+08	1.41e+08	1.41618e+08	147990000	1.32361e+08	1.55684e+08	1.15913e+08	1.43731e+08	0.806459	-0.310327	0.0523457	0.0983021	0.161453
349	A0A0G2K5E4	A0A0G2K5E4;A0A0G2K4Y1;G3V6I5	tr|A0A0G2K5E4|A0A0G2K5E4_RAT DnaJ heat shock protein family (Hsp40) member A3 OS=Rattus norvegicus OX=10116 GN=Dnaja3 PE=1 SV=1;tr|A0A0G2K4Y1|A0A0G2K4Y1_RAT DnaJ heat shock protein family (Hsp40) member A3 OS=Rattus norvegicus OX=10116 GN=Dnaja3 PE=1 SV=1;	12	2.77062e+08	2.41345e+08	1.51092e+08	2.3758e+08	2.96077e+08	1.85484e+08	1.5976e+08	167990000	1.7956e+08	1.34403e+08	2.40631e+08	1.6544e+08	1.4545	0.54052	0.839438	0.0236115	0.0525932
351	A0A0G2K513	A0A0G2K513;D3ZSD8	tr|A0A0G2K513|A0A0G2K513_RAT Transmembrane protein 143 OS=Rattus norvegicus OX=10116 GN=Tmem143 PE=1 SV=1;tr|D3ZSD8|D3ZSD8_RAT Transmembrane protein 143 OS=Rattus norvegicus OX=10116 GN=Tmem143 PE=1 SV=1	5	6.38202e+07	6.01045e+07	5.50015e+07	6.2677e+07	8.11279e+07	2.45385e+07	2.06776e+07	17746000	2.44042e+07	3.10464e+07	6.45462e+07	2.36825e+07	2.72548	1.44651	1.67754	8.00836e-06	0.000256104
352	A0A0G2K527	A0A0G2K527;Q9Z272	tr|A0A0G2K527|A0A0G2K527_RAT ARF GTPase-activating protein GIT1 OS=Rattus norvegicus OX=10116 GN=Git1 PE=1 SV=1;sp|Q9Z272|GIT1_RAT ARF GTPase-activating protein GIT1 OS=Rattus norvegicus OX=10116 GN=Git1 PE=1 SV=1	9	1.95175e+07	2.60067e+07	3.38717e+07	2.53298e+07	2.50081e+07	5.68581e+07	4.86361e+07	48673000	5.14749e+07	5.42982e+07	2.59468e+07	5.1988e+07	0.499091	-1.00263	-0.588079	5.02725e-05	0.00078385
353	A0A0G2K528	A0A0G2K528;D3Z9R7	tr|A0A0G2K528|A0A0G2K528_RAT Syntaxin 16 OS=Rattus norvegicus OX=10116 GN=Stx16 PE=1 SV=1	3	2.1695e+07	2.63018e+07	2.23028e+07	2.26591e+07	2.89647e+07	1.79275e+07	3.12674e+07	32432000	2.36221e+07	3.16929e+07	2.43847e+07	2.73884e+07	0.890329	-0.16759	0.184387	0.473648	0.563946
354	A0A0G2K531	A0A0G2K531;P23764;A0A0G2JXN4;D3ZH29;Q64625	tr|A0A0G2K531|A0A0G2K531_RAT Glutathione peroxidase OS=Rattus norvegicus OX=10116 GN=Gpx3 PE=1 SV=1;sp|P23764|GPX3_RAT Glutathione peroxidase 3 OS=Rattus norvegicus OX=10116 GN=Gpx3 PE=2 SV=2	7	1.88413e+08	1.33121e+08	3.70881e+07	1.75343e+08	1.79721e+08	5.24651e+07	5.63162e+07	172190000	1.2178e+08	1.21581e+08	1.42737e+08	1.04866e+08	1.36113	0.44481	0.7509	0.460381	0.551965
355	F1LPB4	F1LPB4;A0A0G2K548	tr|F1LPB4|F1LPB4_RAT A-kinase-anchoring protein 9 OS=Rattus norvegicus OX=10116 GN=Akap9 PE=1 SV=2;tr|A0A0G2K548|A0A0G2K548_RAT A-kinase-anchoring protein 9 OS=Rattus norvegicus OX=10116 GN=Akap9 PE=1 SV=1	2	3.54217e+06	7.54982e+06	593207	425932	618944	4.606e+06	1.12475e+06	3909100	8.26564e+06	3.26345e+06	2.54602e+06	4.23379e+06	0.601357	-0.733707	-0.33931	0.132397	0.207362
356	A0A0G2K571	A0A0G2K571;D3ZM57;Q5BJK8	tr|A0A0G2K571|A0A0G2K571_RAT Golgi integral membrane protein 4 OS=Rattus norvegicus OX=10116 GN=Golim4 PE=1 SV=1;tr|D3ZM57|D3ZM57_RAT Golgi integral membrane protein 4 OS=Rattus norvegicus OX=10116 GN=Golim4 PE=1 SV=3;sp|Q5BJK8|GOLI4_RAT Golgi integral mem	3	192531	4.60386e+06	158099	1.55575e+06	292322	8.63213e+06	1.05845e+07	2819000	7.07972e+06	6.67552e+06	1.36051e+06	7.15817e+06	0.190064	-2.39544	-1.87653	0.00317915	0.011918
357	A0A0G2K583	A0A0G2K583;Q7TP15	tr|A0A0G2K583|A0A0G2K583_RAT S-methyl-5-thioadenosine phosphorylase OS=Rattus norvegicus OX=10116 GN=Mtap PE=1 SV=1;tr|Q7TP15|Q7TP15_RAT S-methyl-5-thioadenosine phosphorylase OS=Rattus norvegicus OX=10116 GN=Mtap PE=1 SV=1	2	1.70537e+07	1.73911e+07	2.2602e+07	2.11767e+07	1.79483e+07	1.34864e+07	3.31469e+07	30456000	2.70832e+07	4.44751e+07	1.92343e+07	2.97295e+07	0.646978	-0.628212	-0.24172	0.0863712	0.146874
358	Q5XFV4	Q5XFV4;A0A0G2K586;P70623;D3ZFG5;P55054	tr|Q5XFV4|Q5XFV4_RAT Fabp4 protein OS=Rattus norvegicus OX=10116 GN=Fabp4 PE=1 SV=1;tr|A0A0G2K586|A0A0G2K586_RAT Fatty acid-binding protein, adipocyte OS=Rattus norvegicus OX=10116 GN=Fabp4 PE=1 SV=1;sp|P70623|FABP4_RAT Fatty acid-binding protein, adipocyt	13	3.02152e+09	4.38503e+09	3.85273e+09	4.06427e+09	3.65653e+09	3.0247e+09	2.36848e+09	2962500000	2.41236e+09	2.88481e+09	3.79602e+09	2.73057e+09	1.39019	0.475286	0.779092	0.00706867	0.021508
359	A0A0G2K588	A0A0G2K588;D4A917	tr|A0A0G2K588|A0A0G2K588_RAT Latent-transforming growth factor beta-binding protein 4 OS=Rattus norvegicus OX=10116 GN=Ltbp4 PE=1 SV=1;tr|D4A917|D4A917_RAT Latent-transforming growth factor beta-binding protein 4 OS=Rattus norvegicus OX=10116 GN=Ltbp4 PE=1	4	1.71939e+07	795541	593207	1.30603e+07	3.1018e+07	9.36218e+06	1.03383e+07	14198000	1.90597e+07	6.61759e+06	1.25322e+07	1.19152e+07	1.05178	0.0728375	0.406799	0.324442	0.418092
360	D3ZXK3	D3ZXK3;A0A0G2K598;D4A858;X4YHC6	tr|D3ZXK3|D3ZXK3_RAT Transforming, acidic coiled-coil-containing protein 2 OS=Rattus norvegicus OX=10116 GN=Tacc2 PE=1 SV=1;tr|A0A0G2K598|A0A0G2K598_RAT Transforming, acidic coiled-coil-containing protein 2 OS=Rattus norvegicus OX=10116 GN=Tacc2 PE=1 SV=1;	12	4.80868e+07	4.8005e+07	1.14885e+08	1.12051e+08	1.15801e+08	1.05358e+08	7.89646e+07	75731000	3.23618e+07	7.73901e+07	8.77658e+07	7.39612e+07	1.18665	0.246892	0.567812	0.575279	0.658964
361	A0A0G2K5A4	A0A0G2K5A4;D3ZLD5	tr|A0A0G2K5A4|A0A0G2K5A4_RAT Uncharacterized protein OS=Rattus norvegicus OX=10116 PE=4 SV=1;tr|D3ZLD5|D3ZLD5_RAT Golgin A3 OS=Rattus norvegicus OX=10116 GN=Golga3 PE=1 SV=1	5	3.38167e+06	795541	4.74145e+06	425932	618944	5.67853e+06	3.65605e+06	6350500	3.66129e+06	5.23292e+06	1.99271e+06	4.91586e+06	0.405363	-1.30271	-0.86568	0.0147204	0.037085
363	A0A1B0GWQ1	A0A1B0GWQ1;A0A0G2K5C8;P84903;A0A1B0GWK9	tr|A0A1B0GWQ1|A0A1B0GWQ1_RAT Stromal interaction molecule 1 OS=Rattus norvegicus OX=10116 GN=Stim1 PE=1 SV=1;tr|A0A0G2K5C8|A0A0G2K5C8_RAT Stromal interaction molecule 1 OS=Rattus norvegicus OX=10116 GN=Stim1 PE=1 SV=1;sp|P84903|STIM1_RAT Stromal interactio	3	1.05271e+07	9.15342e+06	6.68472e+06	5.90734e+06	8.36608e+06	9.3587e+06	7.60737e+06	7457800	7.53699e+06	5.41846e+06	8.12772e+06	7.47586e+06	1.0872	0.120611	0.450993	0.58986	0.673205
364	M0RAZ1	M0RAZ1;A0A0G2K5D2;A0A0G2K9L1;D4ADL1;D3ZBB2	tr|M0RAZ1|M0RAZ1_RAT Uncharacterized protein OS=Rattus norvegicus OX=10116 PE=4 SV=2;tr|A0A0G2K5D2|A0A0G2K5D2_RAT Uncharacterized protein OS=Rattus norvegicus OX=10116 PE=1 SV=1;tr|A0A0G2K9L1|A0A0G2K9L1_RAT Uncharacterized protein OS=Rattus norvegicus OX=1	2	1.35452e+07	1.9784e+07	9.99911e+06	5.55204e+06	618944	1.79613e+07	6.32195e+06	7733600	9.63139e+06	977769	9.89986e+06	8.52521e+06	1.16125	0.215673	0.538932	0.976389	0.983596
365	G3V9G4	G3V9G4;A0A0G2K5E7;G3V888;P16638-2;P16638	tr|G3V9G4|G3V9G4_RAT ATP-citrate synthase OS=Rattus norvegicus OX=10116 GN=Acly PE=1 SV=1;tr|A0A0G2K5E7|A0A0G2K5E7_RAT ATP-citrate synthase OS=Rattus norvegicus OX=10116 GN=Acly PE=1 SV=1;tr|G3V888|G3V888_RAT ATP-citrate synthase OS=Rattus norvegicus OX=10	12	3.81528e+07	6.02173e+07	4.78892e+07	4.80094e+07	3.68615e+07	8.39312e+07	9.81206e+07	83497000	6.54857e+07	9.91881e+07	4.6226e+07	8.60445e+07	0.537234	-0.896378	-0.489792	0.00046248	0.00332434
366	A0A0G2K5E8	A0A0G2K5E8;F1LS40;A0A0G2KAN1;P02466	tr|A0A0G2K5E8|A0A0G2K5E8_RAT Collagen, type I, alpha 2 OS=Rattus norvegicus OX=10116 GN=NEWGENE_621351 PE=1 SV=1;tr|F1LS40|F1LS40_RAT Collagen alpha-2(I) chain OS=Rattus norvegicus OX=10116 GN=Col1a2 PE=1 SV=3;tr|A0A0G2KAN1|A0A0G2KAN1_RAT Collagen alpha-2(	6	6.73224e+06	4.11896e+06	7.68792e+06	6.36552e+06	7.14242e+06	2.97245e+07	2.97861e+07	30742000	1.9233e+07	2.84657e+07	6.40941e+06	2.75903e+07	0.232307	-2.1059	-1.60868	1.19976e-06	7.87843e-05
367	G3V8V6	G3V8V6;A0A0G2K5F1;Q8K4G6	tr|G3V8V6|G3V8V6_RAT O-acetyl-ADP-ribose deacetylase MACROD1 OS=Rattus norvegicus OX=10116 GN=Macrod1 PE=1 SV=3;tr|A0A0G2K5F1|A0A0G2K5F1_RAT LRP16 protein OS=Rattus norvegicus OX=10116 GN=Macrod1 PE=1 SV=1;sp|Q8K4G6|MACD1_RAT O-acetyl-ADP-ribose deacetylas	8	5.25587e+08	5.36301e+08	5.44138e+08	6.46635e+08	6.01021e+08	3.03597e+08	2.64164e+08	295970000	2.20496e+08	2.5766e+08	5.70736e+08	2.68377e+08	2.12662	1.08856	1.34641	6.88328e-06	0.000229492
368	D3ZDB9	D3ZDB9;A0A0G2K5K3;P86172	tr|D3ZDB9|D3ZDB9_RAT NmrA-like family domain-containing protein 1 OS=Rattus norvegicus OX=10116 GN=Nmral1 PE=1 SV=2;tr|A0A0G2K5K3|A0A0G2K5K3_RAT NmrA-like family domain-containing protein 1 OS=Rattus norvegicus OX=10116 GN=Nmral1 PE=1 SV=1;sp|P86172|NMRL1_	2	713550	5.79807e+06	4.80423e+06	7.80707e+06	7.95475e+06	8.01734e+06	1.27934e+07	7472700	5.16004e+06	1.09346e+07	5.41553e+06	8.8756e+06	0.61016	-0.712741	-0.319915	0.132547	0.20739
369	A0A0G2K5L2	A0A0G2K5L2;Q5FVG4;Q505J6	tr|A0A0G2K5L2|A0A0G2K5L2_RAT Mitochondrial glutamate carrier 1-like OS=Rattus norvegicus OX=10116 GN=LOC100911440 PE=1 SV=1;tr|Q5FVG4|Q5FVG4_RAT Mitochondrial glutamate carrier 1-like OS=Rattus norvegicus OX=10116 GN=Slc25a22 PE=1 SV=1;sp|Q505J6|GHC2_RAT M	4	2.79355e+07	1.55586e+07	1.37736e+07	3.33321e+07	6.68686e+07	1.7444e+07	1.64495e+07	18288000	2.39293e+07	1.64698e+07	3.14937e+07	1.85161e+07	1.70088	0.766281	1.04828	0.199497	0.286668
370	F1LQT3	F1LQT3;A0A0G2K5N6;Q62868	tr|F1LQT3|F1LQT3_RAT Rho-associated protein kinase OS=Rattus norvegicus OX=10116 GN=Rock2 PE=1 SV=3;tr|A0A0G2K5N6|A0A0G2K5N6_RAT Rho-associated protein kinase OS=Rattus norvegicus OX=10116 GN=Rock2 PE=1 SV=1;sp|Q62868|ROCK2_RAT Rho-associated protein kinas	17	9.83657e+07	1.12895e+08	1.35546e+08	1.13678e+08	1.15295e+08	1.14753e+08	1.31881e+08	137730000	8.49799e+07	1.29699e+08	1.15156e+08	1.19809e+08	0.961166	-0.0571417	0.28656	0.788693	0.838377
371	A0A0G2K5P5	A0A0G2K5P5	tr|A0A0G2K5P5|A0A0G2K5P5_RAT Myomesin 1 OS=Rattus norvegicus OX=10116 GN=Myom1 PE=1 SV=1	103	1.05212e+10	6.08769e+09	4.63899e+09	5.47846e+09	1.03371e+10	2.50426e+09	2.9523e+09	4363500000	3.62434e+09	3.26384e+09	7.41269e+09	3.34165e+09	2.21827	1.14944	1.40273	0.00216284	0.00926004
372	D3ZCF5	D3ZCF5;A0A0G2K612	tr|D3ZCF5|D3ZCF5_RAT E3 ubiquitin-protein ligase OS=Rattus norvegicus OX=10116 GN=Smurf1 PE=4 SV=2;tr|A0A0G2K612|A0A0G2K612_RAT E3 ubiquitin-protein ligase OS=Rattus norvegicus OX=10116 GN=Smurf1 PE=4 SV=1	2	2.33541e+08	2.52169e+08	1.66685e+08	1.95532e+08	8.18941e+08	3.72821e+08	3.17749e+08	166610000	3.63768e+08	3.04972e+08	3.33374e+08	3.05184e+08	1.09237	0.127461	0.45733	0.825577	0.86795
373	A0A0G2K613	A0A0G2K613;Q9EPH2	tr|A0A0G2K613|A0A0G2K613_RAT Uncharacterized protein OS=Rattus norvegicus OX=10116 PE=4 SV=1;sp|Q9EPH2|MRP_RAT MARCKS-related protein OS=Rattus norvegicus OX=10116 GN=Marcksl1 PE=2 SV=3	2	6.86075e+06	6.65305e+06	3.52838e+06	6.73439e+06	3.21397e+06	9.49035e+06	1.08118e+07	9940700	1.04228e+07	1.19557e+07	5.39811e+06	1.05243e+07	0.51292	-0.963194	-0.551601	0.00177292	0.00806433
374	A0A0G2K621	A0A0G2K621;D3ZRC4	tr|A0A0G2K621|A0A0G2K621_RAT Patatin-like phospholipase domain-containing 8 OS=Rattus norvegicus OX=10116 GN=Pnpla8 PE=1 SV=1;tr|D3ZRC4|D3ZRC4_RAT Patatin-like phospholipase domain-containing 8 OS=Rattus norvegicus OX=10116 GN=Pnpla8 PE=1 SV=1	5	1.91772e+06	1.38129e+07	6.92674e+06	7.35427e+07	1.81145e+07	4.19897e+06	4.00573e+06	7480600	5.36683e+06	4.77665e+06	2.28629e+07	5.16576e+06	4.42586	2.14596	2.32458	0.147251	0.223696
375	A0A0G2K654	A0A0G2K654;P06349	tr|A0A0G2K654|A0A0G2K654_RAT Histone cluster 1 H1 family member c OS=Rattus norvegicus OX=10116 GN=Hist1h1c PE=1 SV=1	9	2.18863e+09	1.00737e+09	2.01063e+08	6.53907e+08	1.57173e+09	2.94212e+08	4.71727e+08	1018400000	3.775e+08	4.65684e+08	1.12454e+09	5.25505e+08	2.13992	1.09756	1.35474	0.198807	0.285939
376	A0A0G2K681	A0A0G2K681;F1MAH8;Q9JK25;A0A0G2JTX8	tr|A0A0G2K681|A0A0G2K681_RAT CAP-Gly domain-containing linker protein 1 OS=Rattus norvegicus OX=10116 GN=Clip1 PE=1 SV=1;tr|F1MAH8|F1MAH8_RAT CAP-Gly domain-containing linker protein 1 OS=Rattus norvegicus OX=10116 GN=Clip1 PE=1 SV=3;sp|Q9JK25|CLIP1_RAT CA	18	2.80421e+07	4.83844e+07	4.33372e+07	4.71313e+07	2.662e+07	1.17222e+08	1.12468e+08	80108000	8.6518e+07	9.40823e+07	3.8703e+07	9.80796e+07	0.394608	-1.34151	-0.901568	8.17515e-05	0.00107827
377	A0A0G2K6A9	A0A0G2K6A9;Q5FVJ0;Q5FVJ0-2	tr|A0A0G2K6A9|A0A0G2K6A9_RAT Protein RUFY3 OS=Rattus norvegicus OX=10116 GN=Rufy3 PE=1 SV=1;sp|Q5FVJ0|RUFY3_RAT Protein RUFY3 OS=Rattus norvegicus OX=10116 GN=Rufy3 PE=1 SV=1;sp|Q5FVJ0-2|RUFY3_RAT Isoform 2 of Protein RUFY3 OS=Rattus norvegicus OX=10116 GN	3	7.27012e+06	7.04595e+06	7.22942e+06	5.44485e+06	1.0983e+06	9.95761e+06	1.0128e+07	8281400	989302	1.12196e+07	5.61773e+06	8.11518e+06	0.692249	-0.530637	-0.151456	0.603505	0.684788
378	A0A0G2K6D5	A0A0G2K6D5;D3ZUF9	tr|A0A0G2K6D5|A0A0G2K6D5_RAT Pitrilysin metallopeptidase 1 OS=Rattus norvegicus OX=10116 GN=Pitrm1 PE=1 SV=1;tr|D3ZUF9|D3ZUF9_RAT Pitrilysin metallepetidase 1 (Predicted) OS=Rattus norvegicus OX=10116 GN=Pitrm1 PE=1 SV=1	23	2.63655e+08	2.61654e+08	3.15092e+08	2.61313e+08	2.34412e+08	2.81396e+08	3.1586e+08	291150000	3.99699e+08	3.76144e+08	2.67225e+08	3.3285e+08	0.80284	-0.316816	0.0463432	0.0544264	0.101933
379	A0A0G2K6E2	A0A0G2K6E2;F1M6X5;Q9Z0J5-2;Q9Z0J5	tr|A0A0G2K6E2|A0A0G2K6E2_RAT Thioredoxin reductase 2, isoform CRA_a OS=Rattus norvegicus OX=10116 GN=Txnrd2 PE=1 SV=1;tr|F1M6X5|F1M6X5_RAT Thioredoxin reductase 2, mitochondrial OS=Rattus norvegicus OX=10116 GN=Txnrd2 PE=1 SV=3;sp|Q9Z0J5-2|TRXR2_RAT Isofor	13	3.63345e+08	4.44306e+08	3.66583e+08	4.25075e+08	3.41853e+08	2.14118e+08	2.27164e+08	213060000	3.18065e+08	3.13724e+08	3.88232e+08	2.57226e+08	1.5093	0.593883	0.888803	0.00382699	0.0136448
380	E9PSJ4	E9PSJ4;A0A0G2K6E8	tr|E9PSJ4|E9PSJ4_RAT Sperm-associated antigen 9 OS=Rattus norvegicus OX=10116 GN=Spag9 PE=1 SV=2;tr|A0A0G2K6E8|A0A0G2K6E8_RAT Sperm-associated antigen 9 OS=Rattus norvegicus OX=10116 GN=Spag9 PE=1 SV=1	16	7.34855e+07	6.05818e+07	7.92229e+07	5.19825e+07	8.01953e+07	9.63019e+07	1.01844e+08	87589000	8.70757e+07	1.07453e+08	6.90936e+07	9.60527e+07	0.71933	-0.475275	-0.100242	0.00909968	0.0258085
381	A0A0G2K6G2	A0A0G2K6G2;Q7TP48;D3ZGQ3;Q7TP48-2	tr|A0A0G2K6G2|A0A0G2K6G2_RAT Adipocyte plasma membrane-associated protein OS=Rattus norvegicus OX=10116 GN=Apmap PE=1 SV=1;sp|Q7TP48|APMAP_RAT Adipocyte plasma membrane-associated protein OS=Rattus norvegicus OX=10116 GN=Apmap PE=2 SV=2;tr|D3ZGQ3|D3ZGQ3_RA	2	1.19745e+07	8.84135e+06	1.33873e+07	7.31291e+06	1.64281e+07	1.23533e+07	1.64459e+07	11315000	1.17583e+07	1.35894e+07	1.15888e+07	1.30924e+07	0.885159	-0.175991	0.176616	0.349689	0.444054
384	A0A0G2K6J0	A0A0G2K6J0;Q7TP88;Q4V8K1	tr|A0A0G2K6J0|A0A0G2K6J0_RAT Metalloreductase STEAP4 OS=Rattus norvegicus OX=10116 GN=Steap4 PE=1 SV=1;tr|Q7TP88|Q7TP88_RAT Ab1-219 OS=Rattus norvegicus OX=10116 GN=Steap4 PE=1 SV=1;sp|Q4V8K1|STEA4_RAT Metalloreductase STEAP4 OS=Rattus norvegicus OX=10116	3	1.02611e+07	9.84351e+06	593207	1.90307e+06	5.56028e+06	1.37445e+06	1.42907e+06	2488200	572605	1.34774e+06	5.63224e+06	1.44241e+06	3.90473	1.96522	2.15739	0.0863714	0.146874
385	A0A0G2K6J5	A0A0G2K6J5;B2GV99;Q64119;A0A0G2JWE1;D3ZHA7	tr|A0A0G2K6J5|A0A0G2K6J5_RAT Myosin light polypeptide 6 OS=Rattus norvegicus OX=10116 GN=Myl6 PE=1 SV=1;tr|B2GV99|B2GV99_RAT Myl6 protein OS=Rattus norvegicus OX=10116 GN=Myl6 PE=2 SV=1;sp|Q64119|MYL6_RAT Myosin light polypeptide 6 OS=Rattus norvegicus OX=	7	1.28631e+08	1.80631e+08	1.86318e+08	1.85018e+08	1.49682e+08	2.27631e+08	2.37958e+08	298110000	2.30956e+08	2.39887e+08	1.66056e+08	2.46908e+08	0.67254	-0.572308	-0.190005	0.00268597	0.010737
386	A0A0H2UHG7	A0A0H2UHG7;D3ZZK1;A0A0G2K6L6;P60868;A0A0G2JY70;M0RB28;M0R5V6;M0R566;A0A0G2K8W1;M0R987;A0A0G2K3E9	tr|A0A0H2UHG7|A0A0H2UHG7_RAT 40S ribosomal protein S20 OS=Rattus norvegicus OX=10116 GN=Rps20 PE=3 SV=1;tr|D3ZZK1|D3ZZK1_RAT Ribosomal protein S20-like OS=Rattus norvegicus OX=10116 GN=LOC100359563 PE=3 SV=1;tr|A0A0G2K6L6|A0A0G2K6L6_RAT Uncharacterized pro	4	1.53055e+08	1.53045e+08	1.16536e+08	1.53905e+08	1.45296e+08	1.98259e+08	1.83344e+08	230390000	1.70564e+08	1.58009e+08	1.44367e+08	1.88113e+08	0.76745	-0.381856	-0.0138233	0.0238083	0.0528811
387	A0A0G2K6N3	A0A0G2K6N3;D3Z9A4	tr|A0A0G2K6N3|A0A0G2K6N3_RAT GON7, KEOPS complex subunit OS=Rattus norvegicus OX=10116 GN=Gon7 PE=1 SV=1;tr|D3Z9A4|D3Z9A4_RAT GON7, KEOPS complex subunit OS=Rattus norvegicus OX=10116 GN=Gon7 PE=1 SV=2	2	713550	795541	6.9198e+06	3.88867e+06	618944	737181	6.01182e+06	6584500	3.22688e+06	2.85391e+06	2.5873e+06	3.88286e+06	0.666339	-0.585672	-0.202368	0.27101	0.365467
388	D3ZCR3	D3ZCR3;A0A0G2K6P4;P63159;D3ZXR5;M0R7R5;D3ZIU9;F1LNG6;D4A6A9;D3ZLG3;D3ZC69;D3ZGW6;A0A0G2K6M3;F1M6B2;F1M4J9	tr|D3ZCR3|D3ZCR3_RAT High-mobility group (nonhistone chromosomal) protein 1-like 1 OS=Rattus norvegicus OX=10116 GN=LOC108349189 PE=4 SV=2;tr|A0A0G2K6P4|A0A0G2K6P4_RAT High-mobility group (nonhistone chromosomal) protein 1-like 1 OS=Rattus norvegicus OX=10	10	3.75219e+08	4.66585e+08	4.15883e+08	3.79473e+08	3.51618e+08	2.41462e+08	3.59474e+08	386420000	2.9383e+08	3.85344e+08	3.97755e+08	3.33306e+08	1.19336	0.255034	0.575344	0.125853	0.198602
389	A0A0G2K6R8	A0A0G2K6R8;A0A0G2JVJ5	tr|A0A0G2K6R8|A0A0G2K6R8_RAT EH domain-binding protein 1-like 1 OS=Rattus norvegicus OX=10116 GN=Ehbp1l1 PE=1 SV=1	30	3.52961e+07	4.75153e+07	4.04046e+07	3.02531e+07	2.29443e+07	1.38798e+08	1.39086e+08	117430000	1.22147e+08	1.47133e+08	3.52827e+07	1.32919e+08	0.265446	-1.91351	-1.43071	1.61261e-06	8.84063e-05
390	E9PTU4	E9PTU4;A0A0G2K6S9;Q63862-3;Q63862-2;Q63862	tr|E9PTU4|E9PTU4_RAT Myosin-11 OS=Rattus norvegicus OX=10116 GN=Myh11 PE=1 SV=2;tr|A0A0G2K6S9|A0A0G2K6S9_RAT Myosin-11 OS=Rattus norvegicus OX=10116 GN=Myh11 PE=1 SV=1;sp|Q63862-3|MYH11_RAT Isoform 3 of Myosin-11 OS=Rattus norvegicus OX=10116 GN=Myh11;sp|Q	34	1.22327e+08	3.59129e+08	3.36538e+08	3.48457e+08	2.22698e+08	1.52464e+08	1.39094e+08	166100000	2.45892e+08	1.8224e+08	2.7783e+08	1.77158e+08	1.56826	0.649164	0.939941	0.0944888	0.157347
391	A0A0G2K6T9	A0A0G2K6T9	tr|A0A0G2K6T9|A0A0G2K6T9_RAT Protocadherin 1 OS=Rattus norvegicus OX=10116 GN=Pcdh1 PE=1 SV=1	2	1.45864e+07	795541	1.67898e+07	6.14068e+06	1.21181e+07	1.06465e+07	1.06364e+07	9532300	1.77609e+07	5.29317e+07	1.00861e+07	2.03016e+07	0.496814	-1.00922	-0.59418	0.17808	0.261878
392	A0A0G2K6U1	A0A0G2K6U1;F1LQ81;Q9QUL6	tr|A0A0G2K6U1|A0A0G2K6U1_RAT Vesicle-fusing ATPase OS=Rattus norvegicus OX=10116 GN=Nsf PE=1 SV=1;tr|F1LQ81|F1LQ81_RAT N-ethylmaleimide sensitive fusion protein, isoform CRA_b OS=Rattus norvegicus OX=10116 GN=Nsf PE=1 SV=3;sp|Q9QUL6|NSF_RAT Vesicle-fusing	11	6.69295e+07	6.78981e+07	2.99334e+07	6.56504e+07	5.36441e+07	4.85413e+07	6.07519e+07	102400000	4.71857e+07	6.25972e+07	5.68111e+07	6.42952e+07	0.883597	-0.178539	0.174259	0.544119	0.632049
393	A0A0G2K6X6	A0A0G2K6X6;O08679	tr|A0A0G2K6X6|A0A0G2K6X6_RAT Non-specific serine/threonine protein kinase OS=Rattus norvegicus OX=10116 GN=Mark2 PE=1 SV=1;sp|O08679|MARK2_RAT Serine/threonine-protein kinase MARK2 OS=Rattus norvegicus OX=10116 GN=Mark2 PE=1 SV=1	2	713550	552989	526131	398185	485267	665385	601988	393890	816125	977769	535224	691031	0.77453	-0.368607	-0.0015671	0.219026	0.309202
394	A0A0G2K719	A0A0G2K719;D3ZN21;F1LQD1;Q64060	tr|A0A0G2K719|A0A0G2K719_RAT DEAD-box helicase 3, X-linked OS=Rattus norvegicus OX=10116 GN=Ddx3x PE=1 SV=1;tr|D3ZN21|D3ZN21_RAT DEAD-box helicase 3, Y-linked OS=Rattus norvegicus OX=10116 GN=Ddx3y PE=1 SV=1	3	4.67227e+07	4.75475e+07	4.49024e+07	5.37364e+07	7.4175e+07	9.76604e+07	9.58383e+07	110770000	1.02736e+08	8.72695e+07	5.34168e+07	9.88549e+07	0.540356	-0.888018	-0.482059	0.000189927	0.0018777
395	A0A0G2K724	A0A0G2K724;Q4G009	tr|A0A0G2K724|A0A0G2K724_RAT Malignant T-cell-amplified sequence OS=Rattus norvegicus OX=10116 GN=Mcts1 PE=1 SV=1;sp|Q4G009|MCTS1_RAT Malignant T-cell-amplified sequence 1 OS=Rattus norvegicus OX=10116 GN=Mcts1 PE=2 SV=1	4	2.79223e+07	3.78855e+07	3.73885e+07	2.94882e+07	2.38673e+07	2.51553e+07	1.67986e+07	41194000	2.7521e+07	1.69889e+07	3.13104e+07	2.55315e+07	1.22634	0.294359	0.611722	0.205302	0.293664
396	A0A0G2K737	A0A0G2K737;Q920J4	tr|A0A0G2K737|A0A0G2K737_RAT Thioredoxin-like protein 1 OS=Rattus norvegicus OX=10116 GN=Txnl1 PE=1 SV=1;sp|Q920J4|TXNL1_RAT Thioredoxin-like protein 1 OS=Rattus norvegicus OX=10116 GN=Txnl1 PE=1 SV=3	11	2.29407e+08	2.30509e+08	2.93857e+08	2.30599e+08	2.08729e+08	3.29475e+08	3.9378e+08	389310000	3.02725e+08	3.45679e+08	2.3862e+08	3.52194e+08	0.677525	-0.561653	-0.180148	0.00180283	0.00813403
397	D3Z8D7	D3Z8D7;A0A0G2K743;P62856;D3ZJ54	tr|D3Z8D7|D3Z8D7_RAT 40S ribosomal protein S26 OS=Rattus norvegicus OX=10116 GN=LOC100361854 PE=3 SV=1;tr|A0A0G2K743|A0A0G2K743_RAT 40S ribosomal protein S26 OS=Rattus norvegicus OX=10116 GN=RGD1562415 PE=3 SV=1;sp|P62856|RS26_RAT 40S ribosomal protein S26	3	8.73115e+07	8.9884e+07	6.5143e+07	8.04085e+07	8.54934e+07	1.23082e+08	1.43605e+08	126390000	1.26924e+08	1.1629e+08	8.16481e+07	1.27258e+08	0.641594	-0.640268	-0.252872	0.000453224	0.00328038
398	A0A0G2K747	A0A0G2K747;G3V7K6;P28042	tr|A0A0G2K747|A0A0G2K747_RAT Single-stranded DNA binding protein 1, isoform CRA_b OS=Rattus norvegicus OX=10116 GN=Ssbp1 PE=1 SV=1;tr|G3V7K6|G3V7K6_RAT Single-stranded DNA-binding protein, mitochondrial OS=Rattus norvegicus OX=10116 GN=Ssbp1 PE=1 SV=2;sp|P	5	1.43266e+08	1.26698e+08	1.00399e+08	1.03065e+08	1.15696e+08	8.66276e+07	1.13864e+08	100930000	1.07109e+08	7.05679e+07	1.17825e+08	9.58197e+07	1.22965	0.29825	0.615321	0.0972117	0.160433
399	A0A0G2K756	A0A0G2K756;G3V6E4;Q7TNY6	tr|A0A0G2K756|A0A0G2K756_RAT Acyl-Coenzyme A binding domain containing 3 OS=Rattus norvegicus OX=10116 GN=Acbd3 PE=1 SV=1;tr|G3V6E4|G3V6E4_RAT Golgi resident protein GCP60 OS=Rattus norvegicus OX=10116 GN=Acbd3 PE=1 SV=2;sp|Q7TNY6|GCP60_RAT Golgi resident	8	2.36345e+07	3.48901e+07	2.95742e+07	2.5403e+07	2.43116e+07	4.86529e+07	6.94873e+07	57046000	5.00436e+07	5.36694e+07	2.75627e+07	5.57799e+07	0.494133	-1.01703	-0.601402	6.33105e-05	0.00092594
400	A0A0G2K757	A0A0G2K757;P25235	tr|A0A0G2K757|A0A0G2K757_RAT Dolichyl-diphosphooligosaccharide--protein glycosyltransferase subunit 2 OS=Rattus norvegicus OX=10116 GN=Rpn2 PE=1 SV=1;sp|P25235|RPN2_RAT Dolichyl-diphosphooligosaccharide--protein glycosyltransferase subunit 2 OS=Rattus norv	15	2.12583e+08	1.92546e+08	9.71362e+07	1.4994e+08	1.81116e+08	2.21464e+08	3.56637e+08	210450000	2.45334e+08	2.51496e+08	1.66664e+08	2.57076e+08	0.648307	-0.625251	-0.238981	0.0198348	0.0463551
401	A0A0G2K761	A0A0G2K761;D4A0H4	tr|A0A0G2K761|A0A0G2K761_RAT Cullin 2 OS=Rattus norvegicus OX=10116 GN=Cul2 PE=1 SV=1;tr|D4A0H4|D4A0H4_RAT Cullin 2 OS=Rattus norvegicus OX=10116 GN=Cul2 PE=1 SV=1	6	2.57346e+07	2.68212e+07	3.34984e+07	2.55258e+07	2.00761e+07	3.6314e+07	2.62383e+07	23409000	3.22363e+07	2.81436e+07	2.63312e+07	2.92682e+07	0.899652	-0.152561	0.19829	0.388288	0.482129
402	A1L1L6	A1L1L6;A0A0G2K777	tr|A1L1L6|A1L1L6_RAT Mitochondrial Rho GTPase OS=Rattus norvegicus OX=10116 GN=Rhot1 PE=1 SV=1;tr|A0A0G2K777|A0A0G2K777_RAT Ras homolog family member T1 OS=Rattus norvegicus OX=10116 GN=Rhot1 PE=1 SV=1	9	6.93611e+07	7.22821e+07	5.97737e+07	7.07202e+07	6.22222e+07	8.01867e+07	8.6199e+07	113350000	5.99139e+07	9.69481e+07	6.68719e+07	8.73195e+07	0.765829	-0.384905	-0.0166439	0.0646244	0.11676
403	A0A0G2K781	A0A0G2K781;D3ZJW3	tr|A0A0G2K781|A0A0G2K781_RAT PPFIA-binding protein 1 OS=Rattus norvegicus OX=10116 GN=Ppfibp1 PE=1 SV=1;tr|D3ZJW3|D3ZJW3_RAT PPFIA-binding protein 1 OS=Rattus norvegicus OX=10116 GN=Ppfibp1 PE=1 SV=1	10	5.63515e+07	5.94213e+07	6.93193e+07	5.60849e+07	6.0962e+07	9.72577e+07	1.18876e+08	87985000	1.23448e+08	8.97413e+07	6.04278e+07	1.03462e+08	0.58406	-0.775811	-0.378259	0.000257388	0.00235176
404	D3ZCI0	D3ZCI0;A0A0G2KA23;A0A0G2K785;Q63060	tr|D3ZCI0|D3ZCI0_RAT Glycerol kinase OS=Rattus norvegicus OX=10116 GN=Gk PE=1 SV=2;tr|A0A0G2KA23|A0A0G2KA23_RAT Glycerol kinase OS=Rattus norvegicus OX=10116 GN=Gk PE=1 SV=1;tr|A0A0G2K785|A0A0G2K785_RAT Glycerol kinase OS=Rattus norvegicus OX=10116 GN=Gk P	3	8.38196e+06	1.15194e+07	8.56074e+06	1.34869e+07	9.98835e+06	1.22949e+07	8.85171e+06	5572000	6.55275e+06	1.01953e+07	1.03875e+07	8.69334e+06	1.19488	0.256861	0.577034	0.249343	0.341838
405	A0A0G2K7B3	A0A0G2K7B3;A0A140TAI3;G3V9R8	tr|A0A0G2K7B3|A0A0G2K7B3_RAT Heterogeneous nuclear ribonucleoprotein C OS=Rattus norvegicus OX=10116 GN=LOC100911576 PE=1 SV=1;tr|A0A140TAI3|A0A140TAI3_RAT Heterogeneous nuclear ribonucleoprotein C OS=Rattus norvegicus OX=10116 GN=Hnrnpc PE=1 SV=1;sp|G3V9R	10	1.47096e+08	1.73328e+08	8.27125e+07	1.24505e+08	1.58759e+08	1.21392e+08	1.35085e+08	148890000	1.00873e+08	6.78945e+07	1.3728e+08	1.14827e+08	1.19554	0.257665	0.577778	0.340367	0.434859
406	A0A0G2K7B6	A0A0G2K7B6;D4A6X1	tr|A0A0G2K7B6|A0A0G2K7B6_RAT Dysferlin OS=Rattus norvegicus OX=10116 GN=Dysf PE=1 SV=1;tr|D4A6X1|D4A6X1_RAT Dysferlin OS=Rattus norvegicus OX=10116 GN=Dysf PE=1 SV=2	33	4.9315e+08	3.47239e+08	2.34523e+08	2.96864e+08	3.1252e+08	2.44842e+08	3.2064e+08	160140000	2.6323e+08	2.44684e+08	3.36859e+08	2.46707e+08	1.36542	0.449347	0.755097	0.0890798	0.150256
407	A0A0G2K7D7	A0A0G2K7D7;F1LNQ5	tr|A0A0G2K7D7|A0A0G2K7D7_RAT Asparaginyl-tRNA synthetase 2, mitochondrial OS=Rattus norvegicus OX=10116 GN=Nars2 PE=1 SV=1	3	8.40474e+06	1.16395e+07	1.2842e+07	1.22092e+07	1.34586e+07	8.17367e+06	7.90729e+06	5612500	9.56866e+06	7.19452e+06	1.17108e+07	7.69133e+06	1.5226	0.606537	0.900508	0.00734141	0.0219333
408	A0A0G2K7E5	A0A0G2K7E5;Q9ERS3;D3ZKP9;A0A0G2K8L7;P54290	tr|A0A0G2K7E5|A0A0G2K7E5_RAT Voltage-dependent calcium channel subunit alpha-2/delta-1 OS=Rattus norvegicus OX=10116 GN=Cacna2d1 PE=1 SV=1;tr|Q9ERS3|Q9ERS3_RAT Voltage-dependent calcium channel subunit alpha-2/delta-1 OS=Rattus norvegicus OX=10116 GN=Cacna	12	9.43567e+07	8.29719e+07	5.5409e+07	4.71895e+07	3.54924e+07	4.20829e+07	7.4554e+07	60180000	5.75857e+07	5.08632e+07	6.30839e+07	5.70532e+07	1.1057	0.144965	0.473523	0.783596	0.834846
409	G3V9Z6	G3V9Z6;A0A0G2K7G7;B0BNF1;A0A0G2JVY6	tr|G3V9Z6|G3V9Z6_RAT Septin 8 (Predicted) OS=Rattus norvegicus OX=10116 GN=Sept8 PE=1 SV=1;tr|A0A0G2K7G7|A0A0G2K7G7_RAT Septin-8 OS=Rattus norvegicus OX=10116 GN=Sept8 PE=1 SV=1;sp|B0BNF1|SEPT8_RAT Septin-8 OS=Rattus norvegicus OX=10116 GN=Sept8 PE=1 SV=1;	5	3.37189e+07	3.72371e+07	3.83283e+07	2.31094e+07	2.87593e+07	4.49945e+07	5.29662e+07	64476000	4.41824e+07	7.96842e+07	3.22306e+07	5.72606e+07	0.562875	-0.829114	-0.427568	0.0030901	0.0116963
410	F1M4V3	F1M4V3;A0A0G2K7I4	tr|F1M4V3|F1M4V3_RAT RCSD domain containing 1 (Predicted), isoform CRA_b OS=Rattus norvegicus OX=10116 GN=Rcsd1 PE=1 SV=2;tr|A0A0G2K7I4|A0A0G2K7I4_RAT RCSD domain containing 1 (Predicted), isoform CRA_a OS=Rattus norvegicus OX=10116 GN=Rcsd1 PE=1 SV=1	7	3.33888e+07	2.81193e+07	5.35682e+07	1.53808e+07	3.05765e+07	4.11568e+07	6.53478e+07	59586000	5.38449e+07	5.1366e+07	3.22067e+07	5.42603e+07	0.59356	-0.752535	-0.356727	0.0163171	0.0397342
411	A0A0G2K7K2	A0A0G2K7K2;Q9JM53	tr|A0A0G2K7K2|A0A0G2K7K2_RAT Apoptosis-inducing factor 1, mitochondrial OS=Rattus norvegicus OX=10116 GN=Aifm1 PE=1 SV=1;sp|Q9JM53|AIFM1_RAT Apoptosis-inducing factor 1, mitochondrial OS=Rattus norvegicus OX=10116 GN=Aifm1 PE=1 SV=1	24	1.99512e+09	1.92595e+09	1.6334e+09	1.92817e+09	2.09446e+09	1.3763e+09	1.27486e+09	1501500000	1.59114e+09	1.42228e+09	1.91542e+09	1.43322e+09	1.33645	0.418407	0.726475	0.0049765	0.0167164
412	A0A0G2K7L0	A0A0G2K7L0;Q7TQ82	tr|A0A0G2K7L0|A0A0G2K7L0_RAT 28S ribosomal protein S10, mitochondrial OS=Rattus norvegicus OX=10116 GN=Mrps10 PE=1 SV=1;sp|Q7TQ82|RT10_RAT 28S ribosomal protein S10, mitochondrial OS=Rattus norvegicus OX=10116 GN=Mrps10 PE=2 SV=1	2	6.58108e+06	7.67442e+06	6.01718e+06	6.09802e+06	3.51236e+06	7.19498e+06	7.54355e+06	6044200	1.03215e+07	5.96627e+06	5.97661e+06	7.4141e+06	0.806115	-0.310943	0.0517759	0.191182	0.277392
414	A0A0G2K7M1	A0A0G2K7M1;F1LU03	tr|A0A0G2K7M1|A0A0G2K7M1_RAT Glyceraldehyde-3-phosphate dehydrogenase OS=Rattus norvegicus OX=10116 PE=1 SV=1	2	2.18089e+07	2.25947e+07	3.06176e+07	2.53923e+07	1.3021e+07	1.03125e+07	1.95901e+07	8519000	2.74689e+07	2.25033e+07	2.26869e+07	1.76788e+07	1.28328	0.359841	0.672297	0.244578	0.336848
415	A0A0G2K7M2	A0A0G2K7M2;Q5XFX7	tr|A0A0G2K7M2|A0A0G2K7M2_RAT RAD23 homolog A, nucleotide excision repair protein OS=Rattus norvegicus OX=10116 GN=Rad23a PE=1 SV=1;tr|Q5XFX7|Q5XFX7_RAT RAD23 homolog A (S. cerevisiae) OS=Rattus norvegicus OX=10116 GN=Rad23a PE=1 SV=1	5	4.30555e+07	5.50038e+07	5.82662e+07	4.88141e+07	5.61818e+07	4.66828e+07	4.63225e+07	36621000	4.15057e+07	3.96111e+07	5.22643e+07	4.21486e+07	1.24	0.31034	0.626506	0.0400114	0.0798169
416	A0A0G2K7Q7	A0A0G2K7Q7;P35559	tr|A0A0G2K7Q7|A0A0G2K7Q7_RAT Insulin-degrading enzyme OS=Rattus norvegicus OX=10116 GN=Ide PE=1 SV=1;sp|P35559|IDE_RAT Insulin-degrading enzyme OS=Rattus norvegicus OX=10116 GN=Ide PE=1 SV=1	16	1.02004e+08	8.35571e+07	1.40704e+08	9.4364e+07	8.23489e+07	1.55599e+08	1.32086e+08	186660000	1.72938e+08	1.86983e+08	1.00596e+08	1.66853e+08	0.602898	-0.730014	-0.335894	0.00181882	0.00817816
417	A0A0G2K7Q8	A0A0G2K7Q8	tr|A0A0G2K7Q8|A0A0G2K7Q8_RAT 6-phosphogluconate dehydrogenase, decarboxylating OS=Rattus norvegicus OX=10116 GN=Kif1b PE=1 SV=1	17	1.83841e+08	2.35717e+08	2.82716e+08	2.74532e+08	2.12102e+08	4.53059e+08	5.61381e+08	502320000	3.26926e+08	5.14379e+08	2.37781e+08	4.71613e+08	0.504188	-0.987968	-0.574518	0.000342397	0.00280797
418	A0A0G2K7S2	A0A0G2K7S2	tr|A0A0G2K7S2|A0A0G2K7S2_RAT Integrator complex subunit 6 OS=Rattus norvegicus OX=10116 GN=Ints6 PE=1 SV=1	3	1.72056e+06	6.89383e+07	3.3191e+06	2.22594e+07	3.40506e+07	2.54104e+07	1.95445e+07	16554000	8.54306e+06	1.07584e+07	2.60576e+07	1.61621e+07	1.61227	0.689092	0.976877	0.784688	0.835614
419	F1LS02	F1LS02;A0A0G2K7T6;P37199	tr|F1LS02|F1LS02_RAT Nuclear pore complex protein Nup155 OS=Rattus norvegicus OX=10116 GN=Nup155 PE=1 SV=1;tr|A0A0G2K7T6|A0A0G2K7T6_RAT Nuclear pore complex protein Nup155 OS=Rattus norvegicus OX=10116 GN=Nup155 PE=1 SV=1;sp|P37199|NU155_RAT Nuclear pore c	4	3.06213e+07	2.64332e+07	3.74414e+07	2.00833e+07	2.79959e+07	2.68231e+07	1.84141e+07	24488000	2.47272e+07	2.04123e+07	2.8515e+07	2.29729e+07	1.24124	0.311785	0.627842	0.137535	0.212541
421	A0A0G2K7W4	A0A0G2K7W4	tr|A0A0G2K7W4|A0A0G2K7W4_RAT Mitogen-activated protein kinase kinase kinase kinase 4 OS=Rattus norvegicus OX=10116 GN=Map4k4 PE=1 SV=1	3	5.18182e+06	4.89721e+06	4.15306e+06	1.7725e+07	7.02051e+06	7.86643e+06	1.20863e+07	13775000	9.66996e+06	7.8541e+06	7.79552e+06	1.02504e+07	0.760512	-0.394957	-0.0259424	0.153063	0.230736
422	A0A0G2K7W6	A0A0G2K7W6;P18445;D3ZI60;D4AAY6;D3ZG03;D3ZF07	tr|A0A0G2K7W6|A0A0G2K7W6_RAT Similar to 60S ribosomal protein L27a OS=Rattus norvegicus OX=10116 GN=RGD1562402 PE=3 SV=1;sp|P18445|RL27A_RAT 60S ribosomal protein L27a OS=Rattus norvegicus OX=10116 GN=Rpl27a PE=1 SV=3;tr|D3ZI60|D3ZI60_RAT 60S ribosomal pro	5	4.20463e+07	4.60758e+07	4.28155e+07	4.71798e+07	4.29535e+07	6.40274e+07	8.56897e+07	51769000	6.79439e+07	4.0202e+07	4.42142e+07	6.19264e+07	0.713979	-0.486046	-0.110206	0.0442901	0.0862145
423	A0A0G2K7W8	A0A0G2K7W8;F1M9G8;Q8K3P7	tr|A0A0G2K7W8|A0A0G2K7W8_RAT Histidine triad nucleotide-binding protein 3 OS=Rattus norvegicus OX=10116 GN=Hint3 PE=1 SV=1;tr|F1M9G8|F1M9G8_RAT Histidine triad nucleotide-binding protein 3 OS=Rattus norvegicus OX=10116 GN=Hint3 PE=1 SV=1;sp|Q8K3P7|HINT3_RA	4	1.79007e+07	1.64736e+07	2.24771e+07	2.27141e+07	2.16717e+07	1.5773e+07	8.3599e+06	12348000	7.81859e+06	1.32743e+07	2.02474e+07	1.15148e+07	1.75839	0.814256	1.09266	0.00275319	0.0108356
424	A0A0G2K7X0	A0A0G2K7X0;F7EL36;P49911	tr|A0A0G2K7X0|A0A0G2K7X0_RAT Acidic leucine-rich nuclear phosphoprotein 32 family member A OS=Rattus norvegicus OX=10116 GN=Anp32a PE=1 SV=1;tr|F7EL36|F7EL36_RAT Acidic leucine-rich nuclear phosphoprotein 32 family member A OS=Rattus norvegicus OX=10116 GN	8	8.45703e+07	1.51706e+08	2.07882e+08	1.73857e+08	1.33726e+08	1.79859e+08	1.57138e+08	138440000	1.37347e+08	1.62458e+08	1.50348e+08	1.55048e+08	0.969685	-0.0444119	0.298336	0.67259	0.744314
425	A0A0G2K7X3	A0A0G2K7X3;Q9EPJ0	tr|A0A0G2K7X3|A0A0G2K7X3_RAT Nuclear ubiquitous casein and cyclin-dependent kinase substrate 1 OS=Rattus norvegicus OX=10116 GN=Nucks1 PE=1 SV=1;sp|Q9EPJ0|NUCKS_RAT Nuclear ubiquitous casein and cyclin-dependent kinase substrate 1 OS=Rattus norvegicus OX=1	2	412679	5.50943e+06	415624	272840	618944	298485	7.78199e+06	6585200	268764	376816	1.4459e+06	3.06225e+06	0.47217	-1.08262	-0.662079	0.602783	0.684788
426	A0A0G2K7X7	A0A0G2K7X7;CON__Q29RQ1	tr|A0A0G2K7X7|A0A0G2K7X7_RAT Complement C7 OS=Rattus norvegicus OX=10116 GN=C7 PE=1 SV=1	6	2.66167e+07	3.60679e+07	2.91455e+07	4.04057e+07	2.21293e+07	3.82554e+07	4.89073e+07	51002000	3.64158e+07	4.81967e+07	3.0873e+07	4.45554e+07	0.692912	-0.529255	-0.150178	0.015886	0.0389567
427	A0A0G2K7Y2	A0A0G2K7Y2;A0A0G2JYS1;A0A0G2KAL4;A0A0G2JZ50;Q4V8B0;Q4V8B0-2;Q4V8B0-3	tr|A0A0G2K7Y2|A0A0G2K7Y2_RAT Oxidation resistance protein 1 OS=Rattus norvegicus OX=10116 GN=Oxr1 PE=1 SV=1;tr|A0A0G2JYS1|A0A0G2JYS1_RAT Oxidation resistance protein 1 OS=Rattus norvegicus OX=10116 GN=Oxr1 PE=1 SV=1;tr|A0A0G2KAL4|A0A0G2KAL4_RAT Oxidation r	7	3.43892e+07	3.07478e+07	4.28579e+07	1.69009e+07	3.31114e+07	2.40857e+07	1.78368e+07	4430400	1.93185e+07	2.10125e+07	3.16014e+07	1.73368e+07	1.8228	0.866153	1.14067	0.0532149	0.100165
428	A0A0G2K7Y5	A0A0G2K7Y5;P97531	tr|A0A0G2K7Y5|A0A0G2K7Y5_RAT Cdc42-interacting protein 4 OS=Rattus norvegicus OX=10116 GN=Trip10 PE=1 SV=1;sp|P97531|CIP4_RAT Cdc42-interacting protein 4 OS=Rattus norvegicus OX=10116 GN=Trip10 PE=1 SV=3	4	7.95828e+06	1.22932e+07	9.31849e+06	3.79182e+06	6.9928e+06	2.13852e+07	1.88365e+07	27724000	1.40149e+07	1.06325e+07	8.07091e+06	1.85186e+07	0.435827	-1.19817	-0.768974	0.0054978	0.0180156
429	A0A0G2K808	A0A0G2K808	tr|A0A0G2K808|A0A0G2K808_RAT ArfGAP with SH3 domain, ankyrin repeat and PH domain 2 OS=Rattus norvegicus OX=10116 GN=Asap2 PE=1 SV=1	3	3.21445e+06	3.63332e+06	5.18028e+06	4.29805e+06	2.98771e+06	1.13892e+07	6.08334e+06	3169000	7.35064e+06	1.27042e+07	3.86276e+06	8.13928e+06	0.474583	-1.07527	-0.655278	0.0253607	0.0554644
430	A0A0G2K824	A0A0G2K824;Q5XIC1	tr|A0A0G2K824|A0A0G2K824_RAT Mannose-1-phosphate guanyltransferase alpha OS=Rattus norvegicus OX=10116 GN=Gmppa PE=1 SV=1;sp|Q5XIC1|GMPPA_RAT Mannose-1-phosphate guanyltransferase alpha OS=Rattus norvegicus OX=10116 GN=Gmppa PE=2 SV=1	3	8.54056e+06	1.10801e+07	1.39091e+07	7.85038e+06	1.39812e+07	1.86651e+07	1.50407e+07	16807000	1.48811e+07	1.04649e+07	1.10723e+07	1.51718e+07	0.729793	-0.45444	-0.080969	0.0590736	0.10884
431	A0A0G2K828	A0A0G2K828	tr|A0A0G2K828|A0A0G2K828_RAT Uncharacterized protein OS=Rattus norvegicus OX=10116 PE=4 SV=1	2	1.07276e+07	7.75762e+06	2.84859e+07	425932	1.22499e+07	1.81181e+07	1.18509e+07	21547000	2.34916e+07	4.04933e+06	1.19294e+07	1.58114e+07	0.754482	-0.406442	-0.0365668	0.338575	0.4331
432	A0A0G2K845	A0A0G2K845;Q8K3R4	tr|A0A0G2K845|A0A0G2K845_RAT Adiponectin, C1Q and collagen domain-containing OS=Rattus norvegicus OX=10116 GN=Adipoq PE=1 SV=1;tr|Q8K3R4|Q8K3R4_RAT 30 kDa adipocyte complement-related protein OS=Rattus norvegicus OX=10116 GN=Adipoq PE=1 SV=1	3	1.26063e+08	1.39047e+08	1.87543e+08	1.4687e+08	9.82592e+07	5.03536e+07	1.05129e+08	127920000	1.21477e+08	7.9352e+07	1.39556e+08	9.68463e+07	1.44101	0.527079	0.827004	0.0654784	0.117936
433	A0A0G2K850	A0A0G2K850;B1WC50;A0A140UHY3	tr|A0A0G2K850|A0A0G2K850_RAT EWS RNA-binding protein 1 OS=Rattus norvegicus OX=10116 GN=LOC100912481 PE=1 SV=1;tr|B1WC50|B1WC50_RAT EWS RNA-binding protein 1 OS=Rattus norvegicus OX=10116 GN=Ewsr1 PE=1 SV=1;tr|A0A140UHY3|A0A140UHY3_RAT EWS RNA-binding prot	3	5.71153e+06	4.6754e+06	6.18041e+06	3.92056e+06	4.91134e+06	3.68908e+06	6.4724e+06	4155200	2.84671e+06	4.45563e+06	5.07985e+06	4.3238e+06	1.17486	0.232484	0.554484	0.255302	0.348483
434	F1MAB9	F1MAB9;A0A0G2K865	tr|F1MAB9|F1MAB9_RAT Tumor protein D52 OS=Rattus norvegicus OX=10116 GN=Tpd52 PE=1 SV=2;tr|A0A0G2K865|A0A0G2K865_RAT Tumor protein D52 OS=Rattus norvegicus OX=10116 GN=Tpd52 PE=1 SV=1	3	713550	6.12997e+06	2.19672e+07	3.80313e+06	3.89425e+06	1.18103e+07	2.78663e+07	17006000	1.56739e+07	1.56379e+07	7.30161e+06	1.75989e+07	0.414891	-1.2692	-0.834676	0.0235278	0.0524439
435	A0A0G2K876	A0A0G2K876;F8WFW5;Q01062	tr|A0A0G2K876|A0A0G2K876_RAT Phosphodiesterase OS=Rattus norvegicus OX=10116 GN=Pde2a PE=1 SV=1;tr|F8WFW5|F8WFW5_RAT Phosphodiesterase OS=Rattus norvegicus OX=10116 GN=Pde2a PE=1 SV=1;sp|Q01062|PDE2A_RAT cGMP-dependent 3,5-cyclic phosphodiesterase OS=Rat	6	713550	7.74324e+06	2.59668e+06	6.57161e+06	7.86523e+06	2.39546e+07	1.35416e+07	11998000	4.80873e+06	2.59846e+07	5.09806e+06	1.60575e+07	0.317488	-1.65523	-1.19178	0.0272969	0.0589583
436	A0A0G2K890	A0A0G2K890;P31977	tr|A0A0G2K890|A0A0G2K890_RAT Ezrin OS=Rattus norvegicus OX=10116 GN=Ezr PE=1 SV=1;sp|P31977|EZRI_RAT Ezrin OS=Rattus norvegicus OX=10116 GN=Ezr PE=1 SV=3	17	1.36637e+08	1.47639e+08	1.51551e+08	1.43746e+08	1.35942e+08	1.07592e+08	1.40518e+08	164660000	1.34661e+08	1.51289e+08	1.43103e+08	1.39744e+08	1.02404	0.03427	0.371122	0.728694	0.791861
437	A0A0G2K896	A0A0G2K896;E9PST1;Q6TUG7	tr|A0A0G2K896|A0A0G2K896_RAT Similar to RIKEN cDNA 1300017J02 OS=Rattus norvegicus OX=10116 GN=RGD1310507 PE=1 SV=1;tr|E9PST1|E9PST1_RAT Similar to RIKEN cDNA 1300017J02 OS=Rattus norvegicus OX=10116 GN=RGD1310507 PE=1 SV=3	17	8.18743e+07	1.06728e+08	1.1987e+08	1.29622e+08	6.64454e+07	6.31033e+07	4.52583e+07	103310000	1.35846e+08	1.4711e+08	1.00908e+08	9.89255e+07	1.02004	0.0286269	0.365902	0.731494	0.794077
438	D3ZRV0	D3ZRV0;A0A0G2K8D6	tr|D3ZRV0|D3ZRV0_RAT DCN1-like protein OS=Rattus norvegicus OX=10116 GN=Dcun1d1 PE=1 SV=1;tr|A0A0G2K8D6|A0A0G2K8D6_RAT DCN1-like protein OS=Rattus norvegicus OX=10116 GN=Dcun1d1 PE=1 SV=1	3	1.71223e+07	1.40907e+07	2.38233e+07	1.24268e+07	1.44274e+07	2.23359e+07	2.0699e+07	27497000	2.19079e+07	1.90915e+07	1.63781e+07	2.23062e+07	0.734238	-0.445681	-0.0728657	0.0314111	0.066202
439	A0A0G2K8H0	A0A0G2K8H0;Q5M9G3	tr|A0A0G2K8H0|A0A0G2K8H0_RAT Caprin-1 OS=Rattus norvegicus OX=10116 GN=Caprin1 PE=1 SV=1;sp|Q5M9G3|CAPR1_RAT Caprin-1 OS=Rattus norvegicus OX=10116 GN=Caprin1 PE=1 SV=2	8	8.70589e+07	9.30964e+07	4.56055e+07	9.75431e+07	1.01861e+08	8.5806e+07	1.17909e+08	95788000	1.11751e+08	9.11007e+07	8.5033e+07	1.00471e+08	0.846343	-0.240685	0.116769	0.237718	0.329359
440	A0A0H2UHL6	A0A0H2UHL6;A0A0G2K8H6;P00786	tr|A0A0H2UHL6|A0A0H2UHL6_RAT Pro-cathepsin H OS=Rattus norvegicus OX=10116 GN=Ctsh PE=1 SV=1;tr|A0A0G2K8H6|A0A0G2K8H6_RAT Pro-cathepsin H OS=Rattus norvegicus OX=10116 GN=Ctsh PE=1 SV=1;sp|P00786|CATH_RAT Pro-cathepsin H OS=Rattus norvegicus OX=10116 GN=Ct	2	1.45395e+07	1.53578e+07	3.16305e+07	3.09555e+07	2.42667e+07	2.70537e+07	5.35927e+07	37297000	3.305e+07	3.15346e+07	2.335e+07	3.65056e+07	0.639628	-0.644695	-0.256968	0.0345881	0.0714563
441	A0A0G2K8K0	A0A0G2K8K0	tr|A0A0G2K8K0|A0A0G2K8K0_RAT Splicing factor proline and glutamine rich OS=Rattus norvegicus OX=10116 GN=Sfpq PE=1 SV=1	13	1.51916e+08	1.60074e+08	8.37583e+07	1.06622e+08	1.53074e+08	8.42631e+07	1.57603e+08	150120000	1.21886e+08	1.16398e+08	1.31089e+08	1.26054e+08	1.03994	0.056501	0.391687	0.848239	0.8882
442	A0A0G2K8K3	A0A0G2K8K3;Q64268;CON__ENSEMBL:ENSBTAP00000018574	tr|A0A0G2K8K3|A0A0G2K8K3_RAT Heparin cofactor 2 OS=Rattus norvegicus OX=10116 GN=Serpind1 PE=1 SV=1;sp|Q64268|HEP2_RAT Heparin cofactor 2 OS=Rattus norvegicus OX=10116 GN=Serpind1 PE=1 SV=1	10	6.42306e+07	7.21494e+07	6.29889e+07	6.4071e+07	4.27462e+07	4.72689e+07	3.49271e+07	83081000	4.22251e+07	4.38047e+07	6.12372e+07	5.02613e+07	1.21838	0.28496	0.603027	0.198041	0.285231
443	A0A0G2K8L9	A0A0G2K8L9;Q6TXG8	tr|A0A0G2K8L9|A0A0G2K8L9_RAT Mitochondrial ribosomal protein S28 OS=Rattus norvegicus OX=10116 GN=Mrps28 PE=1 SV=1	6	3.44856e+07	5.94523e+07	5.39133e+07	4.50511e+07	4.27758e+07	6.08321e+07	4.74278e+07	73499000	5.56805e+07	6.365e+07	4.71356e+07	6.02179e+07	0.782751	-0.353374	0.0125243	0.0702567	0.12475
444	Q499Q2	Q499Q2;A0A0G2K8M7	tr|Q499Q2|Q499Q2_RAT Tumor protein D52-like 1 OS=Rattus norvegicus OX=10116 GN=Tpd52l1 PE=2 SV=1;tr|A0A0G2K8M7|A0A0G2K8M7_RAT Tumor protein D52-like 1 OS=Rattus norvegicus OX=10116 GN=Tpd52l1 PE=4 SV=1	2	3.23373e+06	1.98001e+07	1.66932e+07	1.51772e+07	1.4222e+07	1.17171e+07	1.80319e+07	16476000	4.69255e+06	1.31329e+07	1.38252e+07	1.28101e+07	1.07925	0.110025	0.441201	0.969555	0.981138
445	A0A0G2K8N9	A0A0G2K8N9	tr|A0A0G2K8N9|A0A0G2K8N9_RAT NIMA-related kinase 9 OS=Rattus norvegicus OX=10116 GN=Nek9 PE=1 SV=1	4	713550	4.78748e+06	353192	395794	412184	6.93087e+06	7.93808e+06	6482100	5.07965e+06	5.6101e+06	1.33244e+06	6.40816e+06	0.207929	-2.26584	-1.75664	0.000712958	0.0042599
446	A0A0G2K8P2	A0A0G2K8P2;D4AAM0	tr|A0A0G2K8P2|A0A0G2K8P2_RAT Transportin 3 OS=Rattus norvegicus OX=10116 GN=Tnpo3 PE=1 SV=1;tr|D4AAM0|D4AAM0_RAT Transportin 3 OS=Rattus norvegicus OX=10116 GN=Tnpo3 PE=1 SV=2	3	713550	2.80698e+06	1.26041e+07	3.37899e+06	2.65713e+06	9.80814e+06	9.64201e+06	6736400	1.03336e+07	7.23832e+06	4.43216e+06	8.75168e+06	0.506435	-0.981552	-0.568583	0.0299468	0.0635431
448	A0A0G2K8Q8	A0A0G2K8Q8	tr|A0A0G2K8Q8|A0A0G2K8Q8_RAT Ubiquinol-cytochrome c reductase, complex III subunit X OS=Rattus norvegicus OX=10116 GN=Uqcr10 PE=1 SV=1	2	2.05909e+09	1.68815e+09	1.70489e+09	1.78737e+09	1.87059e+09	1.47916e+09	1.07554e+09	802710000	1.21807e+09	1.36473e+09	1.82202e+09	1.18804e+09	1.53363	0.616951	0.910142	0.00390676	0.0138504
449	Q5RK27	Q5RK27;A0A0G2K8S1;A0A0G2K0X6	sp|Q5RK27|S12A7_RAT Solute carrier family 12 member 7 OS=Rattus norvegicus OX=10116 GN=Slc12a7 PE=2 SV=2;tr|A0A0G2K8S1|A0A0G2K8S1_RAT Solute carrier family 12 member 7 OS=Rattus norvegicus OX=10116 GN=Slc12a7 PE=1 SV=1	7	6.08277e+07	4.80967e+07	3.87063e+07	4.27704e+07	4.18892e+07	44681000	5.00627e+07	44134000	2.55321e+07	4.55921e+07	4.64581e+07	4.20004e+07	1.10613	0.145527	0.474042	0.446824	0.540674
450	G3V743	G3V743;A0A0G2K8S6;O88941	tr|G3V743|G3V743_RAT Mannosyl-oligosaccharide glucosidase OS=Rattus norvegicus OX=10116 GN=Mogs PE=1 SV=2;tr|A0A0G2K8S6|A0A0G2K8S6_RAT Glucosidase 1 OS=Rattus norvegicus OX=10116 GN=LOC103692171 PE=1 SV=1;sp|O88941|MOGS_RAT Mannosyl-oligosaccharide glucosi	7	1.20941e+07	1.53503e+07	9.69902e+06	1.49822e+07	9.5197e+06	1.96814e+07	2.66411e+07	25918000	9.50174e+06	3.27125e+07	1.23291e+07	2.2891e+07	0.5386	-0.892713	-0.486402	0.0314568	0.0662093
451	Q6AYJ9	Q6AYJ9;A0A0G2K8S9	tr|Q6AYJ9|Q6AYJ9_RAT NAD(P)(+)--arginine ADP-ribosyltransferase OS=Rattus norvegicus OX=10116 GN=Art3 PE=2 SV=1;tr|A0A0G2K8S9|A0A0G2K8S9_RAT NAD(P)(+)--arginine ADP-ribosyltransferase OS=Rattus norvegicus OX=10116 GN=Art3 PE=3 SV=1	9	3.97155e+08	3.94861e+08	3.89219e+08	3.89405e+08	2.77455e+08	1.64062e+08	1.42728e+08	175430000	2.04682e+08	1.47226e+08	3.69619e+08	1.66826e+08	2.2156	1.1477	1.40112	2.20002e-05	0.000485553
452	A0A0G2K8T0	A0A0G2K8T0;Q6P7S1	tr|A0A0G2K8T0|A0A0G2K8T0_RAT Acid ceramidase OS=Rattus norvegicus OX=10116 GN=Asah1 PE=1 SV=1;sp|Q6P7S1|ASAH1_RAT Acid ceramidase OS=Rattus norvegicus OX=10116 GN=Asah1 PE=1 SV=1	12	2.50599e+08	2.53173e+08	3.01677e+08	2.50238e+08	2.3832e+08	2.57771e+08	2.65748e+08	258400000	3.2043e+08	2.23473e+08	2.58801e+08	2.65164e+08	0.976004	-0.0350417	0.307004	0.818746	0.862214
453	R9PXU6	R9PXU6;A0A0G2K8V2;P85972	tr|R9PXU6|R9PXU6_RAT Vinculin OS=Rattus norvegicus OX=10116 GN=Vcl PE=1 SV=1;tr|A0A0G2K8V2|A0A0G2K8V2_RAT Vinculin OS=Rattus norvegicus OX=10116 GN=Vcl PE=1 SV=1;sp|P85972|VINC_RAT Vinculin OS=Rattus norvegicus OX=10116 GN=Vcl PE=1 SV=1	54	3.76358e+09	3.31878e+09	3.98923e+09	3.1617e+09	4.30414e+09	2.87266e+09	3.44187e+09	4240000000	4.30908e+09	3.96096e+09	3.70749e+09	3.76492e+09	0.984746	-0.0221763	0.318905	0.92118	0.944417
454	A0A0G2K8V3	A0A0G2K8V3;F1M0V4;F1LZ00	tr|A0A0G2K8V3|A0A0G2K8V3_RAT THO complex 2 OS=Rattus norvegicus OX=10116 GN=Thoc2 PE=1 SV=1;tr|F1M0V4|F1M0V4_RAT THO complex 2 OS=Rattus norvegicus OX=10116 GN=Thoc2 PE=1 SV=2;tr|F1LZ00|F1LZ00_RAT Similar to THO complex subunit 2 (Tho2) OS=Rattus norvegicu	5	4.50213e+06	795541	593207	1.01195e+06	7.66487e+06	2.18656e+06	1.12475e+06	4035300	1.30772e+06	906527	2.91354e+06	1.91217e+06	1.52368	0.607561	0.901456	0.899613	0.92743
455	A0A0G2K8V5	A0A0G2K8V5;A0A0G2K6A3;A0A0G2JX86;A0A0G2KBC8;A0A0G2JUM9;A0A0G2JVY3;A0A0G2K576;A0A0G2K5Z0;A0A0G2K7H3;M0R7G2;A0A0G2KB86;A0A0G2K076;A0A0G2JXQ9;A0A0G2JZP4;E9PSR7;A0A0G2JXA2;M0RD73;A0A0G2JUT3;M0R9Y8;M0RAE2;A0A0G2K5R1	tr|A0A0G2K8V5|A0A0G2K8V5_RAT C-reactive protein OS=Rattus norvegicus OX=10116 GN=Crp PE=1 SV=1	6	7.62004e+08	5.86787e+08	6.78283e+08	9.12753e+08	5.82065e+08	6.493e+08	4.88482e+08	608530000	5.97791e+08	5.89984e+08	7.04378e+08	5.86818e+08	1.20034	0.263438	0.583118	0.140364	0.216061
456	A0A0G2K8W9	A0A0G2K8W9;G3V6S0;A0A0G2JZY6	tr|A0A0G2K8W9|A0A0G2K8W9_RAT Spectrin beta chain OS=Rattus norvegicus OX=10116 GN=Sptbn1 PE=1 SV=1;tr|G3V6S0|G3V6S0_RAT Spectrin beta chain OS=Rattus norvegicus OX=10116 GN=Sptbn1 PE=1 SV=3;tr|A0A0G2JZY6|A0A0G2JZY6_RAT Spectrin beta chain OS=Rattus norvegi	84	1.29342e+09	1.079e+09	6.29713e+08	8.25631e+08	1.59485e+09	8.49526e+08	1.04234e+09	1460200000	1.35432e+09	1.37748e+09	1.08452e+09	1.21677e+09	0.89131	-0.166001	0.185857	0.445348	0.539097
457	B5DFH4	B5DFH4;A0A0G2K950	tr|B5DFH4|B5DFH4_RAT 3-phosphoadenosine 5-phosphosulfate synthase 2 OS=Rattus norvegicus OX=10116 GN=Papss2 PE=1 SV=1;tr|A0A0G2K950|A0A0G2K950_RAT 3-phosphoadenosine 5-phosphosulfate synthase 2 OS=Rattus norvegicus OX=10116 GN=Papss2 PE=1 SV=1	2	374299	366184	449283	296423	399477	372852	5.36419e+06	346940	4.45704e+06	459443	377133	2.20009e+06	0.171417	-2.54442	-2.01434	0.0924456	0.15452
458	A0A0G2K977	A0A0G2K977;A0A140TAB6;Q62839	tr|A0A0G2K977|A0A0G2K977_RAT Golgin subfamily A member 2 OS=Rattus norvegicus OX=10116 GN=Golga2 PE=1 SV=1;tr|A0A140TAB6|A0A140TAB6_RAT Golgin subfamily A member 2 OS=Rattus norvegicus OX=10116 GN=Golga2 PE=1 SV=1;sp|Q62839|GOGA2_RAT Golgin subfamily A mem	8	3.55284e+07	3.20955e+07	5.71685e+07	5.029e+07	5.2232e+07	3.93362e+07	3.89529e+07	39279000	3.37368e+07	3.93531e+07	4.54629e+07	3.81316e+07	1.19226	0.253701	0.574111	0.244939	0.337128
459	Q5U1Y3	Q5U1Y3;A0A0G2K995	tr|Q5U1Y3|Q5U1Y3_RAT Filamin-binding LIM protein 1 OS=Rattus norvegicus OX=10116 GN=Fblim1 PE=2 SV=1;tr|A0A0G2K995|A0A0G2K995_RAT Filamin binding LIM protein 1, isoform CRA_a OS=Rattus norvegicus OX=10116 GN=Fblim1 PE=4 SV=1	5	3.6593e+07	3.73573e+07	3.58009e+07	3.51355e+07	3.52411e+07	3.95063e+07	4.23629e+07	49390000	5.04247e+07	4.21053e+07	3.60256e+07	4.47578e+07	0.804899	-0.31312	0.049762	0.0199419	0.0465131
460	A0A0G2K9A2	A0A0G2K9A2;P85970;A0A0G2K905;A0A0G2K2J1;A0A0G2K1V8	tr|A0A0G2K9A2|A0A0G2K9A2_RAT Arp2/3 complex 34 kDa subunit OS=Rattus norvegicus OX=10116 GN=Arpc2 PE=1 SV=1;sp|P85970|ARPC2_RAT Actin-related protein 2/3 complex subunit 2 OS=Rattus norvegicus OX=10116 GN=Arpc2 PE=1 SV=1;tr|A0A0G2K905|A0A0G2K905_RAT Arp2/3	14	1.73034e+08	1.95397e+08	2.36136e+08	2.18651e+08	2.1215e+08	2.85146e+08	3.42066e+08	297640000	2.44646e+08	3.34765e+08	2.07074e+08	3.00853e+08	0.68829	-0.538912	-0.159111	0.00309643	0.0116963
461	A0A0H2UHI5	A0A0H2UHI5;A0A0G2KB85;A0A0G2K9B1;P09006	tr|A0A0H2UHI5|A0A0H2UHI5_RAT Ab1-233 OS=Rattus norvegicus OX=10116 GN=Serpina3n PE=1 SV=1;tr|A0A0G2KB85|A0A0G2KB85_RAT Serine protease inhibitor OS=Rattus norvegicus OX=10116 GN=LOC299282 PE=1 SV=1;tr|A0A0G2K9B1|A0A0G2K9B1_RAT Serine protease inhibitor OS=	11	4.67023e+08	2.42139e+08	2.21627e+08	3.1799e+08	3.02947e+08	9.69094e+08	3.76435e+08	537390000	6.44261e+08	3.94397e+08	3.10345e+08	5.84315e+08	0.531126	-0.912874	-0.505052	0.0144902	0.0367099
462	A0A0G2K9B2	A0A0G2K9B2;Q80VJ4	tr|A0A0G2K9B2|A0A0G2K9B2_RAT Glycerophosphocholine phosphodiesterase GPCPD1 OS=Rattus norvegicus OX=10116 GN=Gpcpd1 PE=1 SV=1;sp|Q80VJ4|GPCP1_RAT Glycerophosphocholine phosphodiesterase GPCPD1 OS=Rattus norvegicus OX=10116 GN=Gpcpd1 PE=1 SV=1	3	1.7505e+07	7.22895e+06	1.47253e+07	1.94972e+07	1.36735e+07	8.64289e+06	1.3282e+07	961802	1.80253e+06	1.22469e+07	1.4526e+07	7.38724e+06	1.96636	0.975529	1.24185	0.0651811	0.117468
463	A0A0G2K9B4	A0A0G2K9B4;D4A4B1	tr|A0A0G2K9B4|A0A0G2K9B4_RAT Mitochondrial ribosomal protein L15 OS=Rattus norvegicus OX=10116 GN=Mrpl15 PE=1 SV=1;tr|D4A4B1|D4A4B1_RAT Mitochondrial ribosomal protein L15 OS=Rattus norvegicus OX=10116 GN=Mrpl15 PE=1 SV=2	9	2.53242e+07	2.32183e+07	2.94929e+07	5.39109e+07	3.8481e+07	5.06005e+07	4.09058e+07	44480000	5.69816e+07	5.41499e+07	3.40855e+07	4.94236e+07	0.68966	-0.536042	-0.156457	0.0284027	0.0608867
464	F7EWC1	F7EWC1;A0A0G2K9C0	tr|F7EWC1|F7EWC1_RAT Vasodilator-stimulated phosphoprotein OS=Rattus norvegicus OX=10116 GN=Vasp PE=1 SV=2;tr|A0A0G2K9C0|A0A0G2K9C0_RAT Vasodilator-stimulated phosphoprotein OS=Rattus norvegicus OX=10116 GN=Vasp PE=1 SV=1	7	2.00534e+06	5.22043e+06	1.47288e+07	1.88896e+07	1.26245e+07	2.94991e+07	3.98148e+07	35152000	2.40464e+07	3.26832e+07	1.06937e+07	3.22391e+07	0.3317	-1.59205	-1.13333	0.00556884	0.0181989
465	A0A0G2K9C8	A0A0G2K9C8;Q5RKH5	tr|A0A0G2K9C8|A0A0G2K9C8_RAT Phosphorylase b kinase regulatory subunit OS=Rattus norvegicus OX=10116 GN=Phkb PE=1 SV=1;tr|Q5RKH5|Q5RKH5_RAT Phosphorylase b kinase regulatory subunit OS=Rattus norvegicus OX=10116 GN=Phkb PE=1 SV=1	5	7.25727e+06	1.55685e+07	9.80796e+06	2.8148e+06	1.10843e+07	1.18144e+07	3.22618e+06	6359600	1.30535e+07	6.69352e+06	9.30657e+06	8.22943e+06	1.13089	0.177457	0.50358	0.786018	0.836746
466	A0A0G2K9E5	A0A0G2K9E5;D3Z9N3	tr|A0A0G2K9E5|A0A0G2K9E5_RAT Leucyl-tRNA synthetase 2, mitochondrial OS=Rattus norvegicus OX=10116 GN=Lars2 PE=1 SV=1;tr|D3Z9N3|D3Z9N3_RAT Leucyl-tRNA synthetase 2, mitochondrial OS=Rattus norvegicus OX=10116 GN=Lars2 PE=1 SV=1	9	3.41672e+07	2.81999e+07	4.93401e+07	6.90644e+07	4.70018e+07	3.22888e+07	3.31156e+07	36223000	5.85198e+07	3.0233e+07	4.55547e+07	3.8076e+07	1.19641	0.258716	0.57875	0.404927	0.49982
467	A9UMV2	A9UMV2;A0A0G2K9G3	tr|A9UMV2|A9UMV2_RAT Mitochondrial ribosomal protein S24 OS=Rattus norvegicus OX=10116 GN=Mrps24 PE=1 SV=1;tr|A0A0G2K9G3|A0A0G2K9G3_RAT Mitochondrial ribosomal protein S24 OS=Rattus norvegicus OX=10116 GN=Mrps24 PE=1 SV=1	3	1.04018e+07	2.43503e+07	2.6439e+07	1.91686e+07	2.0657e+07	1.98689e+07	1.80176e+07	26009000	1.62106e+07	1.53815e+07	2.02033e+07	1.90975e+07	1.0579	0.0812082	0.414543	0.886149	0.918874
468	D3ZB76	D3ZB76;A0A0G2K9H9	tr|D3ZB76|D3ZB76_RAT DnaJ (Hsp40) homolog, subfamily B, member 5 (Predicted) OS=Rattus norvegicus OX=10116 GN=Dnajb5 PE=4 SV=1;tr|A0A0G2K9H9|A0A0G2K9H9_RAT DnaJ heat shock protein family (Hsp40) member B5 OS=Rattus norvegicus OX=10116 GN=Dnajb5 PE=4 SV=1	2	713550	2.50049e+06	593207	3.99403e+06	7.55996e+06	5.82176e+06	1.33223e+07	12743000	5.54481e+06	4.74668e+06	3.07225e+06	8.43571e+06	0.364195	-1.45722	-1.00861	0.0209847	0.0482509
469	G3V7K3	G3V7K3;A0A0G2K9I6;P13635;CON__ENSEMBL:ENSBTAP00000031900	tr|G3V7K3|G3V7K3_RAT Ceruloplasmin OS=Rattus norvegicus OX=10116 GN=Cp PE=1 SV=1;tr|A0A0G2K9I6|A0A0G2K9I6_RAT Ceruloplasmin OS=Rattus norvegicus OX=10116 GN=Cp PE=1 SV=1;sp|P13635|CERU_RAT Ceruloplasmin OS=Rattus norvegicus OX=10116 GN=Cp PE=1 SV=3	44	6.85915e+08	6.51159e+08	8.1238e+08	9.39158e+08	6.43816e+08	1.20767e+09	7.44698e+08	1749100000	9.93531e+08	8.86367e+08	7.46485e+08	1.11627e+09	0.66873	-0.580503	-0.197586	0.0442101	0.0861122
470	A0A0G2K9I8	A0A0G2K9I8;Q63009;F1LWG2	tr|A0A0G2K9I8|A0A0G2K9I8_RAT Protein arginine methyltransferase 1-like OS=Rattus norvegicus OX=10116 GN=LOC100361025 PE=3 SV=1;sp|Q63009|ANM1_RAT Protein arginine N-methyltransferase 1 OS=Rattus norvegicus OX=10116 GN=Prmt1 PE=1 SV=1	5	1.40914e+06	1.02804e+07	1.24216e+07	9.23257e+06	7.60668e+06	1.8366e+07	1.97118e+07	12531000	2.41333e+07	2.75148e+07	8.19008e+06	2.04514e+07	0.400466	-1.32025	-0.881902	0.0165913	0.0402181
471	A0A0G2K9J2	A0A0G2K9J2;E9PTI1	tr|A0A0G2K9J2|A0A0G2K9J2_RAT V-type proton ATPase subunit H OS=Rattus norvegicus OX=10116 GN=Atp6v1h PE=1 SV=1;tr|E9PTI1|E9PTI1_RAT V-type proton ATPase subunit H OS=Rattus norvegicus OX=10116 GN=Atp6v1h PE=1 SV=1	9	2.69701e+07	4.51063e+07	3.27611e+07	2.93363e+07	2.81564e+07	4.40806e+07	6.56709e+07	46904000	7.35575e+07	5.78236e+07	3.2466e+07	5.76073e+07	0.563575	-0.827321	-0.42591	0.0018406	0.00822887
472	A0A0G2K9L2	A0A0G2K9L2;D4A6C9	tr|A0A0G2K9L2|A0A0G2K9L2_RAT Target of myb1-like 2 membrane-trafficking protein OS=Rattus norvegicus OX=10116 GN=Tom1l2 PE=1 SV=1;tr|D4A6C9|D4A6C9_RAT Target of myb1-like 2 (Chicken) (Predicted), isoform CRA_a OS=Rattus norvegicus OX=10116 GN=Tom1l2 PE=1 S	13	9.29445e+07	1.46213e+08	2.73341e+08	1.12482e+08	1.11301e+08	1.31114e+08	1.48474e+08	137190000	1.16027e+08	9.91032e+07	1.47256e+08	1.26382e+08	1.16517	0.220544	0.543438	0.674705	0.745864
473	A0A0G2K9N3	A0A0G2K9N3	tr|A0A0G2K9N3|A0A0G2K9N3_RAT DEAD (Asp-Glu-Ala-Asp) box polypeptide 3 OS=Rattus norvegicus OX=10116 GN=Ddx3 PE=1 SV=1	19	1.97102e+08	1.9686e+08	1.93361e+08	2.09333e+08	2.07372e+08	3.49637e+08	3.91077e+08	364350000	2.94685e+08	3.5613e+08	2.00806e+08	3.51176e+08	0.571809	-0.806394	-0.406551	2.97981e-05	0.000574764
474	A0A0G2K9P4	A0A0G2K9P4;Q5PPJ9;D4A7V1	tr|A0A0G2K9P4|A0A0G2K9P4_RAT Endophilin-B2 OS=Rattus norvegicus OX=10116 GN=Sh3glb2 PE=1 SV=1;sp|Q5PPJ9|SHLB2_RAT Endophilin-B2 OS=Rattus norvegicus OX=10116 GN=Sh3glb2 PE=1 SV=2	6	1.79694e+07	2.32667e+07	2.25525e+07	4.11243e+07	3.801e+07	2.37138e+07	3.75379e+07	10572000	1.47612e+07	4.02438e+07	2.85846e+07	2.53657e+07	1.1269	0.172355	0.49886	0.507201	0.595121
475	A0A0G2K9P5	A0A0G2K9P5	tr|A0A0G2K9P5|A0A0G2K9P5_RAT Component of oligomeric golgi complex 5 OS=Rattus norvegicus OX=10116 GN=Cog5 PE=1 SV=1	4	5.54226e+06	7.09294e+06	5.69789e+06	4.92967e+06	3.68004e+06	1.40888e+07	1.2097e+07	12304000	8.57234e+06	9.36884e+06	5.38856e+06	1.12862e+07	0.477447	-1.06659	-0.647247	0.000387688	0.0030096
476	A0A0G2K9Q3	A0A0G2K9Q3;Q6QI44	tr|A0A0G2K9Q3|A0A0G2K9Q3_RAT N-alpha-acetyltransferase 25, NatB auxiliary subunit OS=Rattus norvegicus OX=10116 GN=Naa25 PE=1 SV=1;sp|Q6QI44|NAA25_RAT N-alpha-acetyltransferase 25, NatB auxiliary subunit OS=Rattus norvegicus OX=10116 GN=Naa25 PE=2 SV=1	5	4.70615e+06	4.10483e+06	1.17508e+07	9.95448e+06	3.1767e+06	1.43777e+07	9.41289e+06	10563000	1.07174e+07	8.70455e+06	6.73858e+06	1.07551e+07	0.626548	-0.674504	-0.284543	0.042463	0.0835399
477	F1LP46	F1LP46;A0A0G2K9R3;Q5EBA1	tr|F1LP46|F1LP46_RAT ATP-dependent RNA helicase SUPV3L1, mitochondrial OS=Rattus norvegicus OX=10116 GN=Supv3l1 PE=1 SV=2;tr|A0A0G2K9R3|A0A0G2K9R3_RAT ATP-dependent RNA helicase SUPV3L1, mitochondrial OS=Rattus norvegicus OX=10116 GN=Supv3l1 PE=1 SV=1;sp|Q	11	9.20317e+07	9.26823e+07	1.09779e+08	9.75399e+07	8.5737e+07	1.0293e+08	7.60826e+07	77912000	8.98453e+07	9.22362e+07	9.5554e+07	8.78013e+07	1.0883	0.122074	0.452347	0.346075	0.440714
478	A0A0G2K9R9	A0A0G2K9R9;A0A0G2KAX0	tr|A0A0G2K9R9|A0A0G2K9R9_RAT Proteasome activator subunit 4 OS=Rattus norvegicus OX=10116 GN=Psme4 PE=1 SV=1;tr|A0A0G2KAX0|A0A0G2KAX0_RAT Proteasome activator subunit 4 OS=Rattus norvegicus OX=10116 GN=Psme4 PE=1 SV=1	7	1.3508e+07	1.83619e+07	1.73752e+07	1.14626e+07	1.57612e+07	3.95391e+07	2.41126e+07	24604000	3.18139e+07	1.87276e+07	1.52938e+07	2.77595e+07	0.550939	-0.860035	-0.456172	0.00359029	0.0130382
479	F1LQP0	F1LQP0;B2GUV0;F1LSU6;A0A0G2K9V4;P97694;P97696;P63035;D3ZHR6;A0A0G2K0A0	tr|F1LQP0|F1LQP0_RAT Cytohesin-3 (Fragment) OS=Rattus norvegicus OX=10116 GN=Cyth3 PE=4 SV=3;tr|B2GUV0|B2GUV0_RAT Cyth1 protein OS=Rattus norvegicus OX=10116 GN=Cyth1 PE=2 SV=1;tr|F1LSU6|F1LSU6_RAT Cytohesin-2 OS=Rattus norvegicus OX=10116 GN=Cyth2 PE=4 SV	2	1.76714e+07	1.57248e+07	1.64919e+07	1.70948e+07	1.50867e+07	1.68354e+07	1.81107e+07	15896000	1.55252e+07	6.32669e+06	1.64139e+07	1.45388e+07	1.12897	0.175011	0.501317	0.354936	0.448717
480	A0A0G2K9V6	A0A0G2K9V6;Q5XHY5	tr|A0A0G2K9V6|A0A0G2K9V6_RAT Threonine--tRNA ligase, cytoplasmic OS=Rattus norvegicus OX=10116 GN=Tars PE=1 SV=1;sp|Q5XHY5|SYTC_RAT Threonine--tRNA ligase, cytoplasmic OS=Rattus norvegicus OX=10116 GN=Tars PE=1 SV=1	13	6.21524e+07	7.25437e+07	8.02122e+07	5.78204e+07	6.87069e+07	1.42906e+08	9.54714e+07	144420000	8.93992e+07	1.30966e+08	6.82871e+07	1.20632e+08	0.566076	-0.820933	-0.42	0.00114143	0.00588361
481	A0A0G2K9Z7	A0A0G2K9Z7	tr|A0A0G2K9Z7|A0A0G2K9Z7_RAT Uncharacterized protein OS=Rattus norvegicus OX=10116 PE=4 SV=1	2	713550	795541	593207	425932	5.21011e+06	5.74185e+06	1.68675e+07	6342700	3.73099e+06	4.60494e+06	1.54767e+06	7.45759e+06	0.207529	-2.26861	-1.7592	0.00213544	0.00915521
482	A0A0G2KA06	A0A0G2KA06;D3ZZC3	tr|A0A0G2KA06|A0A0G2KA06_RAT Kelch-like protein 22 OS=Rattus norvegicus OX=10116 GN=Klhl22 PE=1 SV=1;sp|D3ZZC3|KLH22_RAT Kelch-like protein 22 OS=Rattus norvegicus OX=10116 GN=Klhl22 PE=1 SV=1	4	6.74304e+06	7.49849e+06	8.51127e+06	5.33593e+06	8.3957e+06	1.55681e+07	1.64056e+07	10020000	1.92935e+07	1.23157e+07	7.29689e+06	1.47206e+07	0.495693	-1.01248	-0.597196	0.00073493	0.00435358
483	A0A0G2KAA3	A0A0G2KAA3;M0RB63	tr|A0A0G2KAA3|A0A0G2KAA3_RAT NADH:ubiquinone oxidoreductase subunit A3 OS=Rattus norvegicus OX=10116 GN=Ndufa3 PE=1 SV=1;tr|M0RB63|M0RB63_RAT RCG63041 OS=Rattus norvegicus OX=10116 GN=LOC684509 PE=4 SV=1	2	6.59598e+08	6.5411e+08	6.67789e+08	8.23767e+08	6.25681e+08	4.67658e+08	4.43319e+08	329920000	3.12047e+08	4.99278e+08	6.86189e+08	4.10444e+08	1.67182	0.741419	1.02528	0.0010262	0.00547888
484	A0A0G2KAI8	A0A0G2KAI8	tr|A0A0G2KAI8|A0A0G2KAI8_RAT Developmentally-regulated GTP-binding protein 2 OS=Rattus norvegicus OX=10116 GN=Drg2 PE=1 SV=1	2	1.69237e+07	2.33844e+07	2.45382e+07	1.8352e+07	2.7865e+07	3.05472e+07	2.74895e+07	21001000	2.09919e+07	2.61978e+07	2.22127e+07	2.52455e+07	0.879866	-0.184644	0.168611	0.307102	0.400764
485	A0A0G2KAM3	A0A0G2KAM3;P49432	tr|A0A0G2KAM3|A0A0G2KAM3_RAT Pyruvate dehydrogenase E1 component subunit beta, mitochondrial OS=Rattus norvegicus OX=10116 GN=Pdhb PE=1 SV=1;sp|P49432|ODPB_RAT Pyruvate dehydrogenase E1 component subunit beta, mitochondrial OS=Rattus norvegicus OX=10116 GN	20	1.05722e+10	1.12776e+10	9.35477e+09	1.12601e+10	1.13623e+10	8.38964e+09	7.26744e+09	8474300000	8.51936e+09	7.44286e+09	1.07654e+10	8.01872e+09	1.34253	0.424957	0.732534	0.00352463	0.0128744
486	A0A0G2KAQ5	A0A0G2KAQ5;D3ZX18	tr|A0A0G2KAQ5|A0A0G2KAQ5_RAT Myozenin 2 OS=Rattus norvegicus OX=10116 GN=Myoz2 PE=1 SV=1;tr|D3ZX18|D3ZX18_RAT Myozenin 2 OS=Rattus norvegicus OX=10116 GN=Myoz2 PE=1 SV=1	16	5.73708e+09	5.61271e+09	3.82612e+09	5.49322e+09	6.24926e+09	3.11434e+09	4.11806e+09	5762700000	4.95882e+09	3.78036e+09	5.38368e+09	4.34686e+09	1.23852	0.308619	0.624914	0.136506	0.21148
488	A0A0G2KAY8	A0A0G2KAY8;Q923V8	tr|A0A0G2KAY8|A0A0G2KAY8_RAT Selenoprotein 15 OS=Rattus norvegicus OX=10116 GN=Selenof PE=1 SV=1;sp|Q923V8|SEP15_RAT Selenoprotein F OS=Rattus norvegicus OX=10116 GN=Selenof PE=1 SV=3	2	6.23743e+06	4.15405e+06	6.32257e+06	1.81732e+07	7.84851e+06	1.32712e+07	1.94066e+07	11295000	1.15399e+07	2.13585e+07	8.54715e+06	1.53743e+07	0.555939	-0.847002	-0.444116	0.0245075	0.0541654
489	A0A0G2KB58	A0A0G2KB58;Q7TT49	tr|A0A0G2KB58|A0A0G2KB58_RAT Serine/threonine-protein kinase MRCK beta OS=Rattus norvegicus OX=10116 GN=Cdc42bpb PE=1 SV=1;sp|Q7TT49|MRCKB_RAT Serine/threonine-protein kinase MRCK beta OS=Rattus norvegicus OX=10116 GN=Cdc42bpb PE=1 SV=1	6	4.09335e+07	3.9408e+07	2.66428e+07	2.63672e+07	3.58048e+07	2.9619e+07	3.29966e+07	31980000	2.33884e+07	3.08772e+07	3.38313e+07	2.97722e+07	1.13634	0.184389	0.509993	0.349274	0.443707
490	A0A0G2KB63	A0A0G2KB63;Q5XIH7	tr|A0A0G2KB63|A0A0G2KB63_RAT Prohibitin-2 OS=Rattus norvegicus OX=10116 GN=Phb2 PE=1 SV=1;sp|Q5XIH7|PHB2_RAT Prohibitin-2 OS=Rattus norvegicus OX=10116 GN=Phb2 PE=1 SV=1	15	1.80614e+09	1.53243e+09	1.53624e+09	1.96739e+09	1.66125e+09	1.42978e+09	1.19807e+09	732290000	1.32049e+09	1.51096e+09	1.70069e+09	1.23832e+09	1.37339	0.45774	0.762861	0.0339398	0.0703488
491	A0A0G2KB65	A0A0G2KB65;B0BNC4	tr|A0A0G2KB65|A0A0G2KB65_RAT 5-phosphohydroxy-L-lysine phospho-lyase OS=Rattus norvegicus OX=10116 GN=LOC103690164 PE=1 SV=1;tr|B0BNC4|B0BNC4_RAT 5-phosphohydroxy-L-lysine phospho-lyase OS=Rattus norvegicus OX=10116 GN=Phykpl PE=1 SV=1	3	2.59244e+07	1.3679e+07	2.20991e+07	2.88203e+07	1.86305e+07	1.02008e+07	5.70018e+06	6083500	2.73551e+07	1.73241e+07	2.18307e+07	1.33327e+07	1.63737	0.711382	0.997497	0.0594956	0.109452
492	F1LM42	F1LM42;A0A0G2KBB9;A0A0G2JZ56;A0A0G2KAS9;F1M5N3;F1M9N9;A0A0G2K6R9	tr|F1LM42|F1LM42_RAT Ankyrin 2 OS=Rattus norvegicus OX=10116 GN=Ank2 PE=1 SV=3;tr|A0A0G2KBB9|A0A0G2KBB9_RAT Ankyrin 2 OS=Rattus norvegicus OX=10116 GN=Ank2 PE=1 SV=1;tr|A0A0G2JZ56|A0A0G2JZ56_RAT Ankyrin 2 OS=Rattus norvegicus OX=10116 GN=Ank2 PE=1 SV=1;tr|	11	1.2644e+08	1.17164e+08	8.46016e+07	6.6217e+07	1.22432e+08	5.42968e+07	4.84893e+07	48048000	5.4133e+07	3.65701e+07	1.03371e+08	4.83074e+07	2.13986	1.09751	1.3547	0.00047498	0.00338315
493	A0A0G2KBC7	A0A0G2KBC7;Q52KS1;P47858	tr|A0A0G2KBC7|A0A0G2KBC7_RAT ATP-dependent 6-phosphofructokinase OS=Rattus norvegicus OX=10116 GN=Pfkm PE=1 SV=1;tr|Q52KS1|Q52KS1_RAT ATP-dependent 6-phosphofructokinase OS=Rattus norvegicus OX=10116 GN=Pfkm PE=1 SV=1;sp|P47858|PFKAM_RAT ATP-dependent 6-ph	32	2.82378e+09	3.16925e+09	3.80609e+09	3.62192e+09	3.18817e+09	2.1338e+09	1.42075e+09	1817100000	1.71684e+09	1.83878e+09	3.32184e+09	1.78545e+09	1.8605	0.895694	1.168	8.89923e-05	0.00113375
494	A0A0G2QC02	A0A0G2QC02	tr|A0A0G2QC02|A0A0G2QC02_RAT Ski2-like RNA helicase OS=Rattus norvegicus OX=10116 GN=Skiv2l PE=1 SV=1	6	1.10261e+07	5.41632e+06	8.37807e+06	1.38144e+07	1.21907e+07	2.32969e+07	2.80767e+07	31244000	1.99408e+07	1.29112e+07	1.01651e+07	2.30939e+07	0.440164	-1.18389	-0.755757	0.00320098	0.0119855
495	A0A0G2QC06	A0A0G2QC06;Q4FZX7	tr|A0A0G2QC06|A0A0G2QC06_RAT Serotransferrin OS=Rattus norvegicus OX=10116 GN=Tf PE=1 SV=1	37	8.93839e+09	9.36159e+09	1.00977e+10	1.27888e+10	7.94873e+09	7.11425e+09	6.74726e+09	13507000000	1.25218e+10	1.18939e+10	9.82703e+09	1.03569e+10	0.948844	-0.0757576	0.269339	0.889257	0.919476
496	A0A0G2QC17	A0A0G2QC17;A1L1J4;O88483	tr|A0A0G2QC17|A0A0G2QC17_RAT Protein phosphatase 2C, magnesium dependent, catalytic subunit, isoform CRA_a OS=Rattus norvegicus OX=10116 GN=Pdp1 PE=1 SV=1;tr|A1L1J4|A1L1J4_RAT Protein phosphatase 2C, magnesium dependent, catalytic subunit OS=Rattus norvegi	15	2.29875e+08	2.36411e+08	3.04881e+08	2.62466e+08	2.15943e+08	1.66643e+08	1.31845e+08	129110000	1.66637e+08	1.44059e+08	2.49915e+08	1.47659e+08	1.69252	0.75917	1.0417	0.00029806	0.00256203
497	A0A0G2QC21	A0A0G2QC21;O55043	tr|A0A0G2QC21|A0A0G2QC21_RAT Rho guanine nucleotide exchange factor 7 OS=Rattus norvegicus OX=10116 GN=Arhgef7 PE=1 SV=1;sp|O55043|ARHG7_RAT Rho guanine nucleotide exchange factor 7 OS=Rattus norvegicus OX=10116 GN=Arhgef7 PE=1 SV=1	8	1.59189e+07	2.25228e+07	2.44557e+07	2.94246e+07	2.02309e+07	3.19569e+07	3.69463e+07	31609000	3.36495e+07	3.92404e+07	2.25106e+07	3.46804e+07	0.649086	-0.623517	-0.237377	0.00340294	0.0125234
498	A0A0G2QC41	A0A0G2QC41;D3ZVD8	tr|A0A0G2QC41|A0A0G2QC41_RAT Histone deacetylase OS=Rattus norvegicus OX=10116 GN=Hdac6 PE=1 SV=1;tr|D3ZVD8|D3ZVD8_RAT Histone deacetylase OS=Rattus norvegicus OX=10116 GN=LOC108348065 PE=1 SV=2	5	2.72505e+06	3.12177e+06	3.96368e+06	2.40036e+06	1.47981e+06	8.80496e+06	1.694e+07	19287000	1.19907e+07	8.4929e+06	2.73813e+06	1.31031e+07	0.208968	-2.25864	-1.74998	3.43506e-05	0.00061557
499	F1LYI5	F1LYI5;A0A0G2QC62;M0R665;P25886;D4A888;D3ZY63;D3Z8Q4	tr|F1LYI5|F1LYI5_RAT 60S ribosomal protein L29 OS=Rattus norvegicus OX=10116 GN=RGD1564138 PE=3 SV=3;tr|A0A0G2QC62|A0A0G2QC62_RAT 60S ribosomal protein L29 OS=Rattus norvegicus OX=10116 PE=3 SV=1;tr|M0R665|M0R665_RAT 60S ribosomal protein L29 OS=Rattus nor	2	6.70566e+07	6.25246e+07	3.71906e+07	4.96221e+07	5.10797e+07	8.52179e+07	7.98659e+07	77705000	5.02435e+07	3.46065e+07	5.34947e+07	6.55278e+07	0.816367	-0.29271	0.0686427	0.399799	0.494374
501	A0A0H2UH97	A0A0H2UH97;A1L1K3	tr|A0A0H2UH97|A0A0H2UH97_RAT Anaphase-promoting complex subunit 5 OS=Rattus norvegicus OX=10116 GN=Anapc5 PE=1 SV=1;sp|A1L1K3|APC5_RAT Anaphase-promoting complex subunit 5 OS=Rattus norvegicus OX=10116 GN=Anapc5 PE=2 SV=1	2	1.52894e+07	9.05299e+06	7.34319e+06	1.71928e+07	1.65571e+07	1.50241e+07	1.44536e+07	16709000	1.24154e+07	6.41397e+06	1.30871e+07	1.30032e+07	1.00645	0.00927775	0.348002	0.999064	0.999064
502	A0A0H2UH99	A0A0H2UH99;P83732;M0RBD1	tr|A0A0H2UH99|A0A0H2UH99_RAT 60S ribosomal protein L24 OS=Rattus norvegicus OX=10116 GN=Rpl24 PE=1 SV=1;sp|P83732|RL24_RAT 60S ribosomal protein L24 OS=Rattus norvegicus OX=10116 GN=Rpl24 PE=2 SV=1;tr|M0RBD1|M0RBD1_RAT Similar to small nuclear ribonucleopa	4	7.5882e+07	7.67393e+07	4.15753e+07	5.64242e+07	7.92246e+07	1.08104e+08	1.06122e+08	103850000	9.8275e+07	6.80235e+07	6.59691e+07	9.68749e+07	0.680972	-0.554333	-0.173376	0.0240259	0.0533267
503	A0A0H2UHC8	A0A0H2UHC8;Q5FWT7	tr|A0A0H2UHC8|A0A0H2UHC8_RAT Ubiquitin-like domain-containing CTD phosphatase 1 OS=Rattus norvegicus OX=10116 GN=Ublcp1 PE=1 SV=1;sp|Q5FWT7|UBCP1_RAT Ubiquitin-like domain-containing CTD phosphatase 1 OS=Rattus norvegicus OX=10116 GN=Ublcp1 PE=2 SV=1	2	713550	2.11763e+06	2.07435e+06	425932	618944	3.98864e+06	9.01281e+06	3701300	5.4621e+06	7.42107e+06	1.19008e+06	5.91718e+06	0.201123	-2.31385	-1.80105	0.000433346	0.00321826
504	M0RBZ7	M0RBZ7;A0A0H2UHD8;Q925Q9-7;Q925Q9-2;Q925Q9;Q925Q9-6;Q925Q9-3	tr|M0RBZ7|M0RBZ7_RAT SH3 domain-containing kinase-binding protein 1 OS=Rattus norvegicus OX=10116 GN=Sh3kbp1 PE=1 SV=2;tr|A0A0H2UHD8|A0A0H2UHD8_RAT SH3 domain-containing kinase-binding protein 1 OS=Rattus norvegicus OX=10116 GN=Sh3kbp1 PE=1 SV=1;sp|Q925Q9-	9	1.63366e+08	1.62567e+08	2.56382e+08	1.79437e+08	1.38713e+08	1.32897e+08	1.16692e+08	138030000	1.57905e+08	1.41618e+08	1.80093e+08	1.37428e+08	1.31045	0.390061	0.700253	0.0614195	0.112042
505	A0A0H2UHD9	A0A0H2UHD9;Q5XIA1	tr|A0A0H2UHD9|A0A0H2UHD9_RAT Nicalin OS=Rattus norvegicus OX=10116 GN=Ncln PE=1 SV=1;sp|Q5XIA1|NCLN_RAT Nicalin OS=Rattus norvegicus OX=10116 GN=Ncln PE=2 SV=1	4	6.90267e+06	1.19175e+07	2.84942e+06	3.13757e+06	1.34108e+07	1.23471e+07	1.32194e+07	27707000	1.18299e+07	1.39656e+07	7.64359e+06	1.58138e+07	0.483349	-1.04886	-0.63085	0.0256764	0.0560375
506	A0A0H2UHE1	A0A0H2UHE1;P13086	tr|A0A0H2UHE1|A0A0H2UHE1_RAT Succinate--CoA ligase [ADP/GDP-forming] subunit alpha, mitochondrial OS=Rattus norvegicus OX=10116 GN=Suclg1 PE=1 SV=1;sp|P13086|SUCA_RAT Succinate--CoA ligase [ADP/GDP-forming] subunit alpha, mitochondrial OS=Rattus norvegicus	14	2.39937e+09	2.63873e+09	3.03621e+09	3.16396e+09	2.74608e+09	1.94274e+09	1.50139e+09	1727600000	1.89157e+09	2.282e+09	2.79687e+09	1.86906e+09	1.49641	0.581502	0.877349	0.00209912	0.0090366
507	A0A0H2UHE5	A0A0H2UHE5;P20650	tr|A0A0H2UHE5|A0A0H2UHE5_RAT Protein phosphatase 1A OS=Rattus norvegicus OX=10116 GN=Ppm1a PE=1 SV=1;sp|P20650|PPM1A_RAT Protein phosphatase 1A OS=Rattus norvegicus OX=10116 GN=Ppm1a PE=1 SV=1	6	4.88009e+07	4.15157e+07	7.72961e+07	4.93e+07	2.09704e+07	6.44096e+07	5.11896e+07	69308000	3.94006e+07	7.54142e+07	4.75766e+07	5.99444e+07	0.793679	-0.333372	0.0310277	0.234421	0.325365
508	A0A0H2UHF6	A0A0H2UHF6;Q9ES40	tr|A0A0H2UHF6|A0A0H2UHF6_RAT PRA1 family protein OS=Rattus norvegicus OX=10116 GN=Arl6ip5 PE=1 SV=1;sp|Q9ES40|PRAF3_RAT PRA1 family protein 3 OS=Rattus norvegicus OX=10116 GN=Arl6ip5 PE=1 SV=1	6	2.31043e+08	2.49355e+08	2.91537e+08	2.6294e+08	2.70356e+08	2.87635e+08	2.68183e+08	324620000	2.55981e+08	2.97356e+08	2.61046e+08	2.86755e+08	0.910346	-0.135513	0.214061	0.273893	0.368245
509	A0A0H2UHF8	A0A0H2UHF8;P02764	tr|A0A0H2UHF8|A0A0H2UHF8_RAT Alpha-1-acid glycoprotein OS=Rattus norvegicus OX=10116 GN=Orm1 PE=1 SV=1;sp|P02764|A1AG_RAT Alpha-1-acid glycoprotein OS=Rattus norvegicus OX=10116 GN=Orm1 PE=2 SV=1	7	2.55374e+07	2.5026e+07	9.37067e+06	5.73098e+07	2.19125e+07	5.00012e+07	4.39516e+07	36171000	2.06109e+07	1.50493e+07	2.78313e+07	3.31568e+07	0.839384	-0.252598	0.105749	0.497598	0.585168
510	A0A0H2UHG0	A0A0H2UHG0;Q4KM49	tr|A0A0H2UHG0|A0A0H2UHG0_RAT Tyrosine--tRNA ligase OS=Rattus norvegicus OX=10116 GN=Yars PE=1 SV=1;sp|Q4KM49|SYYC_RAT Tyrosine--tRNA ligase, cytoplasmic OS=Rattus norvegicus OX=10116 GN=Yars PE=2 SV=3	15	4.24129e+07	5.08913e+07	9.3941e+07	6.16632e+07	5.03908e+07	1.03248e+08	9.25984e+07	114750000	9.6063e+07	8.479e+07	5.98599e+07	9.82898e+07	0.609014	-0.715454	-0.322424	0.0044917	0.015473
511	A0A0H2UHH2	A0A0H2UHH2;P23680	tr|A0A0H2UHH2|A0A0H2UHH2_RAT Serum amyloid P-component OS=Rattus norvegicus OX=10116 GN=Apcs PE=1 SV=1;sp|P23680|SAMP_RAT Serum amyloid P-component OS=Rattus norvegicus OX=10116 GN=Apcs PE=2 SV=2	4	2.89987e+07	2.46131e+07	2.62906e+07	3.0349e+07	1.51039e+07	2.9119e+07	1.33662e+07	29921000	1.79807e+07	1.8655e+07	2.50711e+07	2.18084e+07	1.14961	0.20114	0.525488	0.423556	0.518728
512	A0A0H2UHH3	A0A0H2UHH3;Q5RKI8	tr|A0A0H2UHH3|A0A0H2UHH3_RAT ATP-binding cassette sub-family B member 8, mitochondrial OS=Rattus norvegicus OX=10116 GN=Abcb8 PE=1 SV=1;sp|Q5RKI8|ABCB8_RAT ATP-binding cassette sub-family B member 8, mitochondrial OS=Rattus norvegicus OX=10116 GN=Abcb8 PE=	12	1.90486e+08	1.44564e+08	9.99593e+07	1.44995e+08	2.78802e+08	8.6769e+07	9.48628e+07	113730000	1.03563e+08	7.86955e+07	1.71762e+08	9.55241e+07	1.7981	0.846471	1.12246	0.0122573	0.032215
513	A0A0H2UHH9	A0A0H2UHH9;D4ACJ1;P62850-2;P62850-3;P62850;D3ZFZ8	tr|A0A0H2UHH9|A0A0H2UHH9_RAT 40S ribosomal protein S24 OS=Rattus norvegicus OX=10116 GN=Rps24 PE=3 SV=1;tr|D4ACJ1|D4ACJ1_RAT 40S ribosomal protein S24 OS=Rattus norvegicus OX=10116 GN=LOC100363469 PE=3 SV=1;sp|P62850-2|RS24_RAT Isoform 2 of 40S ribosomal p	5	1.10872e+08	1.2862e+08	7.40231e+07	8.81436e+07	1.30066e+08	1.98197e+08	1.84615e+08	178120000	1.83194e+08	1.37563e+08	1.06345e+08	1.76338e+08	0.603075	-0.729591	-0.335503	0.00252678	0.010338
514	A0A0H2UHI2	A0A0H2UHI2;Q01986	tr|A0A0H2UHI2|A0A0H2UHI2_RAT Dual-specificity mitogen-activated protein kinase kinase 1 OS=Rattus norvegicus OX=10116 GN=Map2k1 PE=1 SV=1;sp|Q01986|MP2K1_RAT Dual specificity mitogen-activated protein kinase kinase 1 OS=Rattus norvegicus OX=10116 GN=Map2k1	12	5.6293e+07	9.27492e+07	1.13811e+08	8.72451e+07	7.61662e+07	1.36032e+08	1.48367e+08	139070000	1.35247e+08	1.27606e+08	8.52528e+07	1.37264e+08	0.621086	-0.687135	-0.296228	0.00242832	0.0100268
515	A0A0H2UHI7	A0A0H2UHI7;Q505J9	tr|A0A0H2UHI7|A0A0H2UHI7_RAT ATPase family AAA domain-containing protein 1 OS=Rattus norvegicus OX=10116 GN=Atad1 PE=1 SV=1;sp|Q505J9|ATAD1_RAT ATPase family AAA domain-containing protein 1 OS=Rattus norvegicus OX=10116 GN=Atad1 PE=1 SV=1	8	1.50339e+08	1.59678e+08	9.11333e+07	1.26778e+08	1.5917e+08	8.28083e+07	8.00404e+07	116920000	9.50871e+07	7.96224e+07	1.3742e+08	9.08957e+07	1.51184	0.596304	0.891042	0.0121369	0.0319372
516	A0A0H2UHK1	A0A0H2UHK1;P31722	tr|A0A0H2UHK1|A0A0H2UHK1_RAT Complement C1q subcomponent subunit C OS=Rattus norvegicus OX=10116 GN=C1qc PE=1 SV=1;sp|P31722|C1QC_RAT Complement C1q subcomponent subunit C OS=Rattus norvegicus OX=10116 GN=C1qc PE=1 SV=2	3	713550	795541	593207	425932	618944	3.5979e+06	3.89252e+06	961802	2.21546e+06	2.63701e+06	629435	2.66094e+06	0.236546	-2.07981	-1.58454	0.000320667	0.00268709
517	A0A0H2UHK4	A0A0H2UHK4;Q5BJZ6	tr|A0A0H2UHK4|A0A0H2UHK4_RAT Carnosine N-methyltransferase OS=Rattus norvegicus OX=10116 GN=Carnmt1 PE=1 SV=1;sp|Q5BJZ6|CARME_RAT Carnosine N-methyltransferase OS=Rattus norvegicus OX=10116 GN=Carnmt1 PE=1 SV=1	2	1.04413e+07	8.30525e+06	9.85248e+06	1.27015e+07	4.37571e+06	1.15982e+07	6.88831e+06	7988100	7.53141e+06	1.28919e+07	9.13526e+06	9.37959e+06	0.973951	-0.0380796	0.304193	0.803631	0.851447
518	A0A0H2UHL3	A0A0H2UHL3;A2RUV9	tr|A0A0H2UHL3|A0A0H2UHL3_RAT Adipocyte enhancer-binding protein 1 OS=Rattus norvegicus OX=10116 GN=Aebp1 PE=4 SV=1;sp|A2RUV9|AEBP1_RAT Adipocyte enhancer-binding protein 1 OS=Rattus norvegicus OX=10116 GN=Aebp1 PE=2 SV=1	5	3.34195e+06	795541	4.40474e+06	1.4617e+06	2.92465e+06	737181	1.49181e+07	961802	3.64558e+06	4.33397e+06	2.58572e+06	4.91933e+06	0.525623	-0.927899	-0.518951	0.681187	0.751705
519	A0A0H2UHM0	A0A0H2UHM0;B5DEN9	tr|A0A0H2UHM0|A0A0H2UHM0_RAT Vacuolar protein sorting-associated protein 28 homolog OS=Rattus norvegicus OX=10116 GN=Vps28 PE=1 SV=1;sp|B5DEN9|VPS28_RAT Vacuolar protein sorting-associated protein 28 homolog OS=Rattus norvegicus OX=10116 GN=Vps28 PE=2 SV=1	3	2.70227e+07	1.02825e+07	2.31732e+07	1.86494e+07	3.68138e+07	2.36411e+07	2.16397e+07	29240000	2.66074e+07	2.63315e+07	2.31883e+07	2.54919e+07	0.909633	-0.136643	0.213015	0.424615	0.519822
521	A0A0H2UHM5	A0A0H2UHM5;P11598	tr|A0A0H2UHM5|A0A0H2UHM5_RAT Protein disulfide-isomerase OS=Rattus norvegicus OX=10116 GN=Pdia3 PE=1 SV=1;sp|P11598|PDIA3_RAT Protein disulfide-isomerase A3 OS=Rattus norvegicus OX=10116 GN=Pdia3 PE=1 SV=2	32	1.32698e+09	1.23392e+09	1.4518e+09	1.17955e+09	1.05282e+09	2.2258e+09	2.88115e+09	2438000000	1.78046e+09	2.48716e+09	1.24901e+09	2.36251e+09	0.52868	-0.919535	-0.511213	0.000155168	0.00165406
523	A0A0H2UHP9	A0A0H2UHP9;Q9WVB1;A0A0G2JT78;F1LVC3;A0A0G2K201;D3ZZP2	tr|A0A0H2UHP9|A0A0H2UHP9_RAT RCG39700, isoform CRA_d OS=Rattus norvegicus OX=10116 GN=Rab6a PE=1 SV=1;sp|Q9WVB1|RAB6A_RAT Ras-related protein Rab-6A OS=Rattus norvegicus OX=10116 GN=Rab6a PE=1 SV=2;tr|A0A0G2JT78|A0A0G2JT78_RAT RAB6B, member RAS oncogene fa	6	2.32182e+08	2.57587e+08	2.76933e+08	2.44259e+08	3.73737e+07	2.50692e+08	2.77428e+08	285470000	2.52221e+08	3.02809e+08	2.09667e+08	2.73724e+08	0.765979	-0.384622	-0.0163826	0.219477	0.309698
524	A0A0H2UHQ0	A0A0H2UHQ0;Q794F9	tr|A0A0H2UHQ0|A0A0H2UHQ0_RAT 4F2 cell-surface antigen heavy chain OS=Rattus norvegicus OX=10116 GN=Slc3a2 PE=1 SV=1;sp|Q794F9|4F2_RAT 4F2 cell-surface antigen heavy chain OS=Rattus norvegicus OX=10116 GN=Slc3a2 PE=1 SV=1	5	6.19961e+06	1.23581e+07	2.7307e+06	609780	4.16226e+06	2.49545e+07	4.57658e+07	21300000	2.25189e+07	1.67687e+07	5.2121e+06	2.62616e+07	0.198468	-2.33302	-1.81878	0.00235636	0.00983334
525	A0A0H2UHQ1	A0A0H2UHQ1;F1LZX7;P24049;A0A0G2KB77;D3Z9G9;Q7TPJ7	tr|A0A0H2UHQ1|A0A0H2UHQ1_RAT 60S ribosomal protein L17 OS=Rattus norvegicus OX=10116 GN=Rpl17 PE=1 SV=1;tr|F1LZX7|F1LZX7_RAT 60S ribosomal protein L17 OS=Rattus norvegicus OX=10116 GN=Rpl17 PE=1 SV=2;sp|P24049|RL17_RAT 60S ribosomal protein L17 OS=Rattus n	8	1.68901e+08	1.4635e+08	6.90496e+07	9.42519e+07	8.44605e+07	1.75864e+08	1.9131e+08	200980000	1.40846e+08	1.12513e+08	1.12603e+08	1.64302e+08	0.685337	-0.545115	-0.164849	0.0560015	0.104283
526	A0A0H2UHQ3	A0A0H2UHQ3;P0C5W1	tr|A0A0H2UHQ3|A0A0H2UHQ3_RAT Microtubule-associated protein 1S OS=Rattus norvegicus OX=10116 GN=Map1s PE=1 SV=1;sp|P0C5W1|MAP1S_RAT Microtubule-associated protein 1S OS=Rattus norvegicus OX=10116 GN=Map1s PE=1 SV=1	5	1.16504e+07	2.39362e+07	1.84787e+07	2.56056e+07	1.99452e+07	3.19456e+07	2.88401e+07	19263000	4.15754e+07	2.72561e+07	1.99232e+07	2.9776e+07	0.669102	-0.579702	-0.196844	0.0465935	0.0895304
527	A0A0H2UHQ8	A0A0H2UHQ8;D3ZFA8;P04644;D3ZHU9;D3ZKG6;M0R8M8;F1M5B1;D3ZM01	tr|A0A0H2UHQ8|A0A0H2UHQ8_RAT 40S ribosomal protein S17 OS=Rattus norvegicus OX=10116 GN=Rps17 PE=3 SV=1;tr|D3ZFA8|D3ZFA8_RAT 40S ribosomal protein S17-like OS=Rattus norvegicus OX=10116 GN=LOC100362366 PE=3 SV=1;sp|P04644|RS17_RAT 40S ribosomal protein S17	5	1.9164e+08	1.93562e+08	1.16041e+08	1.63407e+08	2.2351e+08	2.80116e+08	2.55626e+08	234020000	2.94551e+08	2.02516e+08	1.77632e+08	2.53366e+08	0.70109	-0.512328	-0.134519	0.0195904	0.0458867
528	A0A0H2UHQ9	A0A0H2UHQ9;Q9Z327	tr|A0A0H2UHQ9|A0A0H2UHQ9_RAT Synaptopodin OS=Rattus norvegicus OX=10116 GN=Synpo PE=1 SV=1;sp|Q9Z327|SYNPO_RAT Synaptopodin OS=Rattus norvegicus OX=10116 GN=Synpo PE=1 SV=2	18	1.63804e+08	1.9753e+08	1.45439e+08	2.17779e+08	1.59007e+08	1.15634e+08	2.22949e+08	230480000	2.31342e+08	1.79938e+08	1.76712e+08	1.96069e+08	0.901275	-0.149961	0.200696	0.591014	0.674277
529	A0A0H2UHR5	A0A0H2UHR5;Q00972	tr|A0A0H2UHR5|A0A0H2UHR5_RAT [3-methyl-2-oxobutanoate dehydrogenase [lipoamide]] kinase, mitochondrial OS=Rattus norvegicus OX=10116 GN=Bckdk PE=1 SV=1;sp|Q00972|BCKD_RAT [3-methyl-2-oxobutanoate dehydrogenase [lipoamide]] kinase, mitochondrial OS=Rattus n	8	1.29983e+08	1.28161e+08	1.05237e+08	1.69623e+08	2.20137e+08	7.56943e+07	5.73884e+07	65138000	8.04304e+07	3.52461e+07	1.50628e+08	6.27795e+07	2.39932	1.26263	1.50744	0.000832952	0.00477234
530	A0A0H2UHR7	A0A0H2UHR7;D3ZHA0	tr|A0A0H2UHR7|A0A0H2UHR7_RAT Filamin-C OS=Rattus norvegicus OX=10116 GN=Flnc PE=1 SV=1;sp|D3ZHA0|FLNC_RAT Filamin-C OS=Rattus norvegicus OX=10116 GN=Flnc PE=1 SV=1	133	2.39412e+09	2.10002e+09	1.78639e+09	1.9926e+09	2.24399e+09	5.24118e+09	7.41378e+09	10608000000	6.62757e+09	8.6049e+09	2.10342e+09	7.69909e+09	0.273204	-1.87195	-1.39226	2.3795e-06	0.000110566
531	A0A0H2UHS7	A0A0H2UHS7;P12001	tr|A0A0H2UHS7|A0A0H2UHS7_RAT 60S ribosomal protein L18 OS=Rattus norvegicus OX=10116 GN=Rpl18 PE=1 SV=1;sp|P12001|RL18_RAT 60S ribosomal protein L18 OS=Rattus norvegicus OX=10116 GN=Rpl18 PE=1 SV=2	7	2.15957e+08	1.97133e+08	1.08558e+08	2.28099e+08	2.55747e+08	3.19661e+08	3.2959e+08	310570000	2.80991e+08	2.44367e+08	2.01099e+08	2.97036e+08	0.677019	-0.562731	-0.181145	0.0223289	0.0504169
532	A0A0H2UHT3	A0A0H2UHT3;P0C2C0	tr|A0A0H2UHT3|A0A0H2UHT3_RAT 39S ribosomal protein L22, mitochondrial OS=Rattus norvegicus OX=10116 GN=Mrpl22 PE=1 SV=1;sp|P0C2C0|RM22_RAT 39S ribosomal protein L22, mitochondrial OS=Rattus norvegicus OX=10116 GN=Mrpl22 PE=1 SV=1	2	2.93404e+06	2.43503e+06	1.62292e+06	2.71343e+06	2.3403e+06	2.39669e+06	1.59313e+06	1837400	2.29781e+06	2.18792e+06	2.40914e+06	2.06259e+06	1.16802	0.224065	0.546695	0.286527	0.380015
533	A0A0H2UHT5	A0A0H2UHT5;F1LNI5	tr|A0A0H2UHT5|A0A0H2UHT5_RAT Protein phosphatase 1G OS=Rattus norvegicus OX=10116 GN=Ppm1g PE=1 SV=1;sp|F1LNI5|PPM1G_RAT Protein phosphatase 1G OS=Rattus norvegicus OX=10116 GN=Ppm1g PE=1 SV=2	4	1.2729e+07	1.70687e+07	1.10505e+07	1.25981e+07	1.46949e+07	1.32692e+07	2.76632e+07	11038000	1.04553e+07	1.06936e+07	1.36282e+07	1.46238e+07	0.93192	-0.101722	0.24532	0.984365	0.990052
534	A0A0H2UHT6	A0A0H2UHT6;D3ZM33;P62271;M0R5K9;A0A0G2KA79;D3ZAU6;D4AA93;M0RCC5	tr|A0A0H2UHT6|A0A0H2UHT6_RAT Ribosomal protein S18 OS=Rattus norvegicus OX=10116 GN=Rps18 PE=1 SV=1;tr|D3ZM33|D3ZM33_RAT Ribosomal protein S18-like OS=Rattus norvegicus OX=10116 GN=LOC100362298 PE=3 SV=3;sp|P62271|RS18_RAT 40S ribosomal protein S18 OS=Ratt	12	3.14157e+08	1.75758e+08	1.87225e+08	2.86414e+08	2.96249e+08	4.01855e+08	4.19637e+08	410910000	2.77668e+08	3.26075e+08	2.51961e+08	3.67229e+08	0.686113	-0.543481	-0.163338	0.023207	0.0518024
535	F1M6F4	F1M6F4;A0A0H2UHU0;P62853;D4AE10;M0R763;D3ZCH5	tr|F1M6F4|F1M6F4_RAT 40S ribosomal protein S25-like OS=Rattus norvegicus OX=10116 GN=LOC100912210 PE=4 SV=1;tr|A0A0H2UHU0|A0A0H2UHU0_RAT 40S ribosomal protein S25 OS=Rattus norvegicus OX=10116 GN=Rps25 PE=4 SV=1;sp|P62853|RS25_RAT 40S ribosomal protein S25	4	2.64049e+08	2.48586e+08	2.31414e+08	2.98696e+08	2.83092e+08	4.20645e+08	3.7648e+08	416080000	2.46101e+08	2.76122e+08	2.65167e+08	3.47085e+08	0.763983	-0.388387	-0.0198652	0.0726403	0.128057
536	A0A0H2UHU1	A0A0H2UHU1;P61515;D4AAZ6	tr|A0A0H2UHU1|A0A0H2UHU1_RAT 60S ribosomal protein L37a OS=Rattus norvegicus OX=10116 GN=Rpl37a PE=3 SV=1;sp|P61515|RL37P_RAT Putative 60S ribosomal protein L37a OS=Rattus norvegicus OX=10116 GN=Rpl37a-ps1 PE=5 SV=2;sp|D4AAZ6|RL37A_RAT 60S ribosomal protei	2	1.34017e+07	1.31459e+07	3.82659e+06	425932	2.71923e+06	1.38378e+07	1.59259e+06	3392300	6.37198e+06	977769	6.70387e+06	5.23448e+06	1.28071	0.356947	0.669621	0.887943	0.918977
537	A0A0H2UHV4	A0A0H2UHV4;B2GUV7;M0R7Z0	tr|A0A0H2UHV4|A0A0H2UHV4_RAT Eukaryotic translation initiation factor 5B OS=Rattus norvegicus OX=10116 GN=Eif5b PE=1 SV=1;sp|B2GUV7|IF2P_RAT Eukaryotic translation initiation factor 5B OS=Rattus norvegicus OX=10116 GN=Eif5b PE=1 SV=1;tr|M0R7Z0|M0R7Z0_RAT U	6	1.43504e+07	1.52685e+07	2.52978e+07	2.08923e+07	1.81776e+07	2.03392e+07	3.49208e+07	25134000	3.43386e+07	2.16304e+07	1.87973e+07	2.72726e+07	0.689238	-0.536926	-0.157274	0.0358764	0.073388
538	A0A0H2UHV9	A0A0H2UHV9;D4ABY2	tr|A0A0H2UHV9|A0A0H2UHV9_RAT Coatomer subunit gamma OS=Rattus norvegicus OX=10116 GN=Copg2 PE=1 SV=1;sp|D4ABY2|COPG2_RAT Coatomer subunit gamma-2 OS=Rattus norvegicus OX=10116 GN=Copg2 PE=3 SV=2	5	1.93218e+07	2.43069e+07	1.63152e+07	2.13534e+07	2.92341e+07	2.81242e+07	4.12057e+07	38226000	4.57498e+07	3.50762e+07	2.21063e+07	3.76764e+07	0.586741	-0.769205	-0.372148	0.00221132	0.00940335
539	A0A0H2UHW2	A0A0H2UHW2;Q4FZU1	tr|A0A0H2UHW2|A0A0H2UHW2_RAT Ubiquinone biosynthesis protein COQ4 homolog, mitochondrial OS=Rattus norvegicus OX=10116 GN=Coq4 PE=1 SV=1;sp|Q4FZU1|COQ4_RAT Ubiquinone biosynthesis protein COQ4 homolog, mitochondrial OS=Rattus norvegicus OX=10116 GN=Coq4 PE	4	5.77476e+06	1.2495e+07	1.3087e+07	1.08151e+07	1.62428e+07	1.3471e+07	2.0111e+07	15733000	2.95164e+07	3.21749e+07	1.16829e+07	2.22013e+07	0.526229	-0.926239	-0.517415	0.0191331	0.045085
540	A0A0H2UHX1	A0A0H2UHX1;Q6RJR6-2;Q6RJR6	tr|A0A0H2UHX1|A0A0H2UHX1_RAT Reticulon OS=Rattus norvegicus OX=10116 GN=Rtn3 PE=1 SV=1;sp|Q6RJR6-2|RTN3_RAT Isoform 2 of Reticulon-3 OS=Rattus norvegicus OX=10116 GN=Rtn3;sp|Q6RJR6|RTN3_RAT Reticulon-3 OS=Rattus norvegicus OX=10116 GN=Rtn3 PE=1 SV=1	3	9.75025e+07	1.04193e+08	1.52069e+08	1.27823e+08	1.04766e+08	9.25625e+07	9.05667e+07	99556000	1.18647e+08	1.13602e+08	1.17271e+08	1.02987e+08	1.1387	0.187383	0.512762	0.287188	0.380569
541	X1WI37	X1WI37;A0A0H2UHX3;P62703;D3ZX01	tr|X1WI37|X1WI37_RAT 40S ribosomal protein S4 OS=Rattus norvegicus OX=10116 GN=Rps4x PE=1 SV=1;tr|A0A0H2UHX3|A0A0H2UHX3_RAT 40S ribosomal protein S4 OS=Rattus norvegicus OX=10116 GN=Rps4x PE=1 SV=1;sp|P62703|RS4X_RAT 40S ribosomal protein S4, X isoform OS=	13	3.11645e+08	3.70498e+08	2.3106e+08	3.22149e+08	3.14307e+08	5.15082e+08	4.77822e+08	488350000	4.0126e+08	3.74777e+08	3.09932e+08	4.51458e+08	0.686513	-0.542641	-0.16256	0.00579138	0.018673
542	A0A0H2UHY0	A0A0H2UHY0;Q6MG21	tr|A0A0H2UHY0|A0A0H2UHY0_RAT Valine--tRNA ligase, mitochondrial OS=Rattus norvegicus OX=10116 GN=Vars2 PE=1 SV=1;sp|Q6MG21|SYVM_RAT Valine--tRNA ligase, mitochondrial OS=Rattus norvegicus OX=10116 GN=Vars2 PE=3 SV=1	6	2.3005e+07	2.20553e+07	2.65226e+07	2.37817e+07	1.33439e+07	2.52813e+07	1.6889e+07	3707400	1.28927e+07	2.06502e+07	2.17417e+07	1.58841e+07	1.36877	0.452882	0.758367	0.190152	0.276024
543	A0A0H2UI06	A0A0H2UI06;D3ZN43	tr|A0A0H2UI06|A0A0H2UI06_RAT NADH dehydrogenase (ubiquinone) complex I, assembly factor 6 OS=Rattus norvegicus OX=10116 GN=Ndufaf6 PE=1 SV=1;sp|D3ZN43|NDUF6_RAT NADH dehydrogenase (ubiquinone) complex I, assembly factor 6 OS=Rattus norvegicus OX=10116 GN=N	3	7.95784e+07	6.58685e+07	5.96065e+07	6.38954e+07	5.44639e+07	7.84717e+07	5.51939e+07	49155000	5.70746e+07	5.7313e+07	6.46825e+07	5.94416e+07	1.08817	0.121903	0.452188	0.435466	0.53
544	A0A0H2UI10	A0A0H2UI10;Q8VIJ5;Q8VIJ5-3;Q8VIJ5-2	tr|A0A0H2UI10|A0A0H2UI10_RAT Protein O-GlcNAcase OS=Rattus norvegicus OX=10116 GN=Mgea5 PE=1 SV=1;sp|Q8VIJ5|OGA_RAT Protein O-GlcNAcase OS=Rattus norvegicus OX=10116 GN=Mgea5 PE=1 SV=1;sp|Q8VIJ5-3|OGA_RAT Isoform 3 of Protein O-GlcNAcase OS=Rattus norvegic	6	2.12218e+07	4.40412e+07	4.96758e+07	4.18493e+07	4.3887e+07	4.807e+07	3.75271e+07	58379000	5.25437e+07	7.65898e+07	4.0135e+07	5.46219e+07	0.734778	-0.444619	-0.0718833	0.111496	0.179715
545	A0A0H2UI19	A0A0H2UI19;D3ZTE0	tr|A0A0H2UI19|A0A0H2UI19_RAT Coagulation factor XII OS=Rattus norvegicus OX=10116 GN=F12 PE=1 SV=1;sp|D3ZTE0|FA12_RAT Coagulation factor XII OS=Rattus norvegicus OX=10116 GN=F12 PE=2 SV=1	5	4.30234e+06	8.09857e+06	1.2106e+07	8.16808e+06	4.00184e+06	1.17109e+07	3.43149e+06	5068100	8.16666e+06	8.79569e+06	7.33536e+06	7.43457e+06	0.986655	-0.0193827	0.321489	0.967035	0.978904
546	F7FG31	F7FG31;A0A0H2UI20;Q9Z2F5	tr|F7FG31|F7FG31_RAT C-terminal-binding protein 1 OS=Rattus norvegicus OX=10116 GN=Ctbp1 PE=1 SV=1;tr|A0A0H2UI20|A0A0H2UI20_RAT C-terminal-binding protein 1 OS=Rattus norvegicus OX=10116 GN=Ctbp1 PE=1 SV=1;sp|Q9Z2F5|CTBP1_RAT C-terminal-binding protein 1 O	6	5.94856e+07	8.9124e+07	8.49443e+07	5.55796e+07	5.18078e+07	6.95689e+07	6.03957e+07	69310000	7.5895e+07	8.21946e+07	6.81882e+07	7.14728e+07	0.954044	-0.0678718	0.276634	0.608833	0.689835
547	A0A0H2UI21	A0A0H2UI21;Q704S8	tr|A0A0H2UI21|A0A0H2UI21_RAT Carnitine O-acetyltransferase OS=Rattus norvegicus OX=10116 GN=Crat PE=1 SV=1;sp|Q704S8|CACP_RAT Carnitine O-acetyltransferase OS=Rattus norvegicus OX=10116 GN=Crat PE=1 SV=1	28	2.34285e+09	2.59769e+09	2.47101e+09	2.89969e+09	3.21034e+09	1.91712e+09	1.38459e+09	1732900000	1.20186e+09	1.86241e+09	2.70432e+09	1.61978e+09	1.66956	0.739469	1.02348	0.00109874	0.00571863
548	A0A0H2UI35	A0A0H2UI35;Q9Z214;Q9Z214-2;A0A0G2JYD5;Q6IRH2;Q9Z214-3	tr|A0A0H2UI35|A0A0H2UI35_RAT Homer protein homolog 1 OS=Rattus norvegicus OX=10116 GN=Homer1 PE=1 SV=1;sp|Q9Z214|HOME1_RAT Homer protein homolog 1 OS=Rattus norvegicus OX=10116 GN=Homer1 PE=1 SV=2;sp|Q9Z214-2|HOME1_RAT Isoform 2 of Homer protein homolog 1	9	5.36861e+07	4.82306e+07	3.21993e+07	5.54428e+07	5.1159e+07	5.18791e+07	7.2473e+07	54812000	4.44649e+07	3.44451e+07	4.81436e+07	5.16148e+07	0.932747	-0.100442	0.246504	0.717099	0.782245
549	D4A6G6	D4A6G6;A0A0H2UI38;P17074;F1M8C7;D3ZGN8;F1M764;F1LYF3;D3ZSH6;D3ZUD7	tr|D4A6G6|D4A6G6_RAT Ribosomal protein S19-like OS=Rattus norvegicus OX=10116 GN=LOC100362339 PE=4 SV=1;tr|A0A0H2UI38|A0A0H2UI38_RAT 40S ribosomal protein S19-like OS=Rattus norvegicus OX=10116 GN=Rps19 PE=4 SV=1;sp|P17074|RS19_RAT 40S ribosomal protein S1	7	2.57609e+08	2.25909e+08	1.6612e+08	2.08503e+08	2.20701e+08	3.63437e+08	3.42201e+08	370230000	2.35641e+08	1.93093e+08	2.15768e+08	3.0092e+08	0.717029	-0.479897	-0.104518	0.0640278	0.115856
550	A0A0U1RRP9	A0A0U1RRP9;Q7TP05;A0A096MKF9;CON__Q3KUS7	tr|A0A0U1RRP9|A0A0U1RRP9_RAT Complement factor B OS=Rattus norvegicus OX=10116 GN=C2 PE=1 SV=1;tr|Q7TP05|Q7TP05_RAT Complement factor B OS=Rattus norvegicus OX=10116 GN=C2 PE=1 SV=1	20	1.66652e+08	1.87537e+08	2.23841e+08	2.93859e+08	1.59256e+08	2.88977e+08	1.75146e+08	399730000	2.88891e+08	2.68861e+08	2.06229e+08	2.84321e+08	0.725338	-0.463275	-0.0891416	0.0913499	0.153015
551	A0A0U1RRV5	A0A0U1RRV5;D3ZKG9	tr|A0A0U1RRV5|A0A0U1RRV5_RAT Clustered mitochondria protein homolog OS=Rattus norvegicus OX=10116 GN=Cluh PE=1 SV=1;tr|D3ZKG9|D3ZKG9_RAT Clustered mitochondria protein homolog OS=Rattus norvegicus OX=10116 GN=Cluh PE=1 SV=3	28	1.76305e+08	2.30075e+08	2.58454e+08	2.29974e+08	2.05137e+08	2.83527e+08	1.78359e+08	226020000	2.01578e+08	2.08464e+08	2.19989e+08	2.1959e+08	1.00182	0.00262256	0.341846	0.958544	0.973453
552	A0A0U1RRV7	A0A0U1RRV7;Q0ZFS8;A0A0G2K1A3	tr|A0A0U1RRV7|A0A0U1RRV7_RAT RCG61099, isoform CRA_b OS=Rattus norvegicus OX=10116 GN=Srsf3 PE=1 SV=1;tr|Q0ZFS8|Q0ZFS8_RAT RCG61099, isoform CRA_c OS=Rattus norvegicus OX=10116 GN=Srsf3 PE=1 SV=1	3	1.4568e+08	6.84771e+07	3.80233e+07	5.11659e+07	7.23396e+07	5.64964e+07	7.1041e+07	69791000	6.96494e+07	5.33396e+07	7.51371e+07	6.40635e+07	1.17285	0.230024	0.552208	0.789123	0.838377
553	A0A0U1RRZ4	A0A0U1RRZ4;Q4KLP0	tr|A0A0U1RRZ4|A0A0U1RRZ4_RAT Probable 2-oxoglutarate dehydrogenase E1 component DHKTD1, mitochondrial OS=Rattus norvegicus OX=10116 GN=Dhtkd1 PE=1 SV=1;sp|Q4KLP0|DHTK1_RAT Probable 2-oxoglutarate dehydrogenase E1 component DHKTD1, mitochondrial OS=Rattus n	5	3.36283e+06	1.8099e+06	1.206e+07	2.13782e+06	2.39285e+06	1.47741e+07	9.94184e+06	12617000	2.75377e+06	3.64341e+06	4.35269e+06	8.74603e+06	0.497675	-1.00672	-0.591868	0.105813	0.171992
554	F1LY19	F1LY19;A0A0U1RS25	tr|F1LY19|F1LY19_RAT RCG38820 OS=Rattus norvegicus OX=10116 GN=Upf1 PE=1 SV=3;tr|A0A0U1RS25|A0A0U1RS25_RAT UPF1, RNA helicase and ATPase OS=Rattus norvegicus OX=10116 GN=Upf1 PE=1 SV=1	11	3.76738e+07	4.48223e+07	4.20393e+07	3.96322e+07	3.03673e+07	5.36432e+07	4.60504e+07	36727000	4.32274e+07	4.14341e+07	3.8907e+07	4.42164e+07	0.879922	-0.184553	0.168695	0.241352	0.333215
555	A0A0U1RVI9	A0A0U1RVI9;P27952;E9PT76;D3ZT78;A0A0G2KB28;D3ZIY7;D3ZQW7;M0RAJ8;O55213	tr|A0A0U1RVI9|A0A0U1RVI9_RAT RCG34378, isoform CRA_h OS=Rattus norvegicus OX=10116 GN=RGD1562399 PE=3 SV=1;sp|P27952|RS2_RAT 40S ribosomal protein S2 OS=Rattus norvegicus OX=10116 GN=Rps2 PE=1 SV=1;tr|E9PT76|E9PT76_RAT Uncharacterized protein OS=Rattus nor	11	3.05263e+08	2.87715e+08	2.13359e+08	2.70815e+08	2.65569e+08	4.34619e+08	4.11716e+08	420770000	3.43786e+08	2.52215e+08	2.68544e+08	3.72621e+08	0.72069	-0.47255	-0.0977213	0.0287219	0.0614014
556	A0A140TAA4	A0A140TAA4;Q9QZA2	tr|A0A140TAA4|A0A140TAA4_RAT Programmed cell death 6-interacting protein OS=Rattus norvegicus OX=10116 GN=Pdcd6ip PE=1 SV=1;sp|Q9QZA2|PDC6I_RAT Programmed cell death 6-interacting protein OS=Rattus norvegicus OX=10116 GN=Pdcd6ip PE=1 SV=2	21	1.52047e+08	1.45444e+08	1.41576e+08	8.19964e+07	1.65495e+08	1.70731e+08	2.01692e+08	162990000	1.30372e+08	1.89795e+08	1.37312e+08	1.71116e+08	0.802449	-0.317518	0.0456936	0.134419	0.209234
557	A0A140TAB3	A0A140TAB3;P37285-2;P37285-3;P37285;Q68G30	tr|A0A140TAB3|A0A140TAB3_RAT Kinesin light chain 1 OS=Rattus norvegicus OX=10116 GN=Klc1 PE=1 SV=1;sp|P37285-2|KLC1_RAT Isoform A of Kinesin light chain 1 OS=Rattus norvegicus OX=10116 GN=Klc1;sp|P37285-3|KLC1_RAT Isoform B of Kinesin light chain 1 OS=Ratt	8	3.48741e+07	3.5908e+07	5.23822e+07	1.66456e+07	7.7243e+06	6.46032e+07	6.75066e+07	52884000	4.58892e+07	5.47933e+07	2.95068e+07	5.71353e+07	0.516438	-0.953333	-0.542479	0.0246567	0.0542992
558	A0A140TAB4	A0A140TAB4;Q02874-2;Q02874	tr|A0A140TAB4|A0A140TAB4_RAT Core histone macro-H2A OS=Rattus norvegicus OX=10116 GN=H2afy PE=1 SV=1;sp|Q02874-2|H2AY_RAT Isoform 1 of Core histone macro-H2A.1 OS=Rattus norvegicus OX=10116 GN=H2afy;sp|Q02874|H2AY_RAT Core histone macro-H2A.1 OS=Rattus nor	7	1.004e+08	6.70748e+07	1.43637e+07	4.28436e+07	6.51498e+07	1.7027e+07	4.24972e+07	47037000	2.29372e+07	3.52036e+07	5.79664e+07	3.29404e+07	1.75974	0.815359	1.09368	0.223104	0.313265
559	A0A140TAB7	A0A140TAB7;Q9Z2J5	tr|A0A140TAB7|A0A140TAB7_RAT Vesicle-associated membrane protein 5 OS=Rattus norvegicus OX=10116 GN=Vamp5 PE=1 SV=1;sp|Q9Z2J5|VAMP5_RAT Vesicle-associated membrane protein 5 OS=Rattus norvegicus OX=10116 GN=Vamp5 PE=2 SV=1	2	2.22689e+06	5.2513e+06	593207	6.08143e+06	6.06906e+06	5.66419e+06	2.84705e+07	18948000	1.00413e+07	9.08072e+06	4.04438e+06	1.44409e+07	0.280064	-1.83617	-1.35917	0.0160201	0.0391631
560	A0A140TAC3	A0A140TAC3;O88339	tr|A0A140TAC3|A0A140TAC3_RAT Epsin-1 OS=Rattus norvegicus OX=10116 GN=Epn1 PE=1 SV=1;sp|O88339|EPN1_RAT Epsin-1 OS=Rattus norvegicus OX=10116 GN=Epn1 PE=1 SV=1	5	2.95741e+07	2.67121e+07	2.74295e+07	2.53729e+07	2.2479e+07	1.87574e+07	2.29867e+07	23662000	2.54373e+07	2.59692e+07	2.63135e+07	2.33625e+07	1.12631	0.17161	0.498171	0.213057	0.302
561	A0A140TAE0	A0A140TAE0	tr|A0A140TAE0|A0A140TAE0_RAT Major vault protein OS=Rattus norvegicus OX=10116 GN=Mvp PE=1 SV=1	37	2.96997e+08	2.48053e+08	3.87334e+08	3.09124e+08	3.00272e+08	1.04672e+09	1.09201e+09	1855600000	1.0354e+09	1.1802e+09	3.08356e+08	1.24199e+09	0.248277	-2.00998	-1.51995	1.26548e-06	7.96697e-05
562	A0A140TAF0	A0A140TAF0	tr|A0A140TAF0|A0A140TAF0_RAT RCG62531, isoform CRA_g OS=Rattus norvegicus OX=10116 GN=Tpm3 PE=1 SV=1	9	8.61417e+08	6.49125e+08	4.06637e+08	4.07666e+08	9.72178e+08	3.004e+08	4.0938e+08	609420000	3.69535e+08	3.41114e+08	6.59405e+08	4.0597e+08	1.62427	0.699791	0.986775	0.0540886	0.101505
563	A0A140TAF5	A0A140TAF5;Q9WU61-2;Q9WU61;D3ZKI2;Q9WU61-4;Q9WU61-3;Q9WU61-5	tr|A0A140TAF5|A0A140TAF5_RAT Chloride channel CLIC-like 1, isoform CRA_c OS=Rattus norvegicus OX=10116 GN=Clcc1 PE=1 SV=1;sp|Q9WU61-2|CLCC1_RAT Isoform 2 of Chloride channel CLIC-like protein 1 OS=Rattus norvegicus OX=10116 GN=Clcc1;sp|Q9WU61|CLCC1_RAT Chl	4	1.58634e+07	1.02386e+07	5.29322e+06	5.96077e+06	2.5462e+07	1.19291e+07	1.12475e+06	10375000	9.53659e+06	5.325e+06	1.25636e+07	7.6581e+06	1.64056	0.714193	1.0001	0.250746	0.343461
564	A0A140TAH1	A0A140TAH1;Q9JJ50-2;Q9JJ50	tr|A0A140TAH1|A0A140TAH1_RAT Hepatocyte growth factor-regulated tyrosine kinase substrate OS=Rattus norvegicus OX=10116 GN=Hgs PE=1 SV=1;sp|Q9JJ50-2|HGS_RAT Isoform 2 of Hepatocyte growth factor-regulated tyrosine kinase substrate OS=Rattus norvegicus OX=1	5	1.29132e+07	3.07899e+07	2.53225e+07	1.41408e+07	1.25996e+07	2.59267e+07	3.32176e+07	34908000	4.0225e+07	3.07621e+07	1.91532e+07	3.30079e+07	0.580261	-0.785225	-0.386968	0.01005	0.0277498
565	A0A140TAH5	A0A140TAH5;P84092	tr|A0A140TAH5|A0A140TAH5_RAT AP-2 complex subunit mu OS=Rattus norvegicus OX=10116 GN=Ap2m1 PE=1 SV=1;sp|P84092|AP2M1_RAT AP-2 complex subunit mu OS=Rattus norvegicus OX=10116 GN=Ap2m1 PE=1 SV=1	14	1.04413e+08	1.18828e+08	1.40221e+08	1.37982e+08	1.07193e+08	2.03986e+08	2.89502e+08	252470000	2.16565e+08	2.17695e+08	1.21728e+08	2.36043e+08	0.5157	-0.955397	-0.544389	6.99814e-05	0.000966175
566	A0A140TAI1	A0A140TAI1;Q9JJP9	tr|A0A140TAI1|A0A140TAI1_RAT Ubiquilin 1, isoform CRA_a OS=Rattus norvegicus OX=10116 GN=Ubqln1 PE=1 SV=1;sp|Q9JJP9|UBQL1_RAT Ubiquilin-1 OS=Rattus norvegicus OX=10116 GN=Ubqln1 PE=1 SV=1	7	1.38268e+07	3.29348e+07	5.36424e+07	2.02373e+07	3.57599e+07	5.37856e+07	6.08351e+07	32641000	5.30503e+07	6.79803e+07	3.12803e+07	5.36585e+07	0.582951	-0.778554	-0.380796	0.032688	0.0682962
567	A0A140TAI6	A0A140TAI6;D3ZZ95;M0RCN1;D4A1Q0;F1M706;P39032;D3ZJJ6	tr|A0A140TAI6|A0A140TAI6_RAT 60S ribosomal protein L36 OS=Rattus norvegicus OX=10116 GN=Rpl36 PE=3 SV=1;tr|D3ZZ95|D3ZZ95_RAT 60S ribosomal protein L36 OS=Rattus norvegicus OX=10116 GN=LOC100361060 PE=3 SV=1;tr|M0RCN1|M0RCN1_RAT Ribosomal protein L36-like O	4	1.1422e+08	1.04617e+08	4.99632e+07	9.92625e+07	1.22872e+08	1.26791e+08	1.54149e+08	181680000	1.6028e+08	8.31679e+07	9.81869e+07	1.41213e+08	0.695309	-0.524274	-0.14557	0.0917895	0.153669
568	A0A140TAJ3	A0A140TAJ3;Q32PX7	tr|A0A140TAJ3|A0A140TAJ3_RAT Far upstream element-binding protein 1 OS=Rattus norvegicus OX=10116 GN=Fubp1 PE=1 SV=1;sp|Q32PX7|FUBP1_RAT Far upstream element-binding protein 1 OS=Rattus norvegicus OX=10116 GN=Fubp1 PE=1 SV=1	3	1.5177e+07	1.38638e+07	8.49832e+06	3.60329e+06	2.29205e+07	737181	4.64504e+06	8961400	4.7432e+06	3.60564e+06	1.28126e+07	4.53849e+06	2.82309	1.49727	1.7245	0.0394089	0.0790196
569	A0A140TAJ5	A0A140TAJ5;O08662	tr|A0A140TAJ5|A0A140TAJ5_RAT Phosphatidylinositol 4-kinase alpha OS=Rattus norvegicus OX=10116 GN=Pi4ka PE=1 SV=1;sp|O08662|PI4KA_RAT Phosphatidylinositol 4-kinase alpha OS=Rattus norvegicus OX=10116 GN=Pi4ka PE=1 SV=2	5	1.18615e+07	1.48817e+07	1.29162e+07	1.30937e+07	1.39994e+07	1.01648e+07	1.47364e+07	14112000	816125	5.63073e+06	1.33505e+07	9.09201e+06	1.46838	0.554221	0.852112	0.155545	0.233691
570	D4A0U0	D4A0U0;A0A140UHX0;P09215;P09215-2;F1LM10;Q9WTQ0	tr|D4A0U0|D4A0U0_RAT Protein kinase C OS=Rattus norvegicus OX=10116 GN=Prkcd PE=1 SV=3;tr|A0A140UHX0|A0A140UHX0_RAT Protein kinase C delta type OS=Rattus norvegicus OX=10116 GN=Prkcd PE=1 SV=1;sp|P09215|KPCD_RAT Protein kinase C delta type OS=Rattus norveg	5	1.04096e+07	9.97617e+06	1.51587e+07	9.0477e+06	9.5861e+06	1.71182e+07	2.15851e+07	23699000	1.76373e+07	2.41362e+07	1.08357e+07	2.08352e+07	0.520066	-0.943233	-0.533136	0.000308489	0.00262007
573	Q71SY3	Q71SY3;E9PT79;A0A1B0GWQ7	tr|Q71SY3|Q71SY3_RAT Translin OS=Rattus norvegicus OX=10116 GN=Tsn PE=1 SV=1;tr|E9PT79|E9PT79_RAT Translin OS=Rattus norvegicus OX=10116 GN=Tsn PE=1 SV=3;tr|A0A1B0GWQ7|A0A1B0GWQ7_RAT Translin OS=Rattus norvegicus OX=10116 GN=Tsn PE=1 SV=1	5	1.37193e+07	2.08403e+07	3.84837e+07	2.63112e+07	1.67864e+07	3.45929e+07	2.53164e+07	31378000	3.38711e+07	2.79598e+07	2.32282e+07	3.06236e+07	0.758506	-0.398768	-0.0294684	0.0937702	0.156337
574	A0A1W2Q5Z6	A0A1W2Q5Z6	tr|A0A1W2Q5Z6|A0A1W2Q5Z6_RAT Tax1 (Human T-cell leukemia virus type I) binding protein 3, isoform CRA_a OS=Rattus norvegicus OX=10116 GN=Tax1bp3 PE=1 SV=1	2	713550	795541	3.14161e+07	2.24135e+07	618944	3.70496e+07	4.97137e+07	35417000	3.9757e+07	3.48808e+07	1.11915e+07	3.93636e+07	0.284312	-1.81445	-1.33908	0.00999069	0.0276171
575	A0A1W2Q6D5	A0A1W2Q6D5;F1LQJ2;F1LRX2;A0A1W2Q659;A0A1W2Q6D0	tr|A0A1W2Q6D5|A0A1W2Q6D5_RAT Formin homology 2 domain-containing 3 OS=Rattus norvegicus OX=10116 GN=Fhod3 PE=4 SV=1;tr|F1LQJ2|F1LQJ2_RAT Formin homology 2 domain-containing 3 OS=Rattus norvegicus OX=10116 GN=Fhod3 PE=4 SV=4;tr|F1LRX2|F1LRX2_RAT Formin homo	10	5.77622e+06	1.64563e+07	2.66051e+07	4.6444e+07	4.26077e+07	3.0164e+07	2.88267e+07	37300000	5.29899e+07	4.05605e+07	2.75779e+07	3.79682e+07	0.726341	-0.461282	-0.0872975	0.176848	0.260485
576	A0A2H2GPM9	A0A2H2GPM9;Q7TT47-2;Q7TT47	tr|A0A2H2GPM9|A0A2H2GPM9_RAT Paraplegin OS=Rattus norvegicus OX=10116 GN=Spg7 PE=1 SV=1;sp|Q7TT47-2|SPG7_RAT Isoform 2 of Paraplegin OS=Rattus norvegicus OX=10116 GN=Spg7;sp|Q7TT47|SPG7_RAT Paraplegin OS=Rattus norvegicus OX=10116 GN=Spg7 PE=2 SV=2	7	6.54983e+07	6.57482e+07	5.95676e+07	6.35345e+07	5.40292e+07	4.70445e+07	3.8185e+07	51623000	8.22195e+07	5.18017e+07	6.16755e+07	5.41747e+07	1.13846	0.187078	0.51248	0.256987	0.350515
577	A0JN30	A0JN30	tr|A0JN30|A0JN30_RAT Canopy 2 homolog (Zebrafish) OS=Rattus norvegicus OX=10116 GN=Cnpy2 PE=1 SV=1	5	5.61397e+07	6.07219e+07	7.45944e+07	5.73367e+07	6.2785e+07	8.0243e+07	9.95795e+07	100820000	7.39804e+07	8.1623e+07	6.23155e+07	8.72492e+07	0.714225	-0.48555	-0.109747	0.00575506	0.018575
578	A0JPJ7	A0JPJ7;B1WC04	sp|A0JPJ7|OLA1_RAT Obg-like ATPase 1 OS=Rattus norvegicus OX=10116 GN=Ola1 PE=2 SV=1	14	4.97093e+08	5.72169e+08	6.00917e+08	5.2464e+08	4.53575e+08	6.04335e+08	5.01952e+08	552660000	5.98256e+08	5.51525e+08	5.29679e+08	5.61746e+08	0.942916	-0.084799	0.260975	0.474519	0.564166
579	A0JPL2	A0JPL2;P97633;D3ZRE3;P97633-2	tr|A0JPL2|A0JPL2_RAT Casein kinase 1, alpha 1, isoform CRA_d OS=Rattus norvegicus OX=10116 GN=Csnk1a1 PE=1 SV=1;sp|P97633|KC1A_RAT Casein kinase I isoform alpha OS=Rattus norvegicus OX=10116 GN=Csnk1a1 PE=2 SV=1;tr|D3ZRE3|D3ZRE3_RAT Casein kinase I isoform	4	1.70099e+07	2.08428e+07	1.48642e+07	1.61662e+07	1.50179e+07	9.70375e+06	9.38693e+06	18079000	6.34735e+06	1.14729e+07	1.67802e+07	1.0998e+07	1.52575	0.609518	0.903266	0.0216178	0.0492729
580	A0JPM9	A0JPM9	sp|A0JPM9|EIF3J_RAT Eukaryotic translation initiation factor 3 subunit J OS=Rattus norvegicus OX=10116 GN=Eif3j PE=1 SV=1	14	1.80453e+08	1.79565e+08	2.6432e+08	2.03752e+08	1.84155e+08	2.3888e+08	2.45727e+08	258390000	2.42309e+08	2.09445e+08	2.02449e+08	2.3895e+08	0.847243	-0.239152	0.118187	0.099467	0.163038
581	A0JPQ4	A0JPQ4	sp|A0JPQ4|TRI72_RAT Tripartite motif-containing protein 72 OS=Rattus norvegicus OX=10116 GN=Trim72 PE=1 SV=1	26	2.32854e+09	2.22215e+09	1.38419e+09	2.18048e+09	2.36953e+09	2.47506e+09	2.53531e+09	3360500000	3.72035e+09	3.25264e+09	2.09698e+09	3.06877e+09	0.683329	-0.549349	-0.168766	0.0151856	0.0378844
582	P70645	P70645;A1A5L1;A0A096MJX0	sp|P70645|BLMH_RAT Bleomycin hydrolase OS=Rattus norvegicus OX=10116 GN=Blmh PE=1 SV=1;tr|A1A5L1|A1A5L1_RAT Bleomycin hydrolase OS=Rattus norvegicus OX=10116 GN=Blmh PE=1 SV=1	8	7.81326e+07	1.02422e+08	1.39892e+08	9.70432e+07	1.06123e+08	9.42468e+07	1.12548e+08	97649000	4.94999e+07	4.69168e+07	1.04722e+08	8.01722e+07	1.30622	0.385398	0.69594	0.141461	0.217536
583	A1A5Q0	A1A5Q0;C5NMH2;A0A0G2K918	sp|A1A5Q0|LMOD2_RAT Leiomodin-2 OS=Rattus norvegicus OX=10116 GN=Lmod2 PE=1 SV=1;tr|C5NMH2|C5NMH2_RAT Leiomodin-2 OS=Rattus norvegicus OX=10116 GN=LOC100909784 PE=1 SV=1;tr|A0A0G2K918|A0A0G2K918_RAT Leiomodin-2-like OS=Rattus norvegicus OX=10116 GN=LOC1009	15	7.51489e+07	4.53455e+07	1.74187e+07	3.80776e+07	7.13459e+07	4.95965e+07	1.18939e+08	179250000	4.26126e+07	7.7645e+07	4.94673e+07	9.36086e+07	0.528449	-0.920164	-0.511796	0.104584	0.170268
584	A1L108	A1L108;A1L108-2	sp|A1L108|ARP5L_RAT Actin-related protein 2/3 complex subunit 5-like protein OS=Rattus norvegicus OX=10116 GN=Arpc5l PE=1 SV=2;sp|A1L108-2|ARP5L_RAT Isoform 2 of Actin-related protein 2/3 complex subunit 5-like protein OS=Rattus norvegicus OX=10116 GN=Arpc	6	7.73367e+07	7.91222e+07	7.11236e+07	6.34677e+07	6.22375e+07	7.95566e+07	7.52637e+07	101180000	8.93202e+07	9.59902e+07	7.06575e+07	8.82622e+07	0.800542	-0.320951	0.0425175	0.0365511	0.0745777
585	A1L1J8	A1L1J8	tr|A1L1J8|A1L1J8_RAT RAB5B, member RAS oncogene family OS=Rattus norvegicus OX=10116 GN=Rab5b PE=1 SV=1	3	9.04573e+07	4.90601e+07	9.83693e+07	8.22647e+07	8.61593e+07	7.23852e+07	7.96851e+07	37308000	9.38835e+07	8.35772e+07	8.12621e+07	7.33678e+07	1.1076	0.147436	0.475808	0.546653	0.634523
586	A1L1J9	A1L1J9	sp|A1L1J9|LMF2_RAT Lipase maturation factor 2 OS=Rattus norvegicus OX=10116 GN=Lmf2 PE=2 SV=1	2	6.63176e+06	1.63893e+07	8.29657e+06	1.23708e+07	1.54488e+06	1.37466e+07	2.47749e+07	28662000	2.29957e+07	5.73099e+06	9.04666e+06	1.9182e+07	0.471621	-1.0843	-0.663632	0.08958	0.150775
587	A1L1K8	A1L1K8	sp|A1L1K8|HABP4_RAT Intracellular hyaluronan-binding protein 4 OS=Rattus norvegicus OX=10116 GN=Habp4 PE=1 SV=1	2	610994	556275	622870	558166	631165	614242	5.75719e+06	4429000	3.91971e+06	1.03792e+06	595894	3.15161e+06	0.189076	-2.40296	-1.88349	0.00764089	0.0225273
588	A1L1M0	A1L1M0;P27791;P27791-2	tr|A1L1M0|A1L1M0_RAT Protein kinase, cAMP-dependent, catalytic, alpha OS=Rattus norvegicus OX=10116 GN=Prkaca PE=1 SV=1;sp|P27791|KAPCA_RAT cAMP-dependent protein kinase catalytic subunit alpha OS=Rattus norvegicus OX=10116 GN=Prkaca PE=1 SV=2;sp|P27791-2|	15	4.38018e+08	4.45471e+08	5.16556e+08	3.86551e+08	4.91745e+08	4.5644e+08	3.17292e+08	389420000	4.39556e+08	4.18581e+08	4.55668e+08	4.04258e+08	1.12717	0.172707	0.499186	0.232671	0.323941
589	A2IBE0	A2IBE0	tr|A2IBE0|A2IBE0_RAT Carbonic anhydrase 14 OS=Rattus norvegicus OX=10116 GN=Car14 PE=1 SV=1	3	8.16114e+07	8.61446e+07	5.04566e+07	8.51691e+07	8.93448e+07	5.04714e+07	6.02167e+07	54113000	6.8627e+07	5.4336e+07	7.85453e+07	5.75528e+07	1.36475	0.448638	0.754441	0.0383837	0.0775995
590	A2RRU1	A2RRU1;D4A5K9;P17625	sp|A2RRU1|GYS1_RAT Glycogen [starch] synthase, muscle OS=Rattus norvegicus OX=10116 GN=Gys1 PE=1 SV=1	26	5.87057e+08	6.81621e+08	7.70629e+08	6.65445e+08	5.36059e+08	7.01877e+08	5.09721e+08	571980000	6.95286e+08	6.37134e+08	6.48162e+08	6.23199e+08	1.04006	0.0566615	0.391836	0.708321	0.774827
591	A2RUW1	A2RUW1	sp|A2RUW1|TOLIP_RAT Toll-interacting protein OS=Rattus norvegicus OX=10116 GN=Tollip PE=1 SV=1	4	8.61884e+07	8.49953e+07	9.60551e+07	8.54287e+07	9.00461e+07	7.42057e+07	7.80633e+07	72291000	7.83858e+07	9.0421e+07	8.85427e+07	7.86734e+07	1.12545	0.170499	0.497143	0.138247	0.213431
592	A2VCX1	A2VCX1	sp|A2VCX1|TIPRL_RAT TIP41-like protein OS=Rattus norvegicus OX=10116 GN=Tiprl PE=1 SV=1	4	8.10258e+06	7.08203e+06	1.00335e+07	1.5648e+07	1.10776e+07	7.15093e+06	9.00923e+06	13811000	7.17824e+06	2.60588e+06	1.03887e+07	7.95106e+06	1.30658	0.385801	0.696312	0.234029	0.325048
593	A2VD07	A2VD07;F7F0Y6;P51870;D3ZGC5;A0A1W2Q6H4;Q6AZ67;D4AB65;A0A0G2K3K4;D4A1H9;P51871	tr|A2VD07|A2VD07_RAT Cytochrome P450 4F5 OS=Rattus norvegicus OX=10116 GN=Cyp4f5 PE=2 SV=1;tr|F7F0Y6|F7F0Y6_RAT Cytochrome P450, family 4, subfamily f, polypeptide 37 OS=Rattus norvegicus OX=10116 GN=Cyp4f37 PE=3 SV=2;sp|P51870|CP4F5_RAT Cytochrome P450 4F	2	2.83342e+06	2.19028e+06	593207	907431	1.21114e+06	737181	1.57926e+06	961802	816125	2.29521e+06	1.5471e+06	1.27791e+06	1.21064	0.275771	0.594527	0.696733	0.764553
594	A2VD09	A2VD09;Q9QZM5	tr|A2VD09|A2VD09_RAT Abi1 protein OS=Rattus norvegicus OX=10116 GN=Abi1 PE=1 SV=1;sp|Q9QZM5|ABI1_RAT Abl interactor 1 OS=Rattus norvegicus OX=10116 GN=Abi1 PE=1 SV=3	3	6.80204e+06	7.38368e+06	4.51427e+06	4.19699e+06	5.54299e+06	1.03873e+07	9.94363e+06	6441600	1.52571e+07	8.52689e+06	5.688e+06	1.01113e+07	0.562539	-0.829975	-0.428365	0.00892838	0.0254341
595	A2VD12	A2VD12	sp|A2VD12|PBIP1_RAT Pre-B-cell leukemia transcription factor-interacting protein 1 OS=Rattus norvegicus OX=10116 GN=Pbxip1 PE=1 SV=1	15	3.72283e+08	3.04304e+08	3.03691e+08	2.52759e+08	3.03511e+08	2.68027e+08	3.14974e+08	304270000	4.20638e+08	2.62905e+08	3.0731e+08	3.14163e+08	0.978186	-0.0318194	0.309985	0.898813	0.926983
596	A4L9P7	A4L9P7	sp|A4L9P7|PDS5A_RAT Sister chromatid cohesion protein PDS5 homolog A OS=Rattus norvegicus OX=10116 GN=Pds5a PE=1 SV=1	4	1.91582e+06	795541	593207	823444	3.19992e+06	6.57937e+06	3.52081e+06	4626600	5.62753e+06	6.86106e+06	1.46559e+06	5.44307e+06	0.269257	-1.89294	-1.41168	0.000747304	0.00438586
597	A5HKJ3	A5HKJ3	tr|A5HKJ3|A5HKJ3_RAT Proteasome maturation protein OS=Rattus norvegicus OX=10116 GN=Pomp PE=1 SV=1	2	3.17852e+07	3.37593e+07	5.51287e+07	4.16037e+07	2.26185e+07	8.90557e+06	2.81169e+07	11118000	3.91743e+07	3.78948e+07	3.69791e+07	2.50419e+07	1.47669	0.562365	0.859646	0.133161	0.207729
598	A6ZIQ8	A6ZIQ8;G3V9T4;B1WBL7	sp|A6ZIQ8|TM38A_RAT Trimeric intracellular cation channel type A OS=Rattus norvegicus OX=10116 GN=Tmem38a PE=2 SV=1;tr|G3V9T4|G3V9T4_RAT Transmembrane protein 38a (Predicted), isoform CRA_b OS=Rattus norvegicus OX=10116 GN=Tmem38a PE=4 SV=1;tr|B1WBL7|B1WBL	5	7.36724e+07	1.3839e+08	5.95782e+07	7.16154e+07	9.14229e+07	3.61665e+07	4.08208e+07	32729000	5.03922e+07	3.91114e+07	8.69358e+07	3.9844e+07	2.18191	1.12559	1.38067	0.000837678	0.00479066
599	A8WCF8	A8WCF8;A0A0G2K272	sp|A8WCF8|TPRGL_RAT Tumor protein p63-regulated gene 1-like protein OS=Rattus norvegicus OX=10116 GN=Tprg1l PE=1 SV=1;tr|A0A0G2K272|A0A0G2K272_RAT Tumor protein p63-regulated gene 1-like protein OS=Rattus norvegicus OX=10116 GN=Tprg1l PE=1 SV=1	2	713550	795541	4.17661e+06	3.61611e+06	5.84711e+06	8.21834e+06	8.32311e+06	4834500	8.50217e+06	3.24955e+06	3.02978e+06	6.62553e+06	0.457289	-1.12882	-0.704819	0.0393733	0.0789987
600	A9CMB8	A9CMB8;Q62724	tr|A9CMB8|A9CMB8_RAT DNA helicase OS=Rattus norvegicus OX=10116 GN=Mcm6 PE=1 SV=1	4	6.68974e+06	5.74661e+06	593207	4.84866e+06	618944	1.4267e+07	1.10015e+07	3804000	3.57941e+06	2.15161e+06	3.69943e+06	6.96072e+06	0.531473	-0.911932	-0.50418	0.188701	0.274172
601	A9UMV9	A9UMV9	tr|A9UMV9|A9UMV9_RAT NADH:ubiquinone oxidoreductase subunit A7 OS=Rattus norvegicus OX=10116 GN=Ndufa7 PE=1 SV=1	7	5.45098e+08	5.25204e+08	5.33751e+08	6.73525e+08	4.68002e+08	4.07439e+08	3.08978e+08	227820000	3.31141e+08	3.79156e+08	5.49116e+08	3.30907e+08	1.65943	0.730686	1.01535	0.00177221	0.00806433
602	B0BMT9	B0BMT9;Q7TP12	tr|B0BMT9|B0BMT9_RAT Sqrdl protein OS=Rattus norvegicus OX=10116 GN=Sqor PE=1 SV=1	7	5.35269e+07	9.22446e+07	5.79282e+07	1.04317e+08	7.34995e+07	5.66306e+07	9.7879e+07	155350000	8.83118e+07	1.22361e+08	7.63033e+07	1.04106e+08	0.732935	-0.448243	-0.0752358	0.181839	0.2663
603	B0BMW0	B0BMW0;P61107;A0A1B0GWR3	tr|B0BMW0|B0BMW0_RAT RAB14, member RAS oncogene family OS=Rattus norvegicus OX=10116 GN=Rab14 PE=1 SV=1;sp|P61107|RAB14_RAT Ras-related protein Rab-14 OS=Rattus norvegicus OX=10116 GN=Rab14 PE=1 SV=3	11	1.8003e+08	2.23293e+08	2.10568e+08	2.40553e+08	2.03703e+08	2.21412e+08	2.56288e+08	269580000	1.98241e+08	3.07197e+08	2.11629e+08	2.50544e+08	0.844681	-0.243522	0.114145	0.146317	0.222742
604	B0BMW2	B0BMW2;O70351	tr|B0BMW2|B0BMW2_RAT 3-hydroxyacyl-CoA dehydrogenase type-2 OS=Rattus norvegicus OX=10116 GN=Hsd17b10 PE=1 SV=1;sp|O70351|HCD2_RAT 3-hydroxyacyl-CoA dehydrogenase type-2 OS=Rattus norvegicus OX=10116 GN=Hsd17b10 PE=1 SV=3	21	5.5979e+09	5.8463e+09	7.15499e+09	6.13594e+09	6.30172e+09	4.82944e+09	4.19521e+09	4016100000	4.40527e+09	5.03765e+09	6.20737e+09	4.49673e+09	1.38042	0.465104	0.769673	0.00293981	0.0113256
605	B0BMX3	B0BMX3	tr|B0BMX3|B0BMX3_RAT S100 calcium binding protein A16 (Predicted), isoform CRA_a OS=Rattus norvegicus OX=10116 GN=S100a16 PE=1 SV=1	2	1.0453e+07	795541	1.37148e+06	1.15606e+06	1.1132e+07	1.07684e+06	8.44161e+06	11325000	1.85183e+07	1.22585e+07	4.98163e+06	1.03241e+07	0.482526	-1.05132	-0.633125	0.170285	0.253166
606	B0BMY6	B0BMY6	tr|B0BMY6|B0BMY6_RAT LOC64038 protein OS=Rattus norvegicus OX=10116 GN=Otulin PE=1 SV=1	2	713550	795541	3.77724e+06	3.04901e+06	618944	8.22787e+06	9.78432e+06	6635600	8.48312e+06	5.03271e+06	1.79086e+06	7.63272e+06	0.234629	-2.09155	-1.59541	0.000907504	0.00504276
607	B0BMY7	B0BMY7	tr|B0BMY7|B0BMY7_RAT Protein tyrosine kinase 9-like (A6-related protein) (Predicted), isoform CRA_b OS=Rattus norvegicus OX=10116 GN=Twf2 PE=1 SV=1	6	1.29305e+08	9.24727e+07	2.37208e+07	6.03629e+07	9.3008e+07	5.88148e+07	4.99607e+07	74199000	6.49931e+07	4.27518e+07	7.9774e+07	5.81439e+07	1.37201	0.45629	0.76152	0.513689	0.601383
608	B0BN18	B0BN18	sp|B0BN18|PFD2_RAT Prefoldin subunit 2 OS=Rattus norvegicus OX=10116 GN=Pfdn2 PE=2 SV=1	3	4.16228e+07	3.74813e+07	5.26931e+07	4.16295e+07	4.19952e+07	4.97102e+07	4.98721e+07	49267000	4.54868e+07	5.39359e+07	4.30844e+07	4.96544e+07	0.867685	-0.204756	0.150006	0.11081	0.178733
609	B0BN46	B0BN46	tr|B0BN46|B0BN46_RAT Glyoxylate and hydroxypyruvate reductase OS=Rattus norvegicus OX=10116 GN=Grhpr PE=1 SV=1	2	1.90545e+07	1.62281e+07	2.50729e+07	2.1403e+07	2.07009e+07	1.24988e+07	1.50488e+07	11444000	1.29047e+07	1.5186e+07	2.04919e+07	1.34165e+07	1.52737	0.611047	0.904681	0.00220075	0.00937113
610	B0BN51	B0BN51;P17136;P63164;Q5XII7	tr|B0BN51|B0BN51_RAT Small nuclear ribonucleoprotein-associated protein OS=Rattus norvegicus OX=10116 GN=Snrpb PE=2 SV=1;sp|P17136|RSMB_RAT Small nuclear ribonucleoprotein-associated protein B (Fragment) OS=Rattus norvegicus OX=10116 GN=Snrpb PE=2 SV=1;sp|	3	1.94532e+07	2.53037e+07	1.63588e+07	2.20526e+07	2.4539e+07	1.87256e+07	1.12504e+07	33452000	1.94998e+07	2.08804e+07	2.15415e+07	2.07616e+07	1.03756	0.0531958	0.38863	0.657428	0.731929
611	B0BN55	B0BN55;P32362	tr|B0BN55|B0BN55_RAT Uroporphyrinogen decarboxylase OS=Rattus norvegicus OX=10116 GN=Urod PE=1 SV=1;sp|P32362|DCUP_RAT Uroporphyrinogen decarboxylase (Fragment) OS=Rattus norvegicus OX=10116 GN=Urod PE=1 SV=1	4	1.87653e+07	2.54512e+07	2.60892e+07	2.38345e+07	2.49833e+07	2.54421e+07	2.54614e+07	26644000	3.50728e+07	2.60194e+07	2.38247e+07	2.7728e+07	0.85923	-0.218883	0.136938	0.160655	0.24079
612	B0BN56	B0BN56	sp|B0BN56|RT31_RAT 28S ribosomal protein S31, mitochondrial OS=Rattus norvegicus OX=10116 GN=Mrps31 PE=2 SV=1	7	6.28242e+07	7.19176e+07	6.73513e+07	5.83709e+07	7.54018e+07	7.5179e+07	5.72005e+07	68331000	1.04246e+08	6.2075e+07	6.71732e+07	7.34064e+07	0.915086	-0.128021	0.220992	0.571927	0.656083
613	B0BN63	B0BN63	tr|B0BN63|B0BN63_RAT Activator of Hsp90 ATPase activity 1 OS=Rattus norvegicus OX=10116 GN=Ahsa1 PE=1 SV=1	11	6.57348e+07	6.36467e+07	9.54003e+07	6.92001e+07	4.60683e+07	3.46564e+08	1.32418e+08	118400000	1.13011e+08	7.35379e+07	6.801e+07	1.56786e+08	0.433776	-1.20498	-0.775267	0.0208977	0.0481214
614	B0BN65	B0BN65	tr|B0BN65|B0BN65_RAT Family with sequence similarity 49, member A OS=Rattus norvegicus OX=10116 GN=Fam49a PE=1 SV=1	6	1.90691e+07	2.45176e+07	2.44698e+07	1.61284e+07	1.36917e+07	2.60322e+07	3.48233e+07	37268000	3.63582e+07	5.76536e+07	1.95753e+07	3.84271e+07	0.509415	-0.973085	-0.560751	0.00254954	0.0103635
615	B0BN68	B0BN68	tr|B0BN68|B0BN68_RAT Mitochondrial ribosomal protein S9 OS=Rattus norvegicus OX=10116 GN=Mrps9 PE=1 SV=1	6	1.78043e+07	2.88223e+07	2.86944e+07	1.88142e+07	3.28104e+07	3.27191e+07	2.07268e+07	31643000	3.36894e+07	3.60278e+07	2.53891e+07	3.09612e+07	0.82003	-0.286251	0.0746174	0.206029	0.294434
616	B0BN81	B0BN81;A0A0G2K200;P24050	tr|B0BN81|B0BN81_RAT 40S ribosomal protein S5 OS=Rattus norvegicus OX=10116 GN=Rps5 PE=1 SV=1;tr|A0A0G2K200|A0A0G2K200_RAT 40S ribosomal protein S5 OS=Rattus norvegicus OX=10116 GN=Rps5 PE=1 SV=1;sp|P24050|RS5_RAT 40S ribosomal protein S5 OS=Rattus norvegi	7	3.37831e+08	3.10131e+08	1.9806e+08	2.08643e+08	2.7391e+08	3.91211e+08	3.90012e+08	319730000	3.33604e+08	2.36998e+08	2.65715e+08	3.34311e+08	0.794814	-0.33131	0.0329348	0.124895	0.197201
617	B0BN83	B0BN83	tr|B0BN83|B0BN83_RAT Armadillo repeat-containing protein 1 OS=Rattus norvegicus OX=10116 GN=Armc1 PE=1 SV=1	7	2.02155e+07	4.85394e+07	6.65787e+07	4.85308e+07	5.68497e+07	4.85218e+07	3.49728e+07	45597000	5.8241e+07	5.24613e+07	4.81428e+07	4.79588e+07	1.00384	0.00552555	0.344531	0.802656	0.850701
618	B0BN85	B0BN85;F1LMY6	sp|B0BN85|SGT1_RAT Protein SGT1 homolog OS=Rattus norvegicus OX=10116 GN=Sugt1 PE=2 SV=1;tr|F1LMY6|F1LMY6_RAT Protein SGT1 homolog OS=Rattus norvegicus OX=10116 GN=Sugt1 PE=1 SV=1	8	4.74705e+07	5.90358e+07	5.20348e+07	3.2899e+07	2.73786e+07	6.83057e+07	7.25894e+07	45458000	6.25069e+07	5.78908e+07	4.37637e+07	6.13502e+07	0.713343	-0.487332	-0.111396	0.0481649	0.0919858
619	B0BN93	B0BN93	sp|B0BN93|PSD13_RAT 26S proteasome non-ATPase regulatory subunit 13 OS=Rattus norvegicus OX=10116 GN=Psmd13 PE=1 SV=1	16	2.01527e+08	2.4168e+08	3.03998e+08	2.19438e+08	3.15702e+08	4.27539e+08	3.75316e+08	342190000	3.68726e+08	3.06053e+08	2.56469e+08	3.63965e+08	0.704653	-0.505015	-0.127754	0.00978866	0.0272933
620	B0BN94	B0BN94	sp|B0BN94|F136A_RAT Protein FAM136A OS=Rattus norvegicus OX=10116 GN=Fam136a PE=1 SV=1	4	2.91447e+07	2.85384e+07	4.55549e+07	3.75142e+07	2.7736e+07	2.44166e+07	2.10356e+07	39095000	1.75536e+07	2.74731e+07	3.36976e+07	2.59148e+07	1.30032	0.378872	0.689902	0.11394	0.182654
621	B0BN99	B0BN99	tr|B0BN99|B0BN99_RAT High mobility group box 3 OS=Rattus norvegicus OX=10116 GN=Hmgb3 PE=1 SV=1	3	3.31201e+07	3.00448e+07	2.43356e+07	3.46636e+07	2.69993e+07	2.25582e+07	1.48617e+07	13131000	1.42914e+07	1.36566e+07	2.98327e+07	1.56998e+07	1.9002	0.926148	1.19617	0.000349964	0.00282195
623	M0RCH0	M0RCH0;B0BNA7	tr|M0RCH0|M0RCH0_RAT Eukaryotic translation initiation factor 3 subunit I OS=Rattus norvegicus OX=10116 GN=EIF3I PE=3 SV=2;sp|B0BNA7|EIF3I_RAT Eukaryotic translation initiation factor 3 subunit I OS=Rattus norvegicus OX=10116 GN=Eif3i PE=2 SV=1	10	7.61464e+07	6.68368e+07	7.63621e+07	6.66393e+07	6.69976e+07	1.02531e+08	1.16621e+08	96684000	9.45527e+07	9.74424e+07	7.05964e+07	1.01566e+08	0.695079	-0.524752	-0.146012	0.000841039	0.00480112
624	B0BNB0	B0BNB0	tr|B0BNB0|B0BNB0_RAT Golgi transport 1B OS=Rattus norvegicus OX=10116 GN=Golt1b PE=1 SV=1	2	4.76136e+06	6.18861e+06	4.39496e+06	5.31988e+06	618944	8.05442e+06	1.20174e+07	8181200	6.54764e+06	1.57028e+07	4.25675e+06	1.01007e+07	0.421432	-1.24663	-0.813798	0.0296963	0.0630971
625	M0R9Y3	M0R9Y3;B0BNB5	tr|M0R9Y3|M0R9Y3_RAT Nucleoporin 43 OS=Rattus norvegicus OX=10116 GN=Nup43 PE=1 SV=1;tr|B0BNB5|B0BNB5_RAT LOC683983 protein OS=Rattus norvegicus OX=10116 GN=Nup43 PE=1 SV=1	2	713550	3.91067e+06	3.80715e+06	425932	4.95319e+06	6.55693e+06	5.26144e+06	4786600	7.25073e+06	6.1471e+06	2.7621e+06	6.00056e+06	0.460307	-1.11933	-0.69604	0.0318861	0.0669778
626	B0BNB9	B0BNB9	tr|B0BNB9|B0BNB9_RAT HtrA serine peptidase 2 OS=Rattus norvegicus OX=10116 GN=Htra2 PE=1 SV=1	9	6.13301e+07	5.04276e+07	3.12442e+07	4.2361e+07	6.93098e+07	2.48664e+07	2.2285e+07	28302000	4.86914e+07	1.9266e+07	5.09346e+07	2.86822e+07	1.77583	0.828491	1.10583	0.0148754	0.0373553
627	B0BNC9	B0BNC9;A0A096MJR4	sp|B0BNC9|QORL2_RAT Quinone oxidoreductase-like protein 2 OS=Rattus norvegicus OX=10116 PE=2 SV=1	8	1.28226e+08	1.06612e+08	1.85187e+08	1.23008e+08	8.3935e+07	9.54598e+07	3.88831e+07	55178000	5.73627e+07	6.35118e+07	1.25394e+08	6.20791e+07	2.0199	1.01428	1.2777	0.00332591	0.0123208
628	B0BNE3	B0BNE3	tr|B0BNE3|B0BNE3_RAT Similar to trafficking protein particle complex 5 (Predicted) OS=Rattus norvegicus OX=10116 GN=Trappc5 PE=1 SV=1	4	1.13686e+07	1.64848e+07	1.59878e+07	7.36957e+06	1.28853e+07	1.49831e+07	1.0068e+07	21904000	7.74749e+06	7.64446e+06	1.28192e+07	1.24694e+07	1.02805	0.0399114	0.376341	0.755227	0.812524
629	B0BNE5	B0BNE5	sp|B0BNE5|ESTD_RAT S-formylglutathione hydrolase OS=Rattus norvegicus OX=10116 GN=Esd PE=2 SV=1	8	2.14131e+08	2.43155e+08	2.7002e+08	2.1404e+08	1.99318e+08	1.67996e+08	1.70152e+08	190640000	1.5159e+08	1.8404e+08	2.28133e+08	1.72883e+08	1.31958	0.400075	0.709517	0.0103876	0.0283579
630	B0BNE6	B0BNE6	tr|B0BNE6|B0BNE6_RAT NADH dehydrogenase (Ubiquinone) Fe-S protein 8 (Predicted), isoform CRA_a OS=Rattus norvegicus OX=10116 GN=Ndufs8 PE=1 SV=1	8	1.63687e+09	1.47664e+09	1.40751e+09	1.70248e+09	1.7589e+09	1.32671e+09	1.11886e+09	718040000	1.28113e+09	1.09114e+09	1.59648e+09	1.10718e+09	1.44194	0.528009	0.827865	0.010782	0.029241
631	B0BNG3	B0BNG3	tr|B0BNG3|B0BNG3_RAT Lectin, mannose-binding 2 OS=Rattus norvegicus OX=10116 GN=Lman2 PE=1 SV=1	8	1.11451e+08	1.11737e+08	7.50984e+07	9.71208e+07	8.5266e+07	1.36349e+08	1.75361e+08	183190000	1.19428e+08	1.56603e+08	9.61347e+07	1.54186e+08	0.623498	-0.681544	-0.291055	0.00253782	0.0103393
632	B0BNJ1	B0BNJ1	tr|B0BNJ1|B0BNJ1_RAT LOC683667 protein OS=Rattus norvegicus OX=10116 GN=Sri PE=1 SV=1	3	1.85682e+07	2.15482e+07	1.68522e+07	1.37594e+07	2.01009e+07	1.74788e+07	1.95176e+07	13193000	1.92921e+07	2.21426e+07	1.81658e+07	1.83248e+07	0.991323	-0.0125732	0.327789	0.961284	0.97592
633	B0BNJ4	B0BNJ4	tr|B0BNJ4|B0BNJ4_RAT ETHE1, persulfide dioxygenase OS=Rattus norvegicus OX=10116 GN=Ethe1 PE=1 SV=1	3	3.4747e+07	4.2515e+07	3.28801e+07	2.69597e+07	3.11536e+07	3.93721e+07	3.5047e+07	44681000	2.95392e+07	5.98952e+07	3.36511e+07	4.17069e+07	0.806847	-0.309633	0.0529879	0.193615	0.280273
634	B0BNJ9	B0BNJ9;M0R701;Q924P2	tr|B0BNJ9|B0BNJ9_RAT RCG44002, isoform CRA_a OS=Rattus norvegicus OX=10116 GN=Tmem14c PE=1 SV=1;tr|M0R701|M0R701_RAT Transmembrane protein 14C OS=Rattus norvegicus OX=10116 GN=LOC100361993 PE=4 SV=1;sp|Q924P2|TM14C_RAT Transmembrane protein 14C OS=Rattus n	2	2.49678e+07	3.35213e+06	3.53733e+07	3.76715e+07	2.22631e+07	2.19804e+07	2.49754e+07	13127000	2.53922e+07	3.24901e+07	2.47256e+07	2.3593e+07	1.048	0.0676443	0.401995	0.691508	0.760683
635	B0BNK1	B0BNK1	tr|B0BNK1|B0BNK1_RAT RAB5C, member RAS oncogene family OS=Rattus norvegicus OX=10116 GN=Rab5c PE=1 SV=1	8	1.05754e+08	1.28161e+08	1.24416e+08	1.37336e+08	1.11788e+08	1.37302e+08	1.81787e+08	162280000	1.38987e+08	1.76663e+08	1.21491e+08	1.59404e+08	0.76216	-0.391835	-0.0230547	0.0155118	0.0383977
636	B0BNL2	B0BNL2	tr|B0BNL2|B0BNL2_RAT Peptidyl-prolyl cis-trans isomerase OS=Rattus norvegicus OX=10116 GN=Pin1 PE=1 SV=1	4	3.4766e+07	4.06751e+07	5.19853e+07	3.92109e+07	2.63448e+07	4.52936e+07	6.73589e+07	70432000	8.27447e+07	5.46828e+07	3.85964e+07	6.41024e+07	0.602106	-0.731911	-0.337648	0.00711125	0.0215764
637	B0BNM1	B0BNM1	sp|B0BNM1|NNRE_RAT NAD(P)H-hydrate epimerase OS=Rattus norvegicus OX=10116 GN=Naxe PE=2 SV=1	8	5.40527e+08	6.30392e+08	8.31695e+08	6.31855e+08	7.57601e+08	5.4848e+08	4.33743e+08	514710000	5.47092e+08	4.72845e+08	6.78414e+08	5.03374e+08	1.34773	0.430535	0.737694	0.016638	0.0402728
638	B0BNN3	B0BNN3	sp|B0BNN3|CAH1_RAT Carbonic anhydrase 1 OS=Rattus norvegicus OX=10116 GN=Ca1 PE=1 SV=1	13	5.3416e+08	6.27825e+08	7.02532e+08	7.5093e+08	5.29495e+08	4.59278e+08	4.78153e+08	645920000	4.03867e+08	3.13353e+08	6.28988e+08	4.60114e+08	1.36703	0.451041	0.756664	0.0384036	0.0775995
639	B0K008	B0K008;B5DFN1;F1LWP8	tr|B0K008|B0K008_RAT Eukaryotic translation initiation factor 1 OS=Rattus norvegicus OX=10116 GN=Eif1 PE=1 SV=1;tr|B5DFN1|B5DFN1_RAT Eukaryotic translation initiation factor 1B OS=Rattus norvegicus OX=10116 GN=Eif1b PE=2 SV=1	4	4.47423e+07	1.36109e+07	2.16032e+07	3.33321e+07	5.29992e+07	7.0076e+07	9.28848e+07	4930700	1.22918e+08	1.71774e+07	3.32575e+07	6.15974e+07	0.539918	-0.889188	-0.48314	0.725476	0.789733
640	B0K010	B0K010	tr|B0K010|B0K010_RAT Thioredoxin domain-containing 17 OS=Rattus norvegicus OX=10116 GN=Txndc17 PE=1 SV=1	4	3.64222e+07	4.25968e+07	4.60707e+07	5.42632e+07	5.33317e+07	5.42528e+07	6.89592e+07	50537000	6.86967e+07	4.74382e+07	4.65369e+07	5.79768e+07	0.802682	-0.3171	0.0460806	0.0876671	0.148593
641	B0K017	B0K017	tr|B0K017|B0K017_RAT ADP-ribosylhydrolase like 2 (Predicted) OS=Rattus norvegicus OX=10116 GN=Adprhl2 PE=1 SV=1	4	3.42446e+07	3.55484e+07	4.50178e+07	3.47196e+07	2.42533e+07	3.64421e+07	3.85859e+07	34165000	4.2186e+07	3.46529e+07	3.47568e+07	3.72064e+07	0.934161	-0.0982563	0.248526	0.478848	0.56802
642	B0K020	B0K020	sp|B0K020|CISD1_RAT CDGSH iron-sulfur domain-containing protein 1 OS=Rattus norvegicus OX=10116 GN=Cisd1 PE=3 SV=1	6	1.13848e+09	9.03266e+08	8.88308e+08	1.00125e+09	1.18391e+09	6.36176e+08	5.60334e+08	573650000	5.93191e+08	6.27154e+08	1.02304e+09	5.98101e+08	1.71049	0.774406	1.0558	9.72092e-05	0.00119005
643	B0K031	B0K031;P05426;F1LUE9;Q7TP62	tr|B0K031|B0K031_RAT 60S ribosomal protein L7 OS=Rattus norvegicus OX=10116 GN=Rpl7 PE=1 SV=1;sp|P05426|RL7_RAT 60S ribosomal protein L7 OS=Rattus norvegicus OX=10116 GN=Rpl7 PE=1 SV=2	12	2.61567e+08	3.33651e+08	1.67957e+08	2.51897e+08	3.47385e+08	4.50447e+08	4.36893e+08	408660000	3.60627e+08	3.92844e+08	2.72491e+08	4.09894e+08	0.664785	-0.589041	-0.205484	0.00987361	0.0274325
644	B0LPN4-2	B0LPN4-2;F1LRZ1;B0LPN4;F1LS89;V9GZ83	sp|B0LPN4-2|RYR2_RAT Isoform 2 of Ryanodine receptor 2 OS=Rattus norvegicus OX=10116 GN=Ryr2;tr|F1LRZ1|F1LRZ1_RAT Ryanodine receptor 2 OS=Rattus norvegicus OX=10116 GN=Ryr2 PE=1 SV=3;sp|B0LPN4|RYR2_RAT Ryanodine receptor 2 OS=Rattus norvegicus OX=10116 GN=	177	4.18214e+09	4.37499e+09	1.14772e+09	3.5422e+09	4.1743e+09	2.44125e+09	1.85949e+09	2977200000	2.80591e+09	2.02424e+09	3.48427e+09	2.42162e+09	1.43882	0.524885	0.824975	0.292627	0.386145
645	B0LT89	B0LT89;F1LXV3;H9KVF3;Q6V9V9	sp|B0LT89|STK24_RAT Serine/threonine-protein kinase 24 OS=Rattus norvegicus OX=10116 GN=Stk24 PE=2 SV=1;tr|F1LXV3|F1LXV3_RAT Serine/threonine kinase 26 OS=Rattus norvegicus OX=10116 GN=Stk26 PE=1 SV=2;tr|H9KVF3|H9KVF3_RAT Serine/threonine-protein kinase 24	4	1.90048e+07	1.9505e+07	2.12287e+07	3.04836e+07	1.79817e+07	2.68129e+07	3.32982e+07	27780000	2.85057e+07	2.8882e+07	2.16408e+07	2.90558e+07	0.744802	-0.425072	-0.0538011	0.0185792	0.0440116
646	D2XRB8	D2XRB8;B1A2U8;Q6IMY1-2;Q6IMY1	tr|D2XRB8|D2XRB8_RAT ATIP4 OS=Rattus norvegicus OX=10116 GN=Mtus1 PE=1 SV=1;tr|B1A2U8|B1A2U8_RAT Growth factor inhibitor OS=Rattus norvegicus OX=10116 GN=Mtus1 PE=1 SV=1;sp|Q6IMY1-2|MTUS1_RAT Isoform 2 of Microtubule-associated tumor suppressor 1 homolog O	2	734884	899236	1.16536e+06	993670	1.28194e+06	569677	1.12475e+06	961802	816125	977769	1.01502e+06	890024	1.14044	0.189588	0.514801	0.381131	0.476073
647	B1H227	B1H227	tr|B1H227|B1H227_RAT LOC682908 protein OS=Rattus norvegicus OX=10116 GN=Rcc1 PE=1 SV=1	2	713550	6.72e+06	593207	5.44151e+06	618944	7.37129e+06	7.70367e+06	7131000	5.82735e+06	7.17552e+06	2.81744e+06	7.04177e+06	0.400104	-1.32155	-0.883107	0.0140617	0.0358289
648	B1H230	B1H230	tr|B1H230|B1H230_RAT Dual-specificity mitogen-activated protein kinase kinase 3-like OS=Rattus norvegicus OX=10116 GN=Map2k3 PE=1 SV=1	7	7.30371e+07	7.92351e+07	6.87598e+07	6.0448e+07	4.80748e+07	8.6432e+07	7.49648e+07	72039000	9.30564e+07	7.98078e+07	6.5911e+07	8.126e+07	0.811112	-0.302027	0.0600243	0.0714467	0.126568
649	B1H241	B1H241;Q80ZG1	tr|B1H241|B1H241_RAT Resistance to inhibitors of cholinesterase 8 homolog A (C. elegans) OS=Rattus norvegicus OX=10116 GN=Ric8a PE=1 SV=1;sp|Q80ZG1|RIC8A_RAT Synembryn-A OS=Rattus norvegicus OX=10116 GN=Ric8a PE=1 SV=2	3	713550	3.4869e+06	7.42881e+06	3.64703e+06	3.14326e+06	8.63592e+06	7.5167e+06	7253400	8.42689e+06	8.06961e+06	3.68391e+06	7.9805e+06	0.461614	-1.11524	-0.692256	0.0174171	0.0417638
650	B1H248	B1H248;P0C0A2	tr|B1H248|B1H248_RAT Vacuolar protein-sorting-associated protein 36 OS=Rattus norvegicus OX=10116 GN=Vps36 PE=1 SV=1;sp|P0C0A2|VPS36_RAT Vacuolar protein-sorting-associated protein 36 OS=Rattus norvegicus OX=10116 GN=Vps36 PE=1 SV=1	4	6.44599e+06	9.61377e+06	9.4504e+06	425932	1.00285e+07	1.40539e+07	1.14061e+07	8972000	2.26133e+07	1.45758e+07	7.19291e+06	1.43242e+07	0.50215	-0.993809	-0.579922	0.0954632	0.158297
651	B1H267	B1H267	sp|B1H267|SNX5_RAT Sorting nexin-5 OS=Rattus norvegicus OX=10116 GN=Snx5 PE=1 SV=1	11	3.82506e+07	7.12692e+07	8.04571e+07	1.137e+08	9.68738e+07	1.51368e+08	1.55294e+08	131240000	9.39904e+07	9.20045e+07	8.01101e+07	1.24779e+08	0.642013	-0.639325	-0.252	0.0426169	0.0836851
652	B1H271	B1H271;P0C546	tr|B1H271|B1H271_RAT Mitochondrial coenzyme A transporter SLC25A42 OS=Rattus norvegicus OX=10116 GN=Slc25a42 PE=1 SV=1;sp|P0C546|S2542_RAT Mitochondrial coenzyme A transporter SLC25A42 OS=Rattus norvegicus OX=10116 GN=Slc25a42 PE=2 SV=1	7	1.41902e+08	1.15857e+08	7.1902e+07	1.05885e+08	1.30649e+08	5.1083e+07	5.03831e+07	66966000	6.38081e+07	4.55728e+07	1.13239e+08	5.55626e+07	2.03804	1.02718	1.28964	0.000578307	0.00382366
654	B1PRL5	B1PRL5	sp|B1PRL5|CAVN4_RAT Caveolae-associated protein 4 OS=Rattus norvegicus OX=10116 GN=Cavin4 PE=1 SV=1	10	4.26159e+08	4.37189e+08	5.28698e+08	4.99431e+08	4.20239e+08	4.18247e+08	4.14285e+08	438250000	3.55664e+08	4.18968e+08	4.62343e+08	4.09083e+08	1.1302	0.176572	0.502761	0.1712	0.254179
655	B1WBS4	B1WBS4	tr|B1WBS4|B1WBS4_RAT Similar to Vacuolar protein sorting 26 homolog (VPS26 protein homolog), isoform CRA_a OS=Rattus norvegicus OX=10116 GN=Vps26b PE=1 SV=1	4	2.3468e+07	3.04862e+07	3.504e+07	3.05127e+07	2.81764e+07	2.35181e+07	2.36436e+07	28900000	3.49302e+07	2.86804e+07	2.95367e+07	2.79345e+07	1.05736	0.0804601	0.413851	0.602855	0.684788
656	B1WBW4	B1WBW4	sp|B1WBW4|ARM10_RAT Armadillo repeat-containing protein 10 OS=Rattus norvegicus OX=10116 GN=Armc10 PE=1 SV=1	2	1.70142e+07	1.1813e+07	9.84848e+06	7.52083e+06	1.6001e+07	9.36249e+06	1.04278e+07	11156000	7.46914e+06	4.64603e+06	1.24395e+07	8.6123e+06	1.44439	0.53046	0.830132	0.106188	0.172343
657	B1WBY1	B1WBY1	tr|B1WBY1|B1WBY1_RAT Cul1 protein OS=Rattus norvegicus OX=10116 GN=Cul1 PE=1 SV=1	9	4.82985e+07	5.09508e+07	5.89999e+07	5.44398e+07	44681000	6.12552e+07	4.94022e+07	63521000	5.07453e+07	4.82006e+07	5.1474e+07	5.46249e+07	0.942319	-0.0857132	0.260129	0.548143	0.635781
658	B1WBY5	B1WBY5	tr|B1WBY5|B1WBY5_RAT DnaJ (Hsp40) homolog, subfamily C, member 11 OS=Rattus norvegicus OX=10116 GN=Dnajc11 PE=1 SV=1	5	6.22867e+07	6.30206e+07	5.34893e+07	6.03155e+07	5.99473e+07	6.54556e+07	6.07322e+07	35606000	7.23446e+07	6.24798e+07	5.98119e+07	5.93236e+07	1.00823	0.0118247	0.350358	0.798954	0.847351
659	B1WC02	B1WC02;Q5U2N0	tr|B1WC02|B1WC02_RAT CTP synthase OS=Rattus norvegicus OX=10116 GN=Ctps1 PE=1 SV=1	14	3.70239e+07	4.95758e+07	9.13112e+07	3.9936e+07	4.65957e+07	1.67739e+08	1.39658e+08	154240000	1.61381e+08	1.44437e+08	5.28885e+07	1.53491e+08	0.34457	-1.53713	-1.08253	3.83814e-05	0.000657308
660	B1WC26	B1WC26	tr|B1WC26|B1WC26_RAT N-acetylneuraminate synthase OS=Rattus norvegicus OX=10116 GN=Nans PE=1 SV=1	6	4.89733e+08	4.39445e+08	3.78454e+08	4.70215e+08	5.16826e+08	4.68591e+08	2.40392e+08	281620000	2.04292e+08	9.70794e+07	4.58935e+08	2.58395e+08	1.7761	0.828711	1.10603	0.0178669	0.0426465
661	B1WC34	B1WC34	tr|B1WC34|B1WC34_RAT Protein kinase C substrate 80K-H OS=Rattus norvegicus OX=10116 GN=Prkcsh PE=1 SV=1	10	5.68203e+07	6.65838e+07	8.64365e+07	5.34832e+07	5.63252e+07	1.08043e+08	1.12817e+08	112470000	8.86138e+07	1.05885e+08	6.39298e+07	1.05566e+08	0.605593	-0.72358	-0.329942	0.000806775	0.00465641
662	D3ZLU4	D3ZLU4;B1WC37	tr|D3ZLU4|D3ZLU4_RAT Mitochondrial tRNA-specific 2-thiouridylase 1 OS=Rattus norvegicus OX=10116 GN=Trmu PE=1 SV=1;sp|B1WC37|MTU1_RAT Mitochondrial tRNA-specific 2-thiouridylase 1 OS=Rattus norvegicus OX=10116 GN=Trmu PE=2 SV=1	2	5.41082e+06	795541	7.69098e+06	1.86117e+06	9.85076e+06	4.10082e+06	5.58562e+06	3986900	9.755e+06	4.06748e+06	5.12185e+06	5.49916e+06	0.931388	-0.102546	0.244557	0.452299	0.545064
663	B1WC49	B1WC49	tr|B1WC49|B1WC49_RAT Api5 protein OS=Rattus norvegicus OX=10116 GN=Api5 PE=1 SV=1	8	5.01022e+07	8.11444e+07	2.2483e+07	5.03891e+07	5.5577e+07	5.74349e+07	8.01057e+07	66710000	6.44494e+07	4.94836e+07	5.19392e+07	6.36367e+07	0.816182	-0.293037	0.0683404	0.232984	0.324233
664	B1WC61	B1WC61	tr|B1WC61|B1WC61_RAT Acad9 protein OS=Rattus norvegicus OX=10116 GN=Acad9 PE=1 SV=1	36	1.61292e+09	1.74717e+09	1.88992e+09	1.70086e+09	1.71495e+09	1.70413e+09	1.77661e+09	2129300000	2.3591e+09	2.37778e+09	1.73316e+09	2.06938e+09	0.837526	-0.255794	0.102792	0.0954155	0.158297
665	B2GUV5	B2GUV5;A0A0G2KAG3;A0A0G2K2R1;Q8R2H0	tr|B2GUV5|B2GUV5_RAT V-type proton ATPase subunit G OS=Rattus norvegicus OX=10116 GN=Atp6v1g1 PE=1 SV=1	4	3.14858e+06	2.92116e+06	2.43686e+06	8.66289e+06	1.47867e+07	3.28635e+06	1.33599e+07	10997000	1.83901e+07	1.70105e+07	6.39123e+06	1.26088e+07	0.506888	-0.980262	-0.567391	0.0946293	0.157414
666	B2GUX5	B2GUX5	tr|B2GUX5|B2GUX5_RAT 5-nucleotidase OS=Rattus norvegicus OX=10116 GN=Nt5c3a PE=1 SV=1	7	9.46328e+07	1.17179e+08	1.25806e+08	1.32509e+08	9.49638e+07	5.42979e+07	7.04118e+07	86132000	6.50163e+07	7.58143e+07	1.13018e+08	7.03345e+07	1.60687	0.684251	0.972399	0.00182955	0.00820289
668	B2GUZ5	B2GUZ5	sp|B2GUZ5|CAZA1_RAT F-actin-capping protein subunit alpha-1 OS=Rattus norvegicus OX=10116 GN=Capza1 PE=1 SV=1	3	1.85959e+06	6.74964e+06	6.63467e+06	7.40211e+06	4.45921e+06	1.73108e+07	2.29643e+07	21747000	1.10915e+07	2.18444e+07	5.42104e+06	1.89916e+07	0.285444	-1.80872	-1.33377	0.000597368	0.00386808
669	B2GUZ6	B2GUZ6	tr|B2GUZ6|B2GUZ6_RAT Reticulon 4-interacting protein 1 OS=Rattus norvegicus OX=10116 GN=Rtn4ip1 PE=1 SV=1	20	5.20052e+08	6.08298e+08	6.0014e+08	5.83656e+08	6.45526e+08	4.94592e+08	3.59358e+08	414380000	4.70045e+08	5.06137e+08	5.91534e+08	4.48902e+08	1.31773	0.39806	0.707652	0.0114026	0.0304134
670	B2GUZ7	B2GUZ7	tr|B2GUZ7|B2GUZ7_RAT Tubulin folding cofactor C OS=Rattus norvegicus OX=10116 GN=Tbcc PE=1 SV=1	4	713550	795541	6.4255e+06	1.16705e+07	3.69265e+06	6.03864e+06	9.33949e+06	16553000	3.20727e+06	2.02949e+07	4.65955e+06	1.10867e+07	0.420285	-1.25056	-0.817436	0.0714824	0.126568
671	B2GUZ9	B2GUZ9	tr|B2GUZ9|B2GUZ9_RAT Fam49b protein OS=Rattus norvegicus OX=10116 GN=Fam49b PE=1 SV=1	12	9.95589e+07	1.23659e+08	1.28126e+08	1.20357e+08	1.00438e+08	1.46901e+08	1.40616e+08	131960000	1.43639e+08	1.52432e+08	1.14428e+08	1.4311e+08	0.799582	-0.322683	0.040916	0.0194543	0.045636
672	B2GV01	B2GV01;D3ZPH3;A0A0G2JTK6;F1LQS1;A0A140TA98	tr|B2GV01|B2GV01_RAT Metastasis-associated 1 family, member 2 OS=Rattus norvegicus OX=10116 GN=Mta2 PE=1 SV=1	5	3.57387e+06	8.00484e+06	4.97005e+06	8.66407e+06	618944	1.03566e+07	1.56207e+07	9629100	1.10315e+07	1.03676e+07	5.16635e+06	1.14011e+07	0.453145	-1.14195	-0.716967	0.0337514	0.0700974
673	B2GV06	B2GV06	sp|B2GV06|SCOT1_RAT Succinyl-CoA:3-ketoacid coenzyme A transferase 1, mitochondrial OS=Rattus norvegicus OX=10116 GN=Oxct1 PE=1 SV=1	28	1.10578e+10	1.17392e+10	1.36888e+10	1.2012e+10	1.15314e+10	1.02807e+10	1.31012e+10	12436000000	1.5317e+10	1.41108e+10	1.20059e+10	1.30492e+10	0.920048	-0.120218	0.228209	0.425839	0.52071
674	B2GV08	B2GV08	tr|B2GV08|B2GV08_RAT AP complex subunit sigma OS=Rattus norvegicus OX=10116 GN=Ap1s2 PE=2 SV=1	2	1.16096e+07	9.53839e+06	1.10804e+07	1.1426e+07	1.02052e+07	1.81683e+07	1.3572e+07	12943000	1.69644e+07	1.37037e+07	1.07719e+07	1.50703e+07	0.714778	-0.484432	-0.108714	0.00562222	0.0182772
675	B2GV14	B2GV14	tr|B2GV14|B2GV14_RAT Taxilin alpha OS=Rattus norvegicus OX=10116 GN=Txlna PE=1 SV=1	2	713550	194430	593207	425932	618944	590269	969661	961802	752862	419091	509213	738737	0.689302	-0.536793	-0.157151	0.143471	0.219765
676	B2GV15	B2GV15	tr|B2GV15|B2GV15_RAT Dihydrolipoamide acetyltransferase component of pyruvate dehydrogenase complex OS=Rattus norvegicus OX=10116 GN=Dbt PE=1 SV=1	21	1.60226e+09	1.55388e+09	1.27726e+09	1.39824e+09	1.44121e+09	1.01046e+09	7.67727e+08	805640000	8.86464e+08	7.9352e+08	1.45457e+09	8.52763e+08	1.70571	0.770376	1.05207	9.31137e-05	0.00115801
677	B2GV38	B2GV38	sp|B2GV38|UBL4A_RAT Ubiquitin-like protein 4A OS=Rattus norvegicus OX=10116 GN=Ubl4a PE=2 SV=1	5	2.53257e+07	3.25641e+07	3.35384e+07	3.49168e+07	1.9991e+07	3.92522e+07	4.08405e+07	21317000	2.48531e+07	3.43926e+07	2.92672e+07	3.21311e+07	0.910869	-0.134685	0.214827	0.62171	0.699723
678	B2GV41	B2GV41	tr|B2GV41|B2GV41_RAT Ubiquitin specific protease 39 (Predicted), isoform CRA_b OS=Rattus norvegicus OX=10116 GN=Usp39 PE=1 SV=1	2	2.72768e+06	5.54117e+06	2.23629e+06	425932	1.34538e+06	4.97512e+06	9.01908e+06	3315900	816125	4.14441e+06	2.45529e+06	4.45413e+06	0.55124	-0.859249	-0.455445	0.246564	0.338573
679	B2GV54	B2GV54	sp|B2GV54|NCEH1_RAT Neutral cholesterol ester hydrolase 1 OS=Rattus norvegicus OX=10116 GN=Nceh1 PE=1 SV=1	9	8.45557e+07	1.00108e+08	9.84047e+07	9.53745e+07	1.35837e+08	1.30796e+08	1.07214e+08	133070000	1.04251e+08	1.62883e+08	1.02856e+08	1.27643e+08	0.80581	-0.311488	0.0512721	0.101668	0.166038
680	B2GV57	B2GV57	tr|B2GV57|B2GV57_RAT Cysteinyl-tRNA synthetase 2, mitochondrial OS=Rattus norvegicus OX=10116 GN=Cars2 PE=1 SV=1	11	9.89133e+07	1.05196e+08	1.1429e+08	1.14486e+08	1.13136e+08	6.96068e+07	6.83121e+07	73800000	5.91286e+07	5.95252e+07	1.09204e+08	6.60745e+07	1.65274	0.724862	1.00997	8.02434e-05	0.00107014
681	B2GV65	B2GV65;D3ZU87	tr|B2GV65|B2GV65_RAT HIG1 domain family, member 2A OS=Rattus norvegicus OX=10116 GN=Higd2a PE=2 SV=1;tr|D3ZU87|D3ZU87_RAT HIG1 hypoxia inducible domain family, member 2A-like 1 OS=Rattus norvegicus OX=10116 GN=Higd2al1 PE=4 SV=1	3	3.1201e+07	1.97629e+07	2.03219e+07	3.70983e+07	2.98609e+07	2.54227e+07	3.05397e+07	12694000	4.2258e+07	4.06902e+07	2.7649e+07	3.03209e+07	0.911878	-0.133087	0.216305	0.868295	0.903465
682	B2GV71	B2GV71	sp|B2GV71|NDUF5_RAT Arginine-hydroxylase NDUFAF5, mitochondrial OS=Rattus norvegicus OX=10116 GN=Ndufaf5 PE=2 SV=1	2	5.14049e+06	794843	855202	7.43712e+06	5.36088e+06	1.2089e+06	7.89968e+06	5614100	8.08812e+06	5.11551e+06	3.91771e+06	5.58526e+06	0.701436	-0.511616	-0.13386	0.33186	0.426424
683	B2GV73	B2GV73	tr|B2GV73|B2GV73_RAT Actin-related protein 2/3 complex subunit 3 OS=Rattus norvegicus OX=10116 GN=Arpc3 PE=1 SV=1	7	7.93521e+07	4.79789e+07	1.13395e+08	9.93196e+07	1.06113e+08	1.39115e+08	1.79209e+08	163540000	1.76926e+08	1.79367e+08	8.92317e+07	1.67631e+08	0.532309	-0.909663	-0.502082	0.00191693	0.00848539
684	B2GV74	B2GV74	tr|B2GV74|B2GV74_RAT Kinesin light chain 2 OS=Rattus norvegicus OX=10116 GN=Klc2 PE=1 SV=1	15	1.35901e+07	3.35213e+07	5.7629e+07	5.62562e+07	2.28412e+07	8.41535e+07	6.18465e+07	63827000	6.84551e+07	9.27151e+07	3.67675e+07	7.41995e+07	0.495523	-1.01298	-0.597653	0.0110394	0.0295957
685	B2GV94	B2GV94	tr|B2GV94|B2GV94_RAT Fam134c protein OS=Rattus norvegicus OX=10116 GN=Retreg3 PE=1 SV=1	2	3.86041e+06	4.09107e+06	4.30875e+06	4.57125e+06	4.39998e+06	1.04078e+07	8.76489e+06	5863200	7.87622e+06	7.60846e+06	4.24629e+06	8.10411e+06	0.523968	-0.932451	-0.523161	0.000177622	0.00177849
687	D4ABC2	D4ABC2;B2RYA8	tr|D4ABC2|D4ABC2_RAT DnaJ heat shock protein family (Hsp40) member B2 OS=Rattus norvegicus OX=10116 GN=Dnajb2 PE=1 SV=1;tr|B2RYA8|B2RYA8_RAT DnaJ heat shock protein family (Hsp40) member B2 OS=Rattus norvegicus OX=10116 GN=Dnajb2 PE=1 SV=1	4	2.63845e+07	2.45809e+07	2.66416e+07	2.63618e+07	3.1339e+07	2.79439e+07	4.87462e+07	48731000	2.95471e+07	5.04221e+07	2.70616e+07	4.10781e+07	0.658784	-0.602123	-0.217586	0.0198157	0.0463451
689	B2RYD7	B2RYD7;Q7TQ74	tr|B2RYD7|B2RYD7_RAT RCG25591, isoform CRA_a OS=Rattus norvegicus OX=10116 GN=Stt3b PE=1 SV=1;tr|Q7TQ74|Q7TQ74_RAT Ac1573 OS=Rattus norvegicus OX=10116 GN=Stt3b PE=1 SV=1	6	1.93159e+07	1.88181e+07	7.09481e+06	1.03758e+07	1.46653e+07	1.84336e+07	2.04717e+07	19997000	1.24345e+07	2.56718e+07	1.4054e+07	1.94017e+07	0.724369	-0.465204	-0.0909262	0.116659	0.186061
690	B2RYF6	B2RYF6	tr|B2RYF6|B2RYF6_RAT CLPTM1, transmembrane protein OS=Rattus norvegicus OX=10116 GN=Clptm1 PE=1 SV=1	3	6.34463e+06	5.8887e+06	274825	333665	3.37917e+06	5.71623e+06	1.1825e+07	6741500	816125	2.97557e+06	3.2442e+06	5.61488e+06	0.577786	-0.791393	-0.392673	0.253784	0.346561
691	B2RYF7	B2RYF7;A0A0G2K6R7	sp|B2RYF7|WASH1_RAT WASH complex subunit 1 OS=Rattus norvegicus OX=10116 GN=Washc1 PE=2 SV=1;tr|A0A0G2K6R7|A0A0G2K6R7_RAT WASH complex subunit 1 OS=Rattus norvegicus OX=10116 GN=Washc1 PE=1 SV=1	3	8.42022e+06	1.17956e+07	9.11027e+06	8.20718e+06	5.29094e+06	2.5438e+06	1.44635e+07	6571000	2.01629e+07	9.36421e+06	8.56485e+06	1.06211e+07	0.806401	-0.310431	0.05225	0.933048	0.953486
692	B2RYG6	B2RYG6	sp|B2RYG6|OTUB1_RAT Ubiquitin thioesterase OTUB1 OS=Rattus norvegicus OX=10116 GN=Otub1 PE=1 SV=1	11	1.92969e+08	2.25934e+08	3.5908e+08	2.30663e+08	2.31087e+08	3.11916e+08	2.77419e+08	335600000	3.50213e+08	3.25156e+08	2.47947e+08	3.20061e+08	0.774687	-0.368315	-0.00129663	0.0421496	0.0830275
693	B2RYI2	B2RYI2	tr|B2RYI2|B2RYI2_RAT Signal recognition particle subunit SRP68 OS=Rattus norvegicus OX=10116 GN=Srp68 PE=1 SV=1	8	1.68492e+07	2.08775e+07	2.64108e+07	2.50658e+07	2.92599e+07	3.40837e+07	3.85877e+07	39001000	3.25913e+07	2.95224e+07	2.36926e+07	3.47572e+07	0.681661	-0.552874	-0.172027	0.0072784	0.0218701
694	B2RYJ3	B2RYJ3	tr|B2RYJ3|B2RYJ3_RAT Cullin 4A OS=Rattus norvegicus OX=10116 GN=Cul4a PE=1 SV=1	10	7.58996e+07	7.69153e+07	8.14158e+07	7.18255e+07	8.32117e+07	6.46708e+07	5.46801e+07	63996000	6.2888e+07	5.55217e+07	7.78536e+07	6.03513e+07	1.29001	0.367378	0.67927	0.00646456	0.0200593
695	B2RYJ7	B2RYJ7	tr|B2RYJ7|B2RYJ7_RAT ARP1 actin-related protein 1 homolog B OS=Rattus norvegicus OX=10116 GN=Actr1b PE=1 SV=1	13	2.69365e+08	2.94596e+08	3.09545e+08	2.87212e+08	2.93297e+08	3.95207e+08	3.88867e+08	405000000	3.89289e+08	4.02468e+08	2.90803e+08	3.96166e+08	0.734043	-0.446064	-0.0732205	0.000887753	0.00498605
697	B2RYM2	B2RYM2	tr|B2RYM2|B2RYM2_RAT WD repeat domain, phosphoinositide-interacting 1 OS=Rattus norvegicus OX=10116 GN=Wipi1 PE=1 SV=1	3	8.2844e+06	1.09585e+07	9.06599e+06	1.68535e+07	618944	8.6015e+06	9.74404e+06	7993000	1.14409e+07	1.13779e+07	9.15626e+06	9.83148e+06	0.93132	-0.102651	0.244461	0.406384	0.50142
698	B2RYM3	B2RYM3;CON__Q0VCM5	tr|B2RYM3|B2RYM3_RAT Inter-alpha trypsin inhibitor, heavy chain 1 OS=Rattus norvegicus OX=10116 GN=Itih1 PE=1 SV=1	16	1.30357e+08	1.40324e+08	1.68593e+08	1.739e+08	1.11989e+08	2.7108e+08	1.67091e+08	206240000	1.72344e+08	2.05506e+08	1.45033e+08	2.04452e+08	0.709373	-0.495385	-0.118845	0.020503	0.0474567
699	B2RYM5	B2RYM5	sp|B2RYM5|BRCC3_RAT Lys-63-specific deubiquitinase BRCC36 OS=Rattus norvegicus OX=10116 GN=Brcc3 PE=2 SV=1	4	3.23344e+06	7.00268e+06	9.3053e+06	2.85466e+06	4.23927e+06	2.12499e+07	1.50524e+07	13744000	7.90549e+06	8.89148e+06	5.32707e+06	1.33687e+07	0.398475	-1.32744	-0.888554	0.00506362	0.0169003
700	B2RYN0	B2RYN0;D3ZFX4	tr|B2RYN0|B2RYN0_RAT Phosphoacetylglucosamine mutase OS=Rattus norvegicus OX=10116 GN=Pgm3 PE=1 SV=1;tr|D3ZFX4|D3ZFX4_RAT Phosphoacetylglucosamine mutase OS=Rattus norvegicus OX=10116 GN=Pgm3 PE=1 SV=1	10	1.45564e+07	1.56095e+07	3.06647e+07	1.94886e+07	1.93652e+07	5.51502e+07	6.88679e+07	40615000	2.67487e+07	8.32219e+07	1.99369e+07	5.49207e+07	0.363012	-1.46191	-1.01295	0.00148446	0.00717948
701	B2RYN3	B2RYN3	tr|B2RYN3|B2RYN3_RAT Eukaryotic translation elongation factor 1 epsilon 1 OS=Rattus norvegicus OX=10116 GN=Eef1e1 PE=1 SV=1	5	1.47374e+07	1.7313e+07	3.23901e+07	1.54616e+07	1.72431e+07	3.44628e+07	2.82306e+07	34585000	3.38177e+07	3.68628e+07	1.9429e+07	3.35918e+07	0.578387	-0.789893	-0.391286	0.0026955	0.0107614
702	B2RYP0	B2RYP0;A0A0G2K6E0	tr|B2RYP0|B2RYP0_RAT Ras homolog family member C OS=Rattus norvegicus OX=10116 GN=Rhoc PE=1 SV=1;tr|A0A0G2K6E0|A0A0G2K6E0_RAT Ras homolog family member C OS=Rattus norvegicus OX=10116 GN=Rhoc PE=1 SV=1	2	1.01327e+07	1.40522e+07	1.261e+07	1.31626e+07	1.50341e+07	1.93075e+07	3.03366e+07	35484000	2.46129e+07	2.53814e+07	1.29983e+07	2.70245e+07	0.480984	-1.05594	-0.637396	0.00021503	0.00207355
703	B2RYP4	B2RYP4	tr|B2RYP4|B2RYP4_RAT Sorting nexin 2 OS=Rattus norvegicus OX=10116 GN=Snx2 PE=1 SV=1	10	8.25329e+07	8.19044e+07	8.50397e+07	8.5363e+07	6.94531e+07	1.36154e+08	1.40267e+08	132850000	1.12518e+08	1.49257e+08	8.08586e+07	1.34209e+08	0.602482	-0.731011	-0.336816	0.000123955	0.00141779
704	B2RYP6	B2RYP6;G3V9R0	tr|B2RYP6|B2RYP6_RAT LUC7-like 2 (S. cerevisiae) OS=Rattus norvegicus OX=10116 GN=Luc7l2 PE=1 SV=1;tr|G3V9R0|G3V9R0_RAT LUC7-like OS=Rattus norvegicus OX=10116 GN=Luc7l PE=1 SV=3	3	2.9891e+06	5.44843e+06	1.82278e+06	2.74014e+06	2.38874e+06	4.72238e+06	1.16254e+07	7094600	2.0544e+06	3.63731e+06	3.07784e+06	5.82681e+06	0.528221	-0.920788	-0.512373	0.118661	0.18887
705	B2RYQ2	B2RYQ2	tr|B2RYQ2|B2RYQ2_RAT Serine/threonine-protein phosphatase 2A activator OS=Rattus norvegicus OX=10116 GN=Ptpa PE=1 SV=1	10	1.23408e+08	1.44031e+08	1.60467e+08	1.36409e+08	1.27324e+08	1.55015e+08	1.86128e+08	170860000	1.94547e+08	2.45093e+08	1.38328e+08	1.90329e+08	0.726785	-0.4604	-0.0864825	0.0124934	0.0326958
706	B2RYQ5	B2RYQ5;A0A0G2KAN5;D4A5C2	tr|B2RYQ5|B2RYQ5_RAT Enhancer of rudimentary homolog OS=Rattus norvegicus OX=10116 GN=Erh PE=1 SV=1;tr|A0A0G2KAN5|A0A0G2KAN5_RAT ERH, mRNA-splicing and mitosis factor OS=Rattus norvegicus OX=10116 GN=Erh PE=1 SV=1	3	6.355e+07	5.52568e+07	5.56811e+07	5.93502e+07	5.42738e+07	4.57598e+07	8.79604e+07	70704000	5.18374e+07	5.00737e+07	5.76224e+07	6.12671e+07	0.940511	-0.0884828	0.257567	0.810409	0.8571
707	B2RYS2	B2RYS2	tr|B2RYS2|B2RYS2_RAT Cytochrome b-c1 complex subunit 7 OS=Rattus norvegicus OX=10116 GN=Uqcrb PE=1 SV=1	11	4.44561e+09	3.26224e+09	2.61599e+09	3.85936e+09	3.75084e+09	2.64963e+09	2.2771e+09	1902600000	2.29469e+09	2.4181e+09	3.58681e+09	2.30843e+09	1.55379	0.635791	0.927571	0.0035046	0.0128161
708	B2RYS8	B2RYS8	tr|B2RYS8|B2RYS8_RAT NADH dehydrogenase [ubiquinone] 1 beta subcomplex subunit 8, mitochondrial OS=Rattus norvegicus OX=10116 GN=Ndufb8 PE=1 SV=1	8	1.89157e+09	1.79689e+09	1.71679e+09	2.14956e+09	2.02882e+09	1.29557e+09	1.21534e+09	676370000	1.37073e+09	1.19974e+09	1.91673e+09	1.15155e+09	1.66447	0.735066	1.01941	0.00286174	0.0111136
709	B2RYT0	B2RYT0;M0R3S1	tr|B2RYT0|B2RYT0_RAT Mitochondrial ribosomal protein S21 OS=Rattus norvegicus OX=10116 GN=Mrps21 PE=2 SV=1;tr|M0R3S1|M0R3S1_RAT Mitochondrial ribosomal protein S21-like OS=Rattus norvegicus OX=10116 GN=Mrps21l PE=4 SV=1	2	1.58386e+07	2.49355e+07	1.77202e+07	1.38963e+07	2.04076e+07	1.6357e+07	1.46756e+07	15670000	2.74234e+07	2.32688e+07	1.85596e+07	1.94789e+07	0.952805	-0.0697478	0.274898	0.812742	0.857934
710	B2RYT4	B2RYT4	tr|B2RYT4|B2RYT4_RAT Mitochondrial ribosomal protein S14 OS=Rattus norvegicus OX=10116 GN=Mrps14 PE=1 SV=1	2	8.34559e+06	1.05482e+07	1.16695e+07	2.8942e+06	1.06285e+07	1.40437e+07	9.75389e+06	10974000	1.04567e+07	7.77222e+06	8.8172e+06	1.06001e+07	0.831804	-0.265685	0.0936432	0.31509	0.408899
711	B2RYT7	B2RYT7	tr|B2RYT7|B2RYT7_RAT Haloacid dehalogenase-like hydrolase domain-containing 3 OS=Rattus norvegicus OX=10116 GN=Hdhd3 PE=1 SV=1	4	4.15659e+07	6.72955e+07	4.37129e+07	2.8008e+07	5.66758e+07	4.24845e+07	4.9114e+07	45285000	4.15819e+07	3.91701e+07	4.74516e+07	4.35271e+07	1.09016	0.124543	0.454631	0.766935	0.822016
712	D4A601	D4A601;B2RYT9	tr|D4A601|D4A601_RAT Translational activator of cytochrome c oxidase 1 OS=Rattus norvegicus OX=10116 GN=Taco1 PE=1 SV=3;sp|B2RYT9|TACO1_RAT Translational activator of cytochrome c oxidase 1 OS=Rattus norvegicus OX=10116 GN=Taco1 PE=2 SV=1	4	3.28192e+07	3.92481e+07	4.14387e+07	9.2915e+07	2.29281e+07	6.44424e+07	7.79013e+07	34319000	5.1303e+07	5.04607e+07	4.58698e+07	5.56853e+07	0.823733	-0.279751	0.0806308	0.298527	0.391786
713	B2RYW3	B2RYW3	tr|B2RYW3|B2RYW3_RAT NADH dehydrogenase (Ubiquinone) 1 beta subcomplex, 9 OS=Rattus norvegicus OX=10116 GN=Ndufb9 PE=1 SV=1	10	1.08027e+09	9.6429e+08	8.77002e+08	1.10651e+09	9.85076e+08	7.66809e+08	6.35211e+08	399230000	5.31107e+08	6.44086e+08	1.00263e+09	5.95288e+08	1.68427	0.752126	1.03519	0.00140066	0.00689833
714	B2RYW4	B2RYW4	tr|B2RYW4|B2RYW4_RAT 39S ribosomal protein L53, mitochondrial OS=Rattus norvegicus OX=10116 GN=Mrpl53 PE=1 SV=1	3	3.60833e+07	3.54703e+07	3.58586e+07	3.38879e+07	2.14357e+07	4.11824e+07	2.21579e+07	21784000	2.6592e+07	3.4819e+07	3.25472e+07	2.93071e+07	1.11056	0.151284	0.479368	0.468701	0.559585
715	B2RYW7	B2RYW7	tr|B2RYW7|B2RYW7_RAT RCG26543, isoform CRA_b OS=Rattus norvegicus OX=10116 GN=Srp14 PE=1 SV=1	2	7.38053e+06	1.22036e+07	1.27891e+07	1.22867e+07	1.73005e+07	1.73897e+07	2.00448e+07	20420000	1.75652e+07	1.7552e+07	1.23921e+07	1.85943e+07	0.666444	-0.585444	-0.202156	0.0115458	0.0306909
716	B2RYW9	B2RYW9	sp|B2RYW9|FAHD2_RAT Fumarylacetoacetate hydrolase domain-containing protein 2 OS=Rattus norvegicus OX=10116 GN=Fahd2 PE=1 SV=1	9	2.56703e+08	3.59266e+08	3.84378e+08	2.83161e+08	3.21043e+08	1.98402e+08	1.75477e+08	155560000	2.12443e+08	2.09422e+08	3.2091e+08	1.90261e+08	1.68669	0.754191	1.0371	0.000644621	0.00405444
717	B2RZ27	B2RZ27	tr|B2RZ27|B2RZ27_RAT SH3 domain binding glutamic acid-rich protein-like 3 OS=Rattus norvegicus OX=10116 GN=Sh3bgrl3 PE=1 SV=1	4	3.23738e+07	4.49141e+07	4.85075e+07	3.72642e+07	3.84352e+07	7.39476e+07	1.34002e+08	76891000	8.63507e+07	1.17781e+08	4.0299e+07	9.77943e+07	0.412079	-1.27901	-0.843752	0.000102629	0.00123542
718	B2RZ37	B2RZ37	sp|B2RZ37|REEP5_RAT Receptor expression-enhancing protein 5 OS=Rattus norvegicus OX=10116 GN=Reep5 PE=1 SV=1	7	1.58634e+08	1.59864e+08	1.49172e+08	1.36765e+08	1.51364e+08	1.39044e+08	1.63824e+08	176400000	1.80434e+08	1.39695e+08	1.5116e+08	1.59879e+08	0.945462	-0.0809088	0.264573	0.554531	0.641765
719	B2RZ72	B2RZ72	tr|B2RZ72|B2RZ72_RAT Actin-related protein 2/3 complex subunit 4 OS=Rattus norvegicus OX=10116 GN=Arpc4 PE=1 SV=1	8	2.38871e+08	2.50718e+08	3.00888e+08	2.5918e+08	2.74723e+08	3.69543e+08	4.4033e+08	430080000	3.66672e+08	4.48482e+08	2.64876e+08	4.11022e+08	0.644434	-0.633896	-0.246978	0.000343157	0.00280797
720	D3Z8H0	D3Z8H0;B2RZ74	tr|D3Z8H0|D3Z8H0_RAT Small nuclear ribonucleoprotein U1 subunit 70 OS=Rattus norvegicus OX=10116 GN=Snrnp70 PE=1 SV=1;tr|B2RZ74|B2RZ74_RAT Small nuclear ribonucleoprotein U1 subunit 70 OS=Rattus norvegicus OX=10116 GN=Snrnp70 PE=1 SV=1	3	3.5134e+07	3.99275e+07	1.90546e+07	3.27557e+07	5.14915e+07	2.05461e+07	3.5423e+07	39455000	2.469e+07	2.5447e+07	3.56727e+07	2.91122e+07	1.22535	0.293194	0.610644	0.366538	0.460967
721	B2RZ79	B2RZ79	tr|B2RZ79|B2RZ79_RAT Iron-sulfur cluster assembly enzyme OS=Rattus norvegicus OX=10116 GN=Iscu PE=1 SV=1	6	4.31767e+07	4.34102e+07	5.69589e+07	4.1372e+07	4.56288e+07	5.74205e+07	7.60665e+07	64484000	5.56758e+07	6.23624e+07	4.61093e+07	6.32018e+07	0.729557	-0.454908	-0.0814015	0.00759709	0.0224616
722	B2RZB5	B2RZB5	tr|B2RZB5|B2RZB5_RAT Charged multivesicular body protein 2A OS=Rattus norvegicus OX=10116 GN=Chmp2a PE=1 SV=1	3	1.182e+07	1.18529e+07	1.26041e+07	1.72887e+07	1.21677e+07	2.66664e+07	2.66419e+07	31750000	1.75583e+07	2.45008e+07	1.31467e+07	2.54235e+07	0.517109	-0.951461	-0.540747	0.000426038	0.00318664
723	B2RZB7	B2RZB7	tr|B2RZB7|B2RZB7_RAT Small nuclear ribonucleoprotein D1 OS=Rattus norvegicus OX=10116 GN=Snrpd1 PE=1 SV=1	3	5.71226e+07	6.87287e+07	3.96332e+07	4.63147e+07	6.76406e+07	4.06773e+07	9.0871e+07	77840000	9.80101e+07	8.53925e+07	5.5888e+07	7.85582e+07	0.711422	-0.491223	-0.114996	0.111919	0.180093
724	B2RZC6	B2RZC6;A0A0H2UHX8;Q7TP98	tr|B2RZC6|B2RZC6_RAT Ilf2 protein OS=Rattus norvegicus OX=10116 GN=Ilf2 PE=1 SV=1	6	6.50338e+07	6.68839e+07	5.02635e+07	3.17452e+07	3.09138e+07	4.49556e+07	4.65534e+07	44455000	4.89655e+07	3.5355e+07	4.8968e+07	4.40569e+07	1.11147	0.152472	0.480467	0.744337	0.804952
725	B2RZD1	B2RZD1	tr|B2RZD1|B2RZD1_RAT Protein transport protein Sec61 subunit beta OS=Rattus norvegicus OX=10116 GN=Sec61b PE=1 SV=1	2	2.40857e+07	1.9629e+07	1.34556e+07	1.93765e+07	1.82846e+07	2.711e+07	3.04341e+07	31299000	1.62543e+07	2.22028e+07	1.89663e+07	2.54601e+07	0.744944	-0.424797	-0.0535469	0.0909416	0.152739
726	D3ZSF9	D3ZSF9;B2RZD5	tr|D3ZSF9|D3ZSF9_RAT Ribosomal protein L22-like 2 OS=Rattus norvegicus OX=10116 GN=Rpl22l2 PE=4 SV=1;tr|B2RZD5|B2RZD5_RAT RCG41580, isoform CRA_a OS=Rattus norvegicus OX=10116 GN=Rpl22l1 PE=2 SV=1	2	3.96293e+06	3.71168e+06	593207	425932	618944	9.7226e+06	1.47472e+07	4588600	9.0217e+06	977769	1.86254e+06	7.81157e+06	0.238433	-2.06834	-1.57394	0.0293293	0.0624019
727	B2RZD6	B2RZD6	tr|B2RZD6|B2RZD6_RAT NDUFA4, mitochondrial complex-associated OS=Rattus norvegicus OX=10116 GN=Ndufa4 PE=1 SV=1	7	9.18097e+09	9.04407e+09	6.32739e+09	8.73377e+09	9.32631e+09	6.4638e+09	5.22591e+09	7427800000	4.49426e+09	6.88215e+09	8.5225e+09	6.09878e+09	1.39741	0.482756	0.786002	0.0199469	0.0465131
728	B3DM90	B3DM90;Q8CGU6	tr|B3DM90|B3DM90_RAT Ncstn protein OS=Rattus norvegicus OX=10116 GN=Ncstn PE=1 SV=1;sp|Q8CGU6|NICA_RAT Nicastrin OS=Rattus norvegicus OX=10116 GN=Ncstn PE=1 SV=1	3	1.87273e+07	1.98298e+07	1.45568e+07	1.50727e+07	1.3493e+07	2.00349e+07	2.98577e+07	22935000	1.34852e+07	2.66968e+07	1.63359e+07	2.26019e+07	0.722767	-0.468397	-0.0938795	0.0805759	0.139168
729	B3DMA5	B3DMA5	tr|B3DMA5|B3DMA5_RAT CCR4-NOT transcription complex, subunit 7 OS=Rattus norvegicus OX=10116 GN=Cnot7 PE=1 SV=1	2	4.16623e+06	4.75314e+06	5.7907e+06	2.17111e+06	1.85043e+06	5.13238e+06	4.66187e+06	6881800	3.32735e+06	6.36508e+06	3.74632e+06	5.2737e+06	0.710379	-0.49334	-0.116954	0.124176	0.196649
730	B4F763	B4F763;D3ZPE5	tr|B4F763|B4F763_RAT VPS53 GARP complex subunit OS=Rattus norvegicus OX=10116 GN=Vps53 PE=1 SV=1;tr|D3ZPE5|D3ZPE5_RAT VPS53 GARP complex subunit OS=Rattus norvegicus OX=10116 GN=Vps53 PE=1 SV=1	3	9.14139e+06	1.52859e+07	6.18701e+06	1.31411e+07	2.7628e+06	9.58634e+06	9.1775e+06	4419200	816125	977769	9.30363e+06	4.99539e+06	1.86244	0.897197	1.16939	0.128702	0.202385
731	B4F789	B4F789	tr|B4F789|B4F789_RAT Apolipoprotein B editing complex 2 (Predicted), isoform CRA_a OS=Rattus norvegicus OX=10116 GN=Apobec2 PE=1 SV=1	10	8.34092e+07	1.38229e+08	3.93765e+08	8.79809e+07	7.97262e+07	2.37446e+08	2.10642e+08	204900000	8.97431e+07	1.44599e+08	1.56622e+08	1.77466e+08	0.882546	-0.180257	0.17267	0.393594	0.487751
732	B4F795	B4F795	sp|B4F795|CTL2_RAT Choline transporter-like protein 2 OS=Rattus norvegicus OX=10116 GN=Slc44a2 PE=2 SV=1	6	2.98969e+07	3.56922e+07	8.2749e+06	3.55405e+07	3.26069e+07	1.63519e+07	3.02265e+07	35034000	2.35362e+07	3.07598e+07	2.84023e+07	2.71817e+07	1.04491	0.063373	0.398044	0.890356	0.920005
733	B4F7A1	B4F7A1	sp|B4F7A1|LYRM7_RAT Complex III assembly factor LYRM7 OS=Rattus norvegicus OX=10116 GN=Lyrm7 PE=3 SV=1	3	6.22663e+07	5.74302e+07	7.88966e+07	9.28051e+07	6.48679e+07	1.34648e+07	2.83702e+07	29129000	1.83385e+07	8.18624e+07	7.12532e+07	3.4233e+07	2.08142	1.05757	1.31774	0.010333	0.0282334
734	B4F7A3	B4F7A3	tr|B4F7A3|B4F7A3_RAT Galectin OS=Rattus norvegicus OX=10116 GN=Lgalsl PE=1 SV=1	4	6.9218e+07	6.19915e+07	7.79615e+07	6.27373e+07	4.99991e+07	6.17367e+07	6.68935e+07	73796000	7.09227e+07	7.44015e+07	6.43815e+07	6.95501e+07	0.925685	-0.111406	0.236361	0.395309	0.48949
735	B4F7A5	B4F7A5	tr|B4F7A5|B4F7A5_RAT CD99 molecule (Xg blood group) OS=Rattus norvegicus OX=10116 GN=Cd99 PE=1 SV=1	4	5.62551e+07	5.73682e+07	5.85194e+07	5.60009e+07	5.4891e+07	3.46974e+07	6.683e+07	56194000	6.22421e+07	6.03695e+07	5.66069e+07	5.60666e+07	1.00964	0.0138371	0.35222	0.787433	0.837483
736	B4F7C7	B4F7C7	tr|B4F7C7|B4F7C7_RAT Hebp1 protein OS=Rattus norvegicus OX=10116 GN=Hebp1 PE=1 SV=1	6	1.41094e+07	2.17975e+07	2.49563e+07	2.94139e+07	1.89305e+07	4.22274e+07	8.12406e+07	91336000	8.77077e+07	6.19862e+07	2.18415e+07	7.28996e+07	0.299611	-1.73884	-1.26913	6.75992e-05	0.000941582
737	B4F7E8	B4F7E8	sp|B4F7E8|NIBL1_RAT Niban-like protein 1 OS=Rattus norvegicus OX=10116 GN=Fam129b PE=1 SV=1	15	3.3177e+07	5.17394e+07	4.36623e+07	5.84377e+07	5.44754e+07	1.18123e+08	1.9207e+08	146740000	1.36111e+08	1.59484e+08	4.82984e+07	1.50506e+08	0.320907	-1.63977	-1.17748	6.49276e-06	0.000221177
738	B4F7F1	B4F7F1;A0A0G2JWP1;A0A0G2K6F9	tr|B4F7F1|B4F7F1_RAT Cleavage stimulation factor subunit 2 OS=Rattus norvegicus OX=10116 GN=Cstf2 PE=1 SV=1;tr|A0A0G2JWP1|A0A0G2JWP1_RAT Cleavage stimulation factor subunit 2 OS=Rattus norvegicus OX=10116 GN=Cstf2 PE=1 SV=1;tr|A0A0G2K6F9|A0A0G2K6F9_RAT Cle	4	1.4882e+07	1.96984e+07	1.19599e+07	1.48734e+07	1.59303e+07	1.75935e+07	3.11197e+07	21432000	3.21304e+07	2.26609e+07	1.54688e+07	2.49873e+07	0.619067	-0.691833	-0.300573	0.00793204	0.023211
739	B5DEH0	B5DEH0	sp|B5DEH0|LIMD1_RAT LIM domain-containing protein 1 OS=Rattus norvegicus OX=10116 GN=Limd1 PE=1 SV=1	3	6.76407e+06	1.97282e+07	1.38655e+07	5.89096e+06	1.39898e+07	1.61121e+07	9.55519e+06	15338000	1.10055e+07	7.88268e+06	1.20477e+07	1.19787e+07	1.00576	0.00828659	0.347085	0.818469	0.862214
740	B5DEH2	B5DEH2;B1WBY7	sp|B5DEH2|ERLN2_RAT Erlin-2 OS=Rattus norvegicus OX=10116 GN=Erlin2 PE=1 SV=1	3	3.27141e+07	1.50813e+07	9.84164e+06	1.79351e+07	2.20816e+07	2.51512e+07	1.56583e+07	7278600	9.00126e+06	1.52401e+07	1.95307e+07	1.44659e+07	1.35012	0.433091	0.740059	0.274129	0.368247
741	B5DEH4	B5DEH4	tr|B5DEH4|B5DEH4_RAT UDP-N-acetylglucosamine pyrophosphorylase 1-like 1 OS=Rattus norvegicus OX=10116 GN=Uap1l1 PE=1 SV=1	5	5.51773e+07	7.51945e+07	5.78304e+07	5.67087e+07	4.40743e+07	5.52261e+07	4.39471e+07	38885000	3.53874e+07	5.17855e+07	5.7797e+07	4.50462e+07	1.28306	0.359589	0.672065	0.0734714	0.129081
742	B5DEK0	B5DEK0	tr|B5DEK0|B5DEK0_RAT Regulation of nuclear pre-mRNA domain-containing 1B OS=Rattus norvegicus OX=10116 GN=Rprd1b PE=1 SV=1	3	4.19324e+06	2.00158e+06	7.33436e+06	3.35917e+06	6.45994e+06	5.62157e+06	1.03124e+07	5011400	1.2802e+07	1.02316e+07	4.66966e+06	8.79581e+06	0.530896	-0.913499	-0.50563	0.0356691	0.0731111
744	B5DEL8	B5DEL8;A0A0G2JZJ9	tr|B5DEL8|B5DEL8_RAT NADH dehydrogenase (Ubiquinone) Fe-S protein 5 OS=Rattus norvegicus OX=10116 GN=Ndufs5 PE=1 SV=1;tr|A0A0G2JZJ9|A0A0G2JZJ9_RAT Uncharacterized protein OS=Rattus norvegicus OX=10116 PE=4 SV=1	7	3.5394e+08	4.01804e+08	4.04353e+08	3.83383e+08	3.74052e+08	2.669e+08	1.74985e+08	150190000	2.76957e+08	2.92706e+08	3.83506e+08	2.32347e+08	1.65057	0.722967	1.00821	0.00327852	0.0121596
745	F1LSW7	F1LSW7;B5DEM5;Q6TUH8;Q63507	tr|F1LSW7|F1LSW7_RAT 60S ribosomal protein L14 OS=Rattus norvegicus OX=10116 GN=Rpl14 PE=1 SV=2;tr|B5DEM5|B5DEM5_RAT 60S ribosomal protein L14 OS=Rattus norvegicus OX=10116 GN=Rpl14 PE=1 SV=1;tr|Q6TUH8|Q6TUH8_RAT LRRGT00066 OS=Rattus norvegicus OX=10116 GN	3	8.71041e+07	1.00275e+08	5.11303e+07	7.43787e+07	1.04766e+08	1.17488e+08	1.22859e+08	141620000	1.30627e+08	9.55036e+07	8.35308e+07	1.2162e+08	0.68682	-0.541996	-0.161964	0.020855	0.0480585
746	B5DEN5	B5DEN5;Q7TPK5	tr|B5DEN5|B5DEN5_RAT Eukaryotic translation elongation factor 1 beta 2 OS=Rattus norvegicus OX=10116 GN=Eef1b2 PE=1 SV=1	6	5.31881e+07	7.95438e+07	7.27347e+07	5.95711e+07	6.57756e+07	3.56901e+08	5.86916e+08	158260000	3.41146e+08	3.89592e+08	6.61627e+07	3.66563e+08	0.180495	-2.46997	-1.94548	1.6228e-05	0.000397333
747	G3V9W4	G3V9W4;B5DEQ3	tr|G3V9W4|G3V9W4_RAT Probable Xaa-Pro aminopeptidase 3 OS=Rattus norvegicus OX=10116 GN=Xpnpep3 PE=1 SV=1;sp|B5DEQ3|XPP3_RAT Probable Xaa-Pro aminopeptidase 3 OS=Rattus norvegicus OX=10116 GN=Xpnpep3 PE=1 SV=1	5	1.6931e+07	2.8588e+07	3.61636e+07	3.87854e+07	2.83475e+07	2.39659e+07	4.21177e+07	42852000	2.86628e+07	4.96435e+07	2.97631e+07	3.74484e+07	0.794777	-0.331378	0.0328723	0.250187	0.342845
748	B5DES0	B5DES0;M0R8K2	tr|B5DES0|B5DES0_RAT RCG54604 OS=Rattus norvegicus OX=10116 GN=Snrpd2 PE=1 SV=1;tr|M0R8K2|M0R8K2_RAT Small nuclear ribonucleoprotein D2-like OS=Rattus norvegicus OX=10116 GN=Snrpd2l PE=4 SV=1	2	2.31248e+07	2.16115e+07	1.88862e+07	2.05185e+07	2.14452e+07	1.74358e+07	2.22814e+07	31262000	1.50075e+07	5.34022e+06	2.11172e+07	1.82654e+07	1.15613	0.209309	0.533045	0.319259	0.412942
750	B5DF46	B5DF46;Q5RK25	tr|B5DF46|B5DF46_RAT Phosphomannomutase OS=Rattus norvegicus OX=10116 GN=Pmm2 PE=1 SV=1	10	1.80439e+08	2.5109e+08	2.68453e+08	2.00488e+08	1.24229e+08	2.22324e+08	1.74439e+08	230850000	1.69504e+08	2.50353e+08	2.0494e+08	2.09494e+08	0.97826	-0.0317095	0.310086	0.776255	0.828887
751	B5DF51	B5DF51	sp|B5DF51|MMGT1_RAT Membrane magnesium transporter 1 OS=Rattus norvegicus OX=10116 GN=Mmgt1 PE=2 SV=1	2	1.73808e+07	5.21063e+06	7.73444e+06	9.39783e+06	1.13317e+07	5.90331e+06	5.03599e+06	11437000	1.11059e+07	8.99112e+06	1.02111e+07	8.49466e+06	1.20206	0.265508	0.585033	0.530686	0.618969
752	B5DF58	B5DF58	tr|B5DF58|B5DF58_RAT Eukaryotic translation initiation factor 4E family member 3 OS=Rattus norvegicus OX=10116 GN=Eif4e3 PE=2 SV=1	2	1.21008e+07	795541	1.02064e+07	9.39481e+06	8.21263e+06	8.19416e+06	1.26224e+07	8357000	1.08577e+07	9.03669e+06	8.14204e+06	9.8136e+06	0.829669	-0.269392	0.0902139	0.325762	0.419512
753	B5DF60	B5DF60;A0A0G2JVA7;Q6VV72	tr|B5DF60|B5DF60_RAT Eukaryotic translation initiation factor 1A, X-linked OS=Rattus norvegicus OX=10116 GN=Eif1ax PE=1 SV=1;tr|A0A0G2JVA7|A0A0G2JVA7_RAT Eukaryotic translation initiation factor 1A OS=Rattus norvegicus OX=10116 GN=Eif1a PE=1 SV=1;sp|Q6VV72	3	8.54699e+06	7.29851e+06	6.50264e+06	1.10662e+07	8.79193e+06	1.85227e+07	2.96295e+07	19594000	1.59104e+07	1.63941e+07	8.44124e+06	2.00102e+07	0.421848	-1.24521	-0.812481	0.000149507	0.0016213
754	B5DF63	B5DF63;D3ZKE6;A0A0G2JWA5;P0C219;REV__D3ZXW3	tr|B5DF63|B5DF63_RAT Sarcolemmal membrane-associated protein OS=Rattus norvegicus OX=10116 GN=Slmap PE=1 SV=1;tr|D3ZKE6|D3ZKE6_RAT Sarcolemma associated protein (Predicted) OS=Rattus norvegicus OX=10116 GN=Slmap PE=1 SV=1;tr|A0A0G2JWA5|A0A0G2JWA5_RAT Sarco	17	2.88921e+08	1.99898e+08	2.0906e+08	2.18964e+08	2.33542e+08	3.35223e+08	3.83667e+08	369940000	3.35575e+08	3.36603e+08	2.30077e+08	3.52201e+08	0.653254	-0.614284	-0.228835	0.000688936	0.00419878
755	B5DF65	B5DF65	tr|B5DF65|B5DF65_RAT Biliverdin reductase B OS=Rattus norvegicus OX=10116 GN=Blvrb PE=1 SV=1	10	4.21617e+08	4.58998e+08	5.92272e+08	5.09116e+08	3.50261e+08	4.31309e+08	4.25464e+08	490610000	3.49701e+08	3.94791e+08	4.66453e+08	4.18375e+08	1.11492	0.156935	0.484595	0.398918	0.493569
756	F1LWM8	F1LWM8;B5DF74	tr|F1LWM8|F1LWM8_RAT Oxysterol-binding protein OS=Rattus norvegicus OX=10116 GN=Osbpl10 PE=3 SV=3;tr|B5DF74|B5DF74_RAT Oxysterol-binding protein OS=Rattus norvegicus OX=10116 GN=Osbpl11 PE=1 SV=1	2	2.31467e+06	8.5733e+06	6.74208e+06	6.21308e+06	3.51283e+06	1.11741e+07	1.12781e+07	9993900	1.23731e+07	1.21581e+07	5.47119e+06	1.13955e+07	0.48012	-1.05853	-0.639796	0.00431702	0.0149663
757	B5DF91	B5DF91	sp|B5DF91|ELAV1_RAT ELAV-like protein 1 OS=Rattus norvegicus OX=10116 GN=Elavl1 PE=1 SV=1	5	3.92467e+07	2.43602e+07	2.63695e+07	2.09311e+07	2.06379e+07	1.91016e+07	4.68792e+07	44983000	1.96146e+07	1.78084e+07	2.63091e+07	2.96773e+07	0.886503	-0.173802	0.178641	0.829672	0.870795
758	B5DFB2	B5DFB2;D4A250	tr|B5DFB2|B5DFB2_RAT RB-binding protein 4, chromatin-remodeling factor OS=Rattus norvegicus OX=10116 GN=Rbbp4 PE=1 SV=1;tr|D4A250|D4A250_RAT Similar to retinoblastoma-binding protein 4 OS=Rattus norvegicus OX=10116 GN=RGD1563620 PE=4 SV=1	4	2.29451e+07	2.82694e+07	2.96931e+07	2.64771e+07	2.09838e+07	2.56235e+07	1.55733e+07	26527000	1.86419e+07	2.87391e+07	2.56737e+07	2.3021e+07	1.11523	0.157342	0.484972	0.371991	0.466515
759	B5DFC8	B5DFC8	sp|B5DFC8|EIF3C_RAT Eukaryotic translation initiation factor 3 subunit C OS=Rattus norvegicus OX=10116 GN=Eif3c PE=1 SV=1	21	1.13765e+08	1.4444e+08	1.52423e+08	9.69269e+07	9.30128e+07	2.4473e+08	2.28023e+08	182730000	1.5258e+08	1.59569e+08	1.20113e+08	1.93526e+08	0.620657	-0.688133	-0.297151	0.00632633	0.0198069
760	B5DFD8	B5DFD8	tr|B5DFD8|B5DFD8_RAT SH3 domain-binding glutamic acid-rich-like protein OS=Rattus norvegicus OX=10116 GN=Sh3bgrl PE=1 SV=1	5	5.68904e+07	4.57782e+07	5.55833e+07	6.54327e+07	4.11878e+07	8.98876e+07	1.39318e+08	91927000	4.23844e+07	8.33223e+07	5.29745e+07	8.93679e+07	0.592769	-0.754459	-0.358507	0.0397358	0.0794747
761	B5DFF4	B5DFF4	tr|B5DFF4|B5DFF4_RAT VPS37C, ESCRT-I subunit OS=Rattus norvegicus OX=10116 GN=Vps37c PE=1 SV=1	3	1.45452e+07	1.30876e+07	4.21642e+06	6.24249e+06	1.18993e+07	6.52753e+06	9.43974e+06	13666000	9.11e+06	5.29735e+06	9.9982e+06	8.80812e+06	1.13511	0.182835	0.508554	0.781467	0.833316
762	B5DFG4	B5DFG4;Q9QUK5	tr|B5DFG4|B5DFG4_RAT Heat shock 27kD protein family, member 7 (Cardiovascular) OS=Rattus norvegicus OX=10116 GN=Hspb7 PE=2 SV=1	11	3.47923e+08	2.9844e+08	3.30143e+08	2.94333e+08	3.32652e+08	7.23791e+08	1.37313e+09	1337000000	1.10162e+09	1.24833e+09	3.20698e+08	1.15677e+09	0.277235	-1.85082	-1.37272	1.76178e-06	9.20238e-05
763	B5DFJ4	B5DFJ4	tr|B5DFJ4|B5DFJ4_RAT VPS18 CORVET/HOPS core subunit OS=Rattus norvegicus OX=10116 GN=Vps18 PE=1 SV=1	3	1.19475e+07	8.83739e+06	7.91157e+06	6.43867e+06	1.10823e+07	4.9784e+06	5.86361e+06	4138200	252862	9.1317e+06	9.24349e+06	4.87295e+06	1.8969	0.923642	1.19385	0.0978372	0.160913
764	B5DFK6	B5DFK6	tr|B5DFK6|B5DFK6_RAT Adaptor-related protein complex 3, delta 1 subunit OS=Rattus norvegicus OX=10116 GN=Ap3d1 PE=1 SV=1	9	1.97935e+07	2.23343e+07	3.38435e+07	1.66671e+07	2.50855e+07	3.6858e+07	4.78798e+07	41322000	3.58745e+07	4.76468e+07	2.35448e+07	4.19162e+07	0.561711	-0.832101	-0.430331	0.00135345	0.00674357
765	B5DFL0	B5DFL0	tr|B5DFL0|B5DFL0_RAT Snta1 protein OS=Rattus norvegicus OX=10116 GN=Snta1 PE=1 SV=1	9	1.82177e+08	3.00436e+08	3.62755e+08	1.33264e+08	2.96966e+08	1.48346e+08	1.01736e+08	148770000	1.32705e+08	1.41425e+08	2.55119e+08	1.34596e+08	1.89544	0.922532	1.19283	0.0115669	0.0306947
766	B5DFL9	B5DFL9	tr|B5DFL9|B5DFL9_RAT SEC14 and spectrin domain-containing 1 OS=Rattus norvegicus OX=10116 GN=Sestd1 PE=1 SV=1	2	8.09513e+06	7.35802e+06	7.34932e+06	5.30781e+06	5.41505e+06	8.06559e+06	1.34968e+07	10213000	1.31915e+07	1.45318e+07	6.70507e+06	1.18997e+07	0.563463	-0.827606	-0.426173	0.00244947	0.0100876
767	B5DFM8	B5DFM8	tr|B5DFM8|B5DFM8_RAT BCAS2, pre-mRNA-processing factor OS=Rattus norvegicus OX=10116 GN=Bcas2 PE=1 SV=1	2	9.33505e+06	8.32248e+06	7.53893e+06	7.14355e+06	8.04466e+06	1.18892e+07	1.40607e+07	11225000	1.49192e+07	8.67828e+06	8.07694e+06	1.21545e+07	0.664523	-0.589608	-0.206009	0.00610059	0.0193201
768	B5DFN0	B5DFN0	tr|B5DFN0|B5DFN0_RAT COP9 signalosome subunit 9 OS=Rattus norvegicus OX=10116 GN=Cops9 PE=1 SV=1	2	2.64254e+07	2.46032e+07	3.82223e+07	3.42488e+07	4.55801e+07	2.54124e+07	2.47794e+07	20762000	3.61389e+07	3.11275e+07	3.3816e+07	2.7644e+07	1.22326	0.290736	0.60837	0.220935	0.311056
769	B5DFN3	B5DFN3;D3Z949	sp|B5DFN3|UQCC2_RAT Ubiquinol-cytochrome-c reductase complex assembly factor 2 OS=Rattus norvegicus OX=10116 GN=Uqcc2 PE=2 SV=1;tr|D3Z949|D3Z949_RAT Similar to RIKEN cDNA 2900010M23 OS=Rattus norvegicus OX=10116 GN=RGD1561671 PE=4 SV=3	4	1.00263e+08	8.88983e+07	7.49241e+07	8.17529e+07	5.1589e+07	6.14263e+07	5.01549e+07	56989000	6.08433e+07	4.21934e+07	7.94854e+07	5.43214e+07	1.46324	0.54917	0.84744	0.0220932	0.0500291
770	B5DFN4	B5DFN4	tr|B5DFN4|B5DFN4_RAT Prefoldin 5 (Predicted), isoform CRA_a OS=Rattus norvegicus OX=10116 GN=Pfdn5 PE=1 SV=1	8	6.75619e+07	7.07881e+07	9.33157e+07	8.65653e+07	6.9949e+07	9.94962e+07	1.30314e+08	111170000	9.6997e+07	1.1938e+08	7.7636e+07	1.11471e+08	0.696465	-0.521876	-0.143352	0.00432551	0.0149792
771	C0JPT7	C0JPT7	tr|C0JPT7|C0JPT7_RAT Filamin A OS=Rattus norvegicus OX=10116 GN=Flna PE=1 SV=1	81	6.18413e+08	1.22738e+09	8.74611e+08	1.18095e+09	9.2087e+08	1.57126e+09	2.34924e+09	1870700000	1.60559e+09	2.05653e+09	9.64445e+08	1.89066e+09	0.51011	-0.97112	-0.558934	0.000769046	0.00448825
772	C0KUC6	C0KUC6;C0KUC5;Q5PQM7;A0A0G2KAE1	tr|C0KUC6|C0KUC6_RAT LIM and senescent cell antigen-like-containing domain protein OS=Rattus norvegicus OX=10116 GN=Lims1 PE=1 SV=1;tr|C0KUC5|C0KUC5_RAT LIM and senescent cell antigen-like-containing domain protein OS=Rattus norvegicus OX=10116 GN=Lims1 PE	7	2.61289e+07	3.22703e+07	9.87368e+06	1.92764e+07	2.97071e+07	1.53048e+07	2.58427e+07	30314000	2.21397e+07	2.92443e+07	2.34513e+07	2.45691e+07	0.954502	-0.0671804	0.277273	0.683171	0.753519
773	C6ZII9	C6ZII9	tr|C6ZII9|C6ZII9_RAT NAD-dependent protein deacetylase OS=Rattus norvegicus OX=10116 GN=Sirt3 PE=1 SV=1	7	1.44479e+08	1.43176e+08	2.09095e+08	1.43121e+08	2.00082e+08	1.57218e+08	1.22626e+08	118070000	1.66609e+08	1.24825e+08	1.67991e+08	1.3787e+08	1.21847	0.285076	0.603135	0.136511	0.21148
774	D2XV59	D2XV59	sp|D2XV59|GTPB1_RAT GTP-binding protein 1 OS=Rattus norvegicus OX=10116 GN=Gtpbp1 PE=1 SV=1	4	4.22158e+07	3.25133e+07	3.71482e+07	4.11458e+07	5.65229e+07	2.82083e+07	2.27755e+07	24834000	2.55344e+07	2.79574e+07	4.19092e+07	2.58619e+07	1.6205	0.696438	0.983673	0.0016428	0.00766152
776	D3Z874	D3Z874	tr|D3Z874|D3Z874_RAT Uncharacterized protein OS=Rattus norvegicus OX=10116 PE=1 SV=1	17	3.42037e+08	3.42032e+08	3.04151e+08	2.44033e+08	2.95523e+08	1.7154e+08	2.84911e+08	108520000	1.42937e+08	2.62952e+08	3.05555e+08	1.94172e+08	1.57363	0.654098	0.944505	0.019879	0.0464238
777	D3Z898	D3Z898;D4A2W9	tr|D3Z898|D3Z898_RAT SAM and HD domain-containing deoxynucleoside triphosphate triphosphohydrolase 1 OS=Rattus norvegicus OX=10116 GN=Samhd1 PE=1 SV=3;tr|D4A2W9|D4A2W9_RAT SAM and HD domain-containing deoxynucleoside triphosphate triphosphohydrolase 1 OS=R	4	1.11507e+07	1.73502e+07	1.44402e+07	2.21452e+07	1.49558e+07	1.71079e+07	2.13685e+07	19231000	1.91815e+07	2.46761e+07	1.60084e+07	2.0313e+07	0.788087	-0.343573	0.0215911	0.0804701	0.139168
778	D3Z8B2	D3Z8B2	tr|D3Z8B2|D3Z8B2_RAT Nucleoporin 133 OS=Rattus norvegicus OX=10116 GN=Nup133 PE=1 SV=3	3	4.48782e+07	4.65308e+07	6.52726e+07	4.72649e+07	2.52011e+07	5.47251e+06	2.74788e+07	33223000	2.40999e+07	3.24824e+07	4.58295e+07	2.45513e+07	1.86668	0.900478	1.17242	0.0539964	0.101454
779	D3Z8E0	D3Z8E0;A0A0G2JXA6;F1LYL8;F1M7N7;D4A355;D3ZAR2;A0A0G2K212	tr|D3Z8E0|D3Z8E0_RAT Ribosomal protein S6 kinase OS=Rattus norvegicus OX=10116 GN=Rps6ka3 PE=1 SV=2	9	2.0918e+07	2.35865e+07	2.81126e+07	2.87879e+07	1.31949e+07	3.81857e+07	4.04583e+07	41965000	2.65804e+07	4.15453e+07	2.292e+07	3.7747e+07	0.607201	-0.719754	-0.326402	0.00916057	0.0259108
780	D3Z8L7	D3Z8L7	sp|D3Z8L7|RRAS_RAT Ras-related protein R-Ras OS=Rattus norvegicus OX=10116 GN=Rras PE=1 SV=1	4	3.52246e+07	3.52161e+07	9.88628e+06	2.39379e+07	8.44796e+06	3.96979e+07	3.7554e+07	42219000	1.0479e+07	4.19987e+07	2.25426e+07	3.43897e+07	0.655503	-0.609325	-0.224248	0.226314	0.316779
782	D3Z8Q7	D3Z8Q7	tr|D3Z8Q7|D3Z8Q7_RAT Family with sequence similarity 96, member B OS=Rattus norvegicus OX=10116 GN=Fam96b PE=1 SV=1	4	8.26994e+06	1.08641e+06	1.32554e+06	7.01417e+06	7.08099e+06	1.77984e+06	6.28624e+06	18848000	3.30379e+07	1.48137e+06	4.95541e+06	1.22867e+07	0.403316	-1.31002	-0.872437	0.426787	0.521056
783	D3Z941	D3Z941	tr|D3Z941|D3Z941_RAT Methionyl-tRNA synthetase OS=Rattus norvegicus OX=10116 GN=Mars PE=1 SV=1	16	6.43211e+07	8.71241e+07	9.05138e+07	5.32817e+07	9.94726e+07	2.06455e+08	1.36732e+08	128190000	1.66075e+08	9.62529e+07	7.89427e+07	1.46741e+08	0.537974	-0.894393	-0.487955	0.00455965	0.0156688
784	D3Z946	D3Z946	tr|D3Z946|D3Z946_RAT Similar to RIKEN cDNA 2210416J16 (Predicted), isoform CRA_b OS=Rattus norvegicus OX=10116 GN=Tmem70 PE=1 SV=1	3	3.4325e+07	4.0664e+07	2.17587e+07	3.33256e+07	4.15079e+07	2.14722e+06	3.3394e+07	49950000	3.73099e+07	3.58849e+07	3.43162e+07	3.17372e+07	1.08126	0.112716	0.44369	0.438544	0.532451
785	D3Z981	D3Z981	tr|D3Z981|D3Z981_RAT Plexin A1 OS=Rattus norvegicus OX=10116 GN=Plxna1 PE=1 SV=3	3	1.86149e+06	5.61755e+06	5.77716e+06	5.62519e+06	618944	1.26391e+07	8.40017e+06	9769900	6.96773e+06	4.45238e+06	3.90006e+06	8.44586e+06	0.461772	-1.11475	-0.691797	0.0429935	0.0841609
786	D3Z9D2	D3Z9D2	tr|D3Z9D2|D3Z9D2_RAT FYVE and coiled-coil domain containing 1 (Predicted) OS=Rattus norvegicus OX=10116 GN=Fyco1 PE=1 SV=1	10	1.16142e+07	1.67575e+07	2.94564e+07	2.43979e+07	1.77247e+07	4.12295e+07	2.34781e+07	44292000	2.93352e+07	3.14411e+07	1.99901e+07	3.39552e+07	0.588722	-0.764342	-0.36765	0.0151963	0.0378844
787	D3Z9E1	D3Z9E1	tr|D3Z9E1|D3Z9E1_RAT Elastin microfibril interfacer 1 OS=Rattus norvegicus OX=10116 GN=Emilin1 PE=1 SV=1	8	713550	3.06226e+06	593207	425932	1.09218e+07	9.79134e+06	1.91247e+07	19251000	7.23168e+06	7.19799e+06	3.14336e+06	1.25193e+07	0.25108	-1.99378	-1.50497	0.00559899	0.0182404
788	D3Z9I1	D3Z9I1	tr|D3Z9I1|D3Z9I1_RAT Cytochrome C oxidase assembly factor 3 OS=Rattus norvegicus OX=10116 GN=Coa3 PE=1 SV=1	4	9.50548e+07	1.36716e+08	1.42624e+08	1.68621e+08	1.46433e+08	1.05389e+08	1.20398e+08	112320000	1.08494e+08	1.48269e+08	1.3789e+08	1.18974e+08	1.15899	0.212873	0.536342	0.27502	0.369136
789	D3Z9J8	D3Z9J8	tr|D3Z9J8|D3Z9J8_RAT Spermidine/spermine N1-acetyl transferase 2 (Predicted), isoform CRA_a OS=Rattus norvegicus OX=10116 GN=Sat2 PE=1 SV=1	2	8.37349e+06	1.23354e+07	3.86027e+06	425932	1.37595e+07	1.38572e+07	1.12475e+06	11916000	3.9553e+07	1.07129e+07	7.75093e+06	1.54328e+07	0.502239	-0.993555	-0.579688	0.389855	0.483883
790	D3Z9K2	D3Z9K2	tr|D3Z9K2|D3Z9K2_RAT Mitochondrial ribosomal protein L54 OS=Rattus norvegicus OX=10116 GN=Mrpl54 PE=1 SV=1	3	6.20092e+06	9.93649e+06	5.82462e+06	9.61426e+06	3.9297e+06	5.3967e+06	4.61784e+06	3490200	5.14656e+06	4.79557e+06	7.1012e+06	4.68937e+06	1.51432	0.598667	0.893229	0.0692043	0.123387
791	D3Z9K4	D3Z9K4	tr|D3Z9K4|D3Z9K4_RAT Pleckstrin homology domain-containing O2 OS=Rattus norvegicus OX=10116 GN=Plekho2 PE=1 SV=2	5	1.06689e+07	1.29178e+06	2.8142e+06	2.50314e+06	566825	1.83496e+07	2.37698e+07	6298700	9.00358e+06	1.22933e+07	3.56896e+06	1.3943e+07	0.255968	-1.96596	-1.47923	0.00564627	0.0183182
792	D3Z9L0	D3Z9L0	tr|D3Z9L0|D3Z9L0_RAT Acylglycerol kinase OS=Rattus norvegicus OX=10116 GN=Agk PE=1 SV=2	7	1.47491e+08	1.04983e+08	8.13251e+07	9.52506e+07	1.13738e+08	8.6099e+07	1.44724e+08	92616000	1.22342e+08	9.71412e+07	1.08557e+08	1.08584e+08	0.999751	-0.000359719	0.339087	0.994018	0.996243
793	D3Z9Z0	D3Z9Z0	tr|D3Z9Z0|D3Z9Z0_RAT Ankyrin 1 OS=Rattus norvegicus OX=10116 GN=Ank1 PE=1 SV=1	8	1.79884e+07	2.30832e+07	1.85953e+07	1.4158e+07	1.35579e+07	1.19179e+07	9.99554e+06	11657000	1.28992e+07	1.15054e+07	1.74766e+07	1.1595e+07	1.50725	0.591919	0.886986	0.00614792	0.0193644
794	D3ZA84	D3ZA84;D3ZE09;D3ZT58	tr|D3ZA84|D3ZA84_RAT Talin 2 OS=Rattus norvegicus OX=10116 GN=Tln2 PE=1 SV=3;tr|D3ZE09|D3ZE09_RAT Talin 2 OS=Rattus norvegicus OX=10116 GN=Tln2 PE=1 SV=3	33	3.67829e+08	3.20806e+08	1.54719e+08	1.955e+08	3.79737e+08	1.39392e+08	1.68648e+08	198620000	1.59406e+08	1.51072e+08	2.83718e+08	1.63428e+08	1.73605	0.795806	1.0756	0.0214612	0.0490944
795	D3ZA85	D3ZA85	tr|D3ZA85|D3ZA85_RAT Histone cell cycle regulation defective interacting protein 5 (Predicted), isoform CRA_a OS=Rattus norvegicus OX=10116 GN=Nfu1 PE=1 SV=1	4	1.36169e+08	1.45866e+08	1.80064e+08	1.30387e+08	1.41475e+08	1.62924e+08	1.30833e+08	154240000	1.43997e+08	1.51883e+08	1.46792e+08	1.48776e+08	0.986669	-0.0193623	0.321508	0.847021	0.887364
796	D3ZA93	D3ZA93	tr|D3ZA93|D3ZA93_RAT Acyl-CoA thioesterase 13 OS=Rattus norvegicus OX=10116 GN=Acot13 PE=1 SV=1	6	6.04495e+08	7.9152e+08	7.71112e+08	7.26658e+08	6.70435e+08	4.80044e+08	3.74206e+08	448590000	3.76584e+08	5.13143e+08	7.12844e+08	4.38514e+08	1.62559	0.700965	0.987861	0.000473695	0.00338169
797	D3ZAF6	D3ZAF6	sp|D3ZAF6|ATPK_RAT ATP synthase subunit f, mitochondrial OS=Rattus norvegicus OX=10116 GN=Atp5j2 PE=1 SV=1	5	6.03765e+09	5.24485e+09	3.81563e+09	5.51207e+09	6.53619e+09	3.64943e+09	3.08163e+09	3978000000	2.6454e+09	2.90443e+09	5.42928e+09	3.25178e+09	1.66963	0.739532	1.02354	0.00218729	0.00933917
798	D4A4B4	D4A4B4;D3ZAI0	tr|D4A4B4|D4A4B4_RAT U2 snRNP-associated SURP domain-containing OS=Rattus norvegicus OX=10116 GN=U2surp PE=1 SV=1;tr|D3ZAI0|D3ZAI0_RAT U2 snRNP-associated SURP domain-containing OS=Rattus norvegicus OX=10116 GN=U2surp PE=1 SV=1	4	7.30663e+06	6.96165e+06	8.04925e+06	192882	3.70832e+07	8.63111e+06	1.48277e+07	18578000	6.72376e+07	9.00348e+06	1.19187e+07	2.36556e+07	0.503844	-0.988951	-0.575428	0.177063	0.260646
799	D3ZAI6	D3ZAI6	tr|D3ZAI6|D3ZAI6_RAT 5-nucleotidase domain-containing 3 OS=Rattus norvegicus OX=10116 GN=Nt5dc3 PE=1 SV=2	2	9.5363e+06	1.04608e+07	1.25759e+07	7.46362e+06	7.34565e+06	1.20531e+07	1.75754e+07	15801000	1.97967e+07	1.74771e+07	9.47645e+06	1.65407e+07	0.572919	-0.803598	-0.403964	0.00187371	0.00833845
800	D3ZAN3	D3ZAN3	tr|D3ZAN3|D3ZAN3_RAT Alpha glucosidase 2 alpha neutral subunit (Predicted) OS=Rattus norvegicus OX=10116 GN=Ganab PE=1 SV=1	17	1.72085e+08	2.0689e+08	2.70197e+08	2.18942e+08	1.79272e+08	3.39331e+08	3.34477e+08	352480000	3.39287e+08	3.71239e+08	2.09477e+08	3.47363e+08	0.60305	-0.729649	-0.335556	0.000341551	0.00280797
801	D3ZAP9	D3ZAP9	tr|D3ZAP9|D3ZAP9_RAT Glycerol-3-phosphate dehydrogenase [NAD(+)] OS=Rattus norvegicus OX=10116 GN=Gpd1l PE=1 SV=1	11	2.52745e+08	2.6882e+08	2.75803e+08	2.86716e+08	2.44731e+08	2.44463e+08	2.00081e+08	245670000	1.80285e+08	2.39161e+08	2.65763e+08	2.21932e+08	1.1975	0.260022	0.579958	0.0611228	0.111756
802	D3ZAQ0	D3ZAQ0	tr|D3ZAQ0|D3ZAQ0_RAT FUN14 domain-containing 2 OS=Rattus norvegicus OX=10116 GN=Fundc2 PE=1 SV=1	7	2.72593e+08	3.1183e+08	4.13091e+08	3.5324e+08	4.17974e+08	3.8739e+08	3.82109e+08	381650000	2.82162e+08	3.16875e+08	3.53746e+08	3.50037e+08	1.01059	0.0152043	0.353485	0.964009	0.977333
803	D3ZAQ4	D3ZAQ4	tr|D3ZAQ4|D3ZAQ4_RAT Proteasome assembly chaperone 2 OS=Rattus norvegicus OX=10116 GN=Psmg2 PE=1 SV=1	2	8.35728e+07	8.03298e+07	2.7996e+06	1.57029e+06	6.40825e+07	6.87237e+07	6.79711e+07	93061000	5.94027e+07	5.34686e+07	4.6471e+07	6.85254e+07	0.678157	-0.560309	-0.178904	0.131484	0.206242
804	D3ZAS9	D3ZAS9	tr|D3ZAS9|D3ZAS9_RAT DDRGK domain-containing 1 OS=Rattus norvegicus OX=10116 GN=Ddrgk1 PE=1 SV=1	2	3.53998e+06	795541	2.25607e+06	1.46127e+06	2.49642e+06	3.26238e+06	4.14249e+06	327440	282659	3.95501e+06	2.10986e+06	2.394e+06	0.881311	-0.182276	0.170802	0.621063	0.699693
805	D3ZAZ0	D3ZAZ0	tr|D3ZAZ0|D3ZAZ0_RAT Eukaryotic translation initiation factor 3 subunit M OS=Rattus norvegicus OX=10116 GN=Eif3m PE=1 SV=1	7	5.39884e+07	7.11749e+07	7.64387e+07	5.71665e+07	7.53483e+07	1.10153e+08	1.02247e+08	94942000	7.30324e+07	1.05213e+08	6.68234e+07	9.71174e+07	0.688068	-0.539377	-0.159541	0.00750529	0.0222742
806	D3ZAZ1	D3ZAZ1;A0A0G2JYU6	tr|D3ZAZ1|D3ZAZ1_RAT Formin-like 1 OS=Rattus norvegicus OX=10116 GN=Fmnl1 PE=1 SV=1;tr|A0A0G2JYU6|A0A0G2JYU6_RAT Formin-like 1 OS=Rattus norvegicus OX=10116 GN=Fmnl1 PE=1 SV=1	4	3.16552e+06	4.55005e+06	4.12926e+06	8.07694e+06	4.49046e+06	1.04283e+07	1.78386e+07	6966000	9.28519e+06	1.07523e+07	4.88245e+06	1.10541e+07	0.441688	-1.1789	-0.751144	0.00253576	0.0103393
807	D3ZB78	D3ZB78	tr|D3ZB78|D3ZB78_RAT PHD finger protein 24 OS=Rattus norvegicus OX=10116 GN=Phf24 PE=1 SV=1	5	713550	977333	1.24346e+06	425932	618944	2.20255e+06	2.17077e+06	961802	4.04587e+06	5.92696e+06	795843	3.06159e+06	0.259944	-1.94373	-1.45866	0.00395304	0.0139814
808	D3ZBE5	D3ZBE5;A0A0G2JUP0;P59895	sp|D3ZBE5|NEK7_RAT Serine/threonine-protein kinase Nek7 OS=Rattus norvegicus OX=10116 GN=Nek7 PE=2 SV=1;tr|A0A0G2JUP0|A0A0G2JUP0_RAT Serine/threonine-protein kinase Nek7 OS=Rattus norvegicus OX=10116 GN=Nek7 PE=1 SV=1	4	6.94123e+06	1.57868e+07	1.03846e+07	1.24537e+07	8.9919e+06	4.85986e+06	1.18026e+07	6325500	1.01677e+07	1.26702e+07	1.09116e+07	9.16516e+06	1.19056	0.251635	0.5722	0.381687	0.476387
809	D3ZBJ0	D3ZBJ0;D3ZD76	tr|D3ZBJ0|D3ZBJ0_RAT LSM5 homolog, U6 small nuclear RNA and mRNA degradation-associated OS=Rattus norvegicus OX=10116 GN=Lsm5 PE=4 SV=1;tr|D3ZD76|D3ZD76_RAT U6 snRNA-associated Sm-like protein LSm5 pseudogene OS=Rattus norvegicus OX=10116 GN=LOC103692678 P	2	2.37177e+07	2.20826e+07	1.79617e+07	1.92947e+07	1.74677e+07	2.47219e+07	2.7247e+07	25394000	1.61697e+07	2.46839e+07	2.01049e+07	2.36433e+07	0.850341	-0.233887	0.123058	0.219842	0.31006
810	D3ZBM3	D3ZBM3	tr|D3ZBM3|D3ZBM3_RAT Ferrochelatase OS=Rattus norvegicus OX=10116 GN=Fech PE=1 SV=1	9	1.15751e+08	1.19274e+08	1.45321e+08	1.32811e+08	1.06763e+08	9.69821e+07	8.5295e+07	120700000	1.01751e+08	1.12165e+08	1.23984e+08	1.03379e+08	1.19932	0.262216	0.581988	0.0855065	0.145861
811	D3ZBN0	D3ZBN0	sp|D3ZBN0|H15_RAT Histone H1.5 OS=Rattus norvegicus OX=10116 GN=Hist1h1b PE=1 SV=1	4	1.20121e+08	1.9293e+07	4.24822e+06	1.03341e+07	1.64234e+08	9.17788e+06	2.8347e+07	34250000	1.75708e+07	1.33561e+07	6.36459e+07	2.05404e+07	3.09858	1.63161	1.84877	0.55087	0.638236
812	D3ZBS2	D3ZBS2;Q63416;CON__Q0V8M9	tr|D3ZBS2|D3ZBS2_RAT Inter-alpha-trypsin inhibitor heavy chain H3 OS=Rattus norvegicus OX=10116 GN=Itih3 PE=1 SV=3;sp|Q63416|ITIH3_RAT Inter-alpha-trypsin inhibitor heavy chain H3 OS=Rattus norvegicus OX=10116 GN=Itih3 PE=2 SV=1	23	3.14318e+08	3.03076e+08	3.88147e+08	5.01177e+08	3.07294e+08	4.75905e+08	3.02157e+08	404930000	5.95003e+08	4.10672e+08	3.62802e+08	4.37734e+08	0.82882	-0.270869	0.0888473	0.239882	0.33177
813	D3ZBT9	D3ZBT9;F1MAH5	tr|D3ZBT9|D3ZBT9_RAT Protein phosphatase 6, regulatory subunit 3 OS=Rattus norvegicus OX=10116 GN=Ppp6r3 PE=1 SV=2;tr|F1MAH5|F1MAH5_RAT Protein phosphatase 6, regulatory subunit 3 OS=Rattus norvegicus OX=10116 GN=Ppp6r3 PE=1 SV=3	7	6.86806e+06	1.92136e+07	3.41732e+07	2.72603e+07	2.95007e+07	2.77708e+07	3.25258e+07	27388000	2.4513e+07	3.04346e+07	2.34032e+07	2.85264e+07	0.820403	-0.285595	0.0752251	0.258229	0.351865
814	D3ZC56	D3ZC56	tr|D3ZC56|D3ZC56_RAT Dystonin OS=Rattus norvegicus OX=10116 GN=Dst PE=1 SV=3	49	3.90261e+07	3.65328e+08	3.48975e+08	3.73849e+08	2.23386e+08	4.49197e+08	1.83398e+08	465870000	1.54764e+08	1.51049e+08	2.70113e+08	2.80856e+08	0.96175	-0.0562659	0.28737	0.742733	0.803773
815	D3ZC63	D3ZC63	tr|D3ZC63|D3ZC63_RAT Cytidine/uridine monophosphate kinase 2 OS=Rattus norvegicus OX=10116 GN=Cmpk2 PE=1 SV=3	4	3.13646e+07	2.66514e+07	3.00806e+07	3.4376e+07	2.1129e+07	3.56921e+07	1.55384e+07	18093000	2.5461e+07	1.30364e+07	2.87203e+07	2.15642e+07	1.33185	0.413435	0.721876	0.103196	0.168182
816	D3ZC89	D3ZC89	tr|D3ZC89|D3ZC89_RAT Family with sequence similarity 114, member A2 OS=Rattus norvegicus OX=10116 GN=Fam114a2 PE=1 SV=3	6	3.76723e+07	2.90269e+07	4.33596e+07	4.09012e+07	2.35033e+07	5.14293e+07	4.42398e+07	31298000	6.21026e+07	3.07506e+07	3.48927e+07	4.39641e+07	0.793664	-0.333401	0.0310012	0.236004	0.327272
817	D3ZCA0	D3ZCA0	tr|D3ZCA0|D3ZCA0_RAT Pyridoxal phosphate homeostasis protein OS=Rattus norvegicus OX=10116 GN=Plpbp PE=1 SV=1	10	1.69763e+08	1.60868e+08	2.18682e+08	1.66585e+08	1.42717e+08	1.52669e+08	1.91265e+08	204690000	2.00314e+08	2.06579e+08	1.71723e+08	1.91104e+08	0.898586	-0.154272	0.196707	0.302542	0.396131
818	D3ZCD4	D3ZCD4;P53812;P53812-2	tr|D3ZCD4|D3ZCD4_RAT Phosphatidylinositol transfer protein beta isoform OS=Rattus norvegicus OX=10116 GN=Pitpnb PE=1 SV=3;sp|P53812|PIPNB_RAT Phosphatidylinositol transfer protein beta isoform OS=Rattus norvegicus OX=10116 GN=Pitpnb PE=1 SV=2;sp|P53812-2|P	2	6.66067e+06	4.43748e+06	2.06881e+07	6.42595e+06	7.88825e+06	1.03945e+07	9.93558e+06	9433700	816125	1.21365e+07	9.2201e+06	8.54326e+06	1.07922	0.109995	0.441172	0.662646	0.735647
819	D3ZCD7	D3ZCD7;D3ZL21	tr|D3ZCD7|D3ZCD7_RAT RCG32142, isoform CRA_b OS=Rattus norvegicus OX=10116 GN=Tp53rk PE=1 SV=1;tr|D3ZL21|D3ZL21_RAT Similar to TP53-regulating kinase (p53-related protein kinase) (Nori-2) OS=Rattus norvegicus OX=10116 GN=LOC685619 PE=4 SV=3	2	6.59729e+06	5.6504e+06	1.67333e+07	1.33867e+07	618944	1.0109e+07	8.54553e+06	10133000	7.31068e+06	6.11636e+06	8.59732e+06	8.44292e+06	1.01829	0.0261457	0.363606	0.468238	0.559245
821	D3ZKH2	D3ZKH2;D3ZCG3	tr|D3ZKH2|D3ZKH2_RAT MON2 homolog, regulator of endosome-to-Golgi-trafficking OS=Rattus norvegicus OX=10116 GN=Mon2 PE=1 SV=3;tr|D3ZCG3|D3ZCG3_RAT MON2 homolog, regulator of endosome-to-Golgi-trafficking OS=Rattus norvegicus OX=10116 GN=Mon2 PE=1 SV=3	6	6.49082e+06	5.93197e+06	7.90556e+06	4.66002e+06	8.2842e+06	2.48674e+07	1.35309e+07	20408000	2.38824e+07	3.12542e+07	6.65451e+06	2.27886e+07	0.292011	-1.7759	-1.30341	3.02851e-05	0.000574764
822	D3ZCI5	D3ZCI5	tr|D3ZCI5|D3ZCI5_RAT Syntaxin-binding protein 6 OS=Rattus norvegicus OX=10116 GN=Stxbp6 PE=1 SV=2	2	713550	1.29773e+06	3.22406e+06	300430	618944	3.93434e+06	4.35246e+06	7187000	484033	4.10239e+06	1.23094e+06	4.01205e+06	0.306812	-1.70458	-1.23743	0.0539054	0.101344
823	D3ZCT5	D3ZCT5;Q498S3	tr|D3ZCT5|D3ZCT5_RAT Phosphatase domain-containing, paladin 1 OS=Rattus norvegicus OX=10116 GN=Pald1 PE=1 SV=1	5	7.2266e+06	1.24665e+07	1.52694e+07	1.25658e+07	1.53972e+07	8.70477e+06	1.46183e+07	15182000	1.59509e+07	1.37393e+07	1.25851e+07	1.3639e+07	0.922725	-0.116027	0.232087	0.597784	0.680514
824	D3ZCV0	D3ZCV0;Q8R4I6	tr|D3ZCV0|D3ZCV0_RAT Actinin alpha 2 OS=Rattus norvegicus OX=10116 GN=Actn2 PE=1 SV=1	52	4.77494e+09	2.51772e+09	8.33155e+08	1.29956e+09	3.82613e+09	8.26332e+08	1.34235e+09	2207300000	1.20799e+09	1.00254e+09	2.6503e+09	1.3173e+09	2.01192	1.00857	1.27242	0.124443	0.196773
825	D3ZCZ9	D3ZCZ9;P52504	tr|D3ZCZ9|D3ZCZ9_RAT NADH dehydrogenase [ubiquinone] iron-sulfur protein 6, mitochondrial OS=Rattus norvegicus OX=10116 GN=LOC100912599 PE=1 SV=1	8	9.95063e+08	6.8296e+08	8.33237e+08	9.69474e+08	9.95395e+08	5.95934e+08	5.81018e+08	330220000	5.73441e+08	6.64401e+08	8.95226e+08	5.49003e+08	1.63064	0.705438	0.991999	0.00550906	0.0180223
826	D4ACC2	D4ACC2;D3ZD05	tr|D4ACC2|D4ACC2_RAT KN motif and ankyrin repeat domains 2 OS=Rattus norvegicus OX=10116 GN=Kank2 PE=1 SV=2;tr|D3ZD05|D3ZD05_RAT KN motif and ankyrin repeat domains 2 OS=Rattus norvegicus OX=10116 GN=Kank2 PE=1 SV=2	13	7.93083e+07	9.80259e+07	7.90768e+07	1.13409e+08	1.0811e+08	8.36966e+07	1.45028e+08	129510000	1.22997e+08	1.27166e+08	9.55859e+07	1.2168e+08	0.785555	-0.348216	0.0172956	0.0885647	0.149629
827	D3ZD09	D3ZD09;D3ZSB0	tr|D3ZD09|D3ZD09_RAT Cytochrome c oxidase subunit OS=Rattus norvegicus OX=10116 GN=Cox6b1 PE=1 SV=1	6	1.96372e+09	1.88144e+09	1.91288e+09	2.33055e+09	1.91063e+09	1.52352e+09	1.14705e+09	887360000	1.07365e+09	1.41324e+09	1.99984e+09	1.20896e+09	1.65418	0.726117	1.01113	0.00103981	0.0055281
828	D3ZD23	D3ZD23	tr|D3ZD23|D3ZD23_RAT ATP-binding cassette subfamily E member 1 OS=Rattus norvegicus OX=10116 GN=Abce1 PE=1 SV=1	11	7.64283e+07	8.34232e+07	1.04198e+08	1.10575e+08	9.51979e+07	1.29342e+08	1.16227e+08	125690000	1.11709e+08	1.30093e+08	9.39645e+07	1.22612e+08	0.766356	-0.383914	-0.0157275	0.014094	0.0358819
830	D3ZD73	D3ZD73	tr|D3ZD73|D3ZD73_RAT DEAD-box helicase 6 OS=Rattus norvegicus OX=10116 GN=Ddx6 PE=1 SV=1	7	3.0503e+07	2.63365e+07	4.27083e+07	2.87578e+07	3.09721e+07	3.19015e+07	44681000	36481000	3.74377e+07	4.13823e+07	3.18555e+07	3.83767e+07	0.830074	-0.268688	0.090865	0.107725	0.174206
831	D3ZD89	D3ZD89	tr|D3ZD89|D3ZD89_RAT N(alpha)-acetyltransferase 15, NatA auxiliary subunit OS=Rattus norvegicus OX=10116 GN=Naa15 PE=1 SV=2	9	2.03908e+07	2.95811e+07	2.51859e+07	3.14521e+07	3.6144e+07	4.95186e+07	4.16424e+07	48928000	2.77766e+07	4.95122e+07	2.85508e+07	4.34756e+07	0.656709	-0.606674	-0.221796	0.018218	0.0433854
832	D3ZD97	D3ZD97	tr|D3ZD97|D3ZD97_RAT DEAH (Asp-Glu-Ala-His) box polypeptide 15 (Predicted), isoform CRA_b OS=Rattus norvegicus OX=10116 GN=Dhx15 PE=1 SV=1	8	8.08081e+06	1.04206e+07	1.12209e+07	1.38575e+07	1.27974e+07	2.38224e+07	3.85215e+07	37063000	3.18348e+07	3.37685e+07	1.12754e+07	3.3002e+07	0.341659	-1.54937	-1.09386	9.1145e-06	0.000280543
833	D3ZDI7	D3ZDI7	tr|D3ZDI7|D3ZDI7_RAT Serine/threonine-protein phosphatase 2A 56 kDa regulatory subunit OS=Rattus norvegicus OX=10116 GN=Ppp2r5a PE=1 SV=1	10	1.06816e+08	9.73229e+07	8.88438e+07	7.95983e+07	7.46919e+07	4.57424e+07	5.93002e+07	35863000	6.04251e+07	5.63073e+07	8.94546e+07	5.15276e+07	1.73605	0.79581	1.0756	0.00110212	0.00571863
835	D3ZDK7	D3ZDK7	sp|D3ZDK7|PGP_RAT Glycerol-3-phosphate phosphatase OS=Rattus norvegicus OX=10116 GN=Pgp PE=1 SV=1	7	1.03708e+08	1.15415e+08	1.43967e+08	1.23255e+08	1.45927e+08	1.0461e+08	9.86576e+07	80941000	9.59096e+07	1.05839e+08	1.26454e+08	9.71915e+07	1.30108	0.379714	0.690681	0.0226759	0.0508707
836	D3ZDP2	D3ZDP2	tr|D3ZDP2|D3ZDP2_RAT Mitochondrial ribosomal protein L58 OS=Rattus norvegicus OX=10116 GN=Mrpl58 PE=1 SV=1	3	2.67306e+07	2.7802e+07	2.67099e+07	2.7368e+07	1.77811e+07	2.91313e+07	1.54748e+07	14676000	3.53707e+07	2.98507e+07	2.52783e+07	2.49007e+07	1.01516	0.0217136	0.359506	0.74226	0.803538
837	D3ZDQ9	D3ZDQ9	tr|D3ZDQ9|D3ZDQ9_RAT Sarcoglycan, alpha OS=Rattus norvegicus OX=10116 GN=Sgca PE=1 SV=1	11	4.7044e+08	3.7702e+08	3.15575e+08	2.68434e+08	3.87648e+08	2.06107e+08	1.72801e+08	253440000	2.43294e+08	1.83213e+08	3.63823e+08	2.11771e+08	1.718	0.780733	1.06165	0.00176666	0.00805925
838	D3ZDU2	D3ZDU2	tr|D3ZDU2|D3ZDU2_RAT Regulatory-associated protein of MTOR, complex 1 OS=Rattus norvegicus OX=10116 GN=Rptor PE=1 SV=2	3	9.96363e+06	1.54532e+07	3.91668e+06	1.02853e+07	4.29029e+06	1.79531e+07	7.82316e+06	8804200	1.63914e+07	1.40645e+07	8.78183e+06	1.30073e+07	0.675148	-0.566724	-0.184839	0.134428	0.209234
839	D3ZDU5	D3ZDU5;Q9EPC6	tr|D3ZDU5|D3ZDU5_RAT Profilin OS=Rattus norvegicus OX=10116 GN=Pfn2 PE=3 SV=1;sp|Q9EPC6|PROF2_RAT Profilin-2 OS=Rattus norvegicus OX=10116 GN=Pfn2 PE=1 SV=3	2	1.21103e+07	1.19138e+07	2.15196e+07	6.70325e+06	1.02702e+07	7.56062e+06	1.19699e+07	14653000	1.09572e+07	1.46183e+07	1.25034e+07	1.19518e+07	1.04615	0.065096	0.399638	0.995342	0.996614
840	D3ZE15	D3ZE15	tr|D3ZE15|D3ZE15_RAT NADH dehydrogenase [ubiquinone] 1 alpha subcomplex subunit 13-like OS=Rattus norvegicus OX=10116 GN=Ndufa13 PE=1 SV=1	10	2.58967e+09	2.27707e+09	2.14395e+09	2.65827e+09	2.55298e+09	1.98146e+09	1.60996e+09	915660000	1.65094e+09	1.63153e+09	2.44439e+09	1.55791e+09	1.56902	0.649861	0.940586	0.00630102	0.0197474
841	F1LVA8	F1LVA8;D3ZE30;Q63767-2;Q63767	tr|F1LVA8|F1LVA8_RAT Breast cancer anti-estrogen resistance protein 1 OS=Rattus norvegicus OX=10116 GN=Bcar1 PE=1 SV=3;tr|D3ZE30|D3ZE30_RAT Breast cancer anti-estrogen resistance protein 1 OS=Rattus norvegicus OX=10116 GN=Bcar1 PE=1 SV=2;sp|Q63767-2|BCAR1_	2	713550	795541	2.64602e+06	425932	618944	4.6398e+06	6.71065e+06	4852200	5.48394e+06	977769	1.04e+06	4.53287e+06	0.229435	-2.12385	-1.62528	0.00482211	0.0163026
842	D3ZEG8	D3ZEG8	tr|D3ZEG8|D3ZEG8_RAT Translocase of inner mitochondrial membrane 29 OS=Rattus norvegicus OX=10116 GN=Timm29 PE=1 SV=1	3	2.45458e+07	2.00047e+07	1.15578e+07	1.39781e+07	2.74283e+07	1.29157e+07	1.18142e+07	10840000	1.23829e+07	9.45999e+06	1.95029e+07	1.14826e+07	1.69848	0.764247	1.0464	0.0166653	0.0403002
843	D3ZEH2	D3ZEH2	tr|D3ZEH2|D3ZEH2_RAT FAD-dependent oxidoreductase domain containing 1 OS=Rattus norvegicus OX=10116 GN=Foxred1 PE=1 SV=1	3	1.72844e+07	1.23652e+07	1.54719e+07	1.45825e+07	2.75468e+07	1.38552e+07	2.82404e+07	13369000	3.29352e+07	2.79806e+07	1.74502e+07	2.32761e+07	0.749704	-0.415608	-0.0450462	0.270763	0.365448
844	D3ZEH3	D3ZEH3;A0A0U1RRQ7	tr|D3ZEH3|D3ZEH3_RAT Sec61 translocon alpha 2 subunit OS=Rattus norvegicus OX=10116 GN=Sec61a2 PE=1 SV=1;tr|A0A0U1RRQ7|A0A0U1RRQ7_RAT Sec61 translocon alpha 2 subunit OS=Rattus norvegicus OX=10116 GN=Sec61a2 PE=1 SV=1	2	1.77138e+07	1.55747e+07	9.14442e+06	1.4074e+07	1.91665e+07	1.25623e+07	1.99061e+07	14757000	1.78924e+07	1.51227e+07	1.51347e+07	1.60481e+07	0.943084	-0.0845417	0.261213	0.621802	0.699723
845	D3ZEH6	D3ZEH6	tr|D3ZEH6|D3ZEH6_RAT Nudix hydrolase 8 OS=Rattus norvegicus OX=10116 GN=Nudt8 PE=1 SV=1	9	1.56414e+08	1.96265e+08	1.90864e+08	1.42475e+08	1.53016e+08	1.37046e+08	9.1587e+07	114200000	1.61967e+08	1.29939e+08	1.67807e+08	1.26948e+08	1.32186	0.402568	0.711823	0.038061	0.0770887
847	D3ZEY0	D3ZEY0	tr|D3ZEY0|D3ZEY0_RAT Coiled-coil domain-containing 141 OS=Rattus norvegicus OX=10116 GN=Ccdc141 PE=1 SV=2	10	5.53014e+07	4.1817e+07	2.58372e+07	1.78802e+07	6.90232e+07	1.69102e+07	1.70286e+07	22902000	2.38024e+07	2.02516e+07	4.19718e+07	2.0179e+07	2.07998	1.05657	1.31682	0.0257676	0.0561973
848	D3ZF11	D3ZF11	tr|D3ZF11|D3ZF11_RAT Hepatitis B virus x interacting protein (Predicted), isoform CRA_a OS=Rattus norvegicus OX=10116 GN=Lamtor5 PE=1 SV=1	2	7.90688e+06	5.78282e+06	3.85744e+06	6.16492e+06	7.28183e+06	4.62239e+06	6.89789e+06	4028400	2.12619e+06	5.53827e+06	6.19878e+06	4.64263e+06	1.33519	0.417042	0.725212	0.164292	0.245421
849	D3ZF13	D3ZF13	tr|D3ZF13|D3ZF13_RAT Acyl carrier protein OS=Rattus norvegicus OX=10116 GN=Ndufab1 PE=1 SV=1	7	1.22811e+09	1.21503e+09	1.05119e+09	1.35623e+09	9.65776e+08	6.907e+08	6.8322e+08	520120000	7.359e+08	7.50975e+08	1.16327e+09	6.76183e+08	1.72034	0.782697	1.06347	0.000345929	0.00282195
851	D3ZF26	D3ZF26	tr|D3ZF26|D3ZF26_RAT Tankyrase 1-binding protein 1 OS=Rattus norvegicus OX=10116 GN=Tnks1bp1 PE=1 SV=1	12	6.76466e+06	1.14598e+07	1.08629e+07	8.56938e+06	1.51163e+06	2.4265e+07	2.23826e+07	8673800	2.82064e+07	3.94034e+07	7.83365e+06	2.45862e+07	0.31862	-1.65009	-1.18703	0.013332	0.0344213
853	D3ZF77	D3ZF77;Q3MHS3	tr|D3ZF77|D3ZF77_RAT Aldo-keto reductase family 1, member C-like OS=Rattus norvegicus OX=10116 GN=Akr1cl PE=1 SV=1	19	6.27292e+08	7.87342e+08	9.43968e+08	7.75493e+08	7.79758e+08	9.39783e+08	1.07814e+09	1294300000	1.33378e+09	1.05306e+09	7.82771e+08	1.13981e+09	0.686754	-0.542135	-0.162093	0.00488122	0.0164669
854	D3ZF99	D3ZF99	tr|D3ZF99|D3ZF99_RAT Mitochondrial ribosomal protein L55 OS=Rattus norvegicus OX=10116 GN=Mrpl55 PE=1 SV=2	3	2.66897e+07	2.54562e+07	1.58217e+07	2.33023e+07	1.36984e+07	2.31309e+07	1.65265e+07	26987000	3.87333e+07	1.50416e+07	2.09937e+07	2.40838e+07	0.87169	-0.198112	0.156152	0.597643	0.680514
855	D3ZFB2	D3ZFB2	tr|D3ZFB2|D3ZFB2_RAT LUC7-like 3 pre-mRNA-splicing factor OS=Rattus norvegicus OX=10116 GN=Luc7l3 PE=1 SV=1	3	5.05505e+06	2.70519e+06	593207	2.3493e+06	7.22211e+06	9.79042e+06	1.42317e+07	4843700	1.67725e+07	5.42032e+06	3.58497e+06	1.02117e+07	0.351065	-1.51019	-1.05761	0.0222631	0.0503047
856	D3ZFC6	D3ZFC6;Q5EBC0	tr|D3ZFC6|D3ZFC6_RAT Inter-alpha-trypsin inhibitor heavy chain family, member 4 OS=Rattus norvegicus OX=10116 GN=Itih4 PE=1 SV=3;tr|Q5EBC0|Q5EBC0_RAT Inter alpha-trypsin inhibitor, heavy chain 4 OS=Rattus norvegicus OX=10116 GN=Itih4 PE=1 SV=1	35	4.35857e+08	4.05511e+08	4.93519e+08	5.6686e+08	4.04646e+08	1.06383e+09	6.42425e+08	1231200000	7.29116e+08	6.51578e+08	4.61279e+08	8.63629e+08	0.534116	-0.904774	-0.497559	0.00235016	0.00982054
857	D3ZFF4	D3ZFF4	tr|D3ZFF4|D3ZFF4_RAT Lysocardiolipin acyltransferase 1 OS=Rattus norvegicus OX=10116 GN=Lclat1 PE=1 SV=1	2	713550	5.44186e+06	1.84257e+06	345559	6.4888e+06	737181	7.99464e+06	11281000	6.85527e+06	1.01065e+07	2.96647e+06	7.39492e+06	0.401149	-1.31779	-0.879626	0.13063	0.205005
858	D3ZFH5	D3ZFH5;CON__Q9TRI1	tr|D3ZFH5|D3ZFH5_RAT Inter-alpha-trypsin inhibitor heavy chain 2 OS=Rattus norvegicus OX=10116 GN=Itih2 PE=1 SV=3	13	1.13284e+08	7.08315e+07	1.28833e+08	1.12321e+08	8.74549e+07	1.44811e+08	8.70457e+07	154990000	1.23768e+08	1.16985e+08	1.02545e+08	1.2552e+08	0.816959	-0.291665	0.0696099	0.191973	0.27841
859	D3ZFJ3	D3ZFJ3	sp|D3ZFJ3|3BP1_RAT SH3 domain-binding protein 1 OS=Rattus norvegicus OX=10116 GN=Sh3bp1 PE=1 SV=1	2	1.99001e+07	2.03121e+07	593207	1.57535e+07	7.11663e+06	2.19486e+07	3.02426e+07	961802	1.47185e+07	1.71187e+07	1.27351e+07	1.6998e+07	0.749211	-0.416555	-0.0459226	0.673168	0.744428
860	D3ZFJ6	D3ZFJ6	tr|D3ZFJ6|D3ZFJ6_RAT Lactamase, beta OS=Rattus norvegicus OX=10116 GN=Lactb PE=1 SV=1	3	2.2101e+07	2.09581e+07	1.08739e+07	1.17395e+07	3.21387e+06	1.52516e+07	1.89743e+07	26419000	2.98789e+07	1.75929e+07	1.37773e+07	2.16233e+07	0.637148	-0.650299	-0.262152	0.101982	0.166378
861	D3ZFP4	D3ZFP4	tr|D3ZFP4|D3ZFP4_RAT DNA helicase OS=Rattus norvegicus OX=10116 GN=Mcm3 PE=1 SV=3	5	713550	6.39951e+06	593207	6.45633e+06	7.7179e+06	2.0961e+07	1.67431e+07	10880000	7.25026e+06	7.38763e+06	4.3761e+06	1.26444e+07	0.34609	-1.53078	-1.07666	0.025545	0.0558284
862	D3ZFQ3	D3ZFQ3	tr|D3ZFQ3|D3ZFQ3_RAT Nucleotide-binding protein-like OS=Rattus norvegicus OX=10116 GN=Nubpl PE=1 SV=1	3	2.34315e+07	3.60295e+07	4.71684e+07	2.57693e+07	3.48933e+07	3.96333e+07	2.56574e+07	12909000	7.65781e+06	3.20652e+07	3.34584e+07	2.35846e+07	1.41866	0.504525	0.80614	0.144175	0.220735
863	D3ZFQ8	D3ZFQ8	tr|D3ZFQ8|D3ZFQ8_RAT Cytochrome c-1 OS=Rattus norvegicus OX=10116 GN=Cyc1 PE=1 SV=3	13	4.25867e+09	3.55534e+09	3.35785e+09	4.27079e+09	3.96133e+09	2.73262e+09	2.53397e+09	1916000000	2.71041e+09	2.56517e+09	3.88079e+09	2.49163e+09	1.55753	0.639259	0.930779	0.000950445	0.00519531
864	D3ZFR9	D3ZFR9	tr|D3ZFR9|D3ZFR9_RAT Retinol dehydrogenase 13 OS=Rattus norvegicus OX=10116 GN=Rdh13 PE=1 SV=1	2	1.07783e+06	906440	1.01307e+06	1.66348e+06	983165	729979	979595	630560	998224	685133	1.1288e+06	804698	1.40276	0.488264	0.791098	0.0428009	0.0839938
865	D3ZFY0	D3ZFY0	tr|D3ZFY0|D3ZFY0_RAT Selenophosphate synthetase 1 OS=Rattus norvegicus OX=10116 GN=Sephs1 PE=1 SV=1	4	2.2323e+07	3.70846e+07	3.98122e+07	1.91902e+07	1.06199e+07	2.38726e+07	3.544e+07	27313000	1.91768e+07	3.15624e+07	2.5806e+07	2.7473e+07	0.939323	-0.0903073	0.255879	0.563283	0.647827
866	D3ZFY8	D3ZFY8;F1M227;Q66H93	tr|D3ZFY8|D3ZFY8_RAT Ubiquitin-conjugating enzyme E2 variant 1-like OS=Rattus norvegicus OX=10116 GN=LOC100912618 PE=1 SV=1	2	5.84808e+07	7.29219e+07	7.38995e+07	9.9813e+07	8.26088e+07	7.30255e+07	8.80231e+07	101850000	7.51143e+07	8.1986e+07	7.75448e+07	8.39998e+07	0.923155	-0.115356	0.232708	0.458637	0.550716
867	D3ZG43	D3ZG43	tr|D3ZG43|D3ZG43_RAT NADH dehydrogenase (Ubiquinone) Fe-S protein 3 (Predicted), isoform CRA_c OS=Rattus norvegicus OX=10116 GN=Ndufs3 PE=1 SV=1	17	4.70572e+09	4.47876e+09	4.21677e+09	4.98225e+09	4.83853e+09	3.88763e+09	3.07939e+09	1918400000	3.74098e+09	3.51681e+09	4.64441e+09	3.22864e+09	1.4385	0.524566	0.82468	0.0156157	0.0385351
868	D3ZGA5	D3ZGA5	tr|D3ZGA5|D3ZGA5_RAT Rab interacting lysosomal protein (Predicted) OS=Rattus norvegicus OX=10116 GN=Rilp PE=1 SV=2	4	1.06693e+07	1.40708e+07	1.13665e+07	1.2666e+07	1.41131e+07	1.7278e+07	7.55617e+06	4454400	1.08076e+07	8.01476e+06	1.25771e+07	9.62218e+06	1.3071	0.386367	0.696836	0.126629	0.199625
869	O70509	O70509;D3ZGF1;F1LSA1;P26051-2;P26051	tr|O70509|O70509_RAT CD44 antigen OS=Rattus norvegicus OX=10116 GN=Cd44 PE=1 SV=1;tr|D3ZGF1|D3ZGF1_RAT CD44 antigen OS=Rattus norvegicus OX=10116 GN=Cd44 PE=1 SV=3;tr|F1LSA1|F1LSA1_RAT CD44 antigen OS=Rattus norvegicus OX=10116 GN=Cd44 PE=1 SV=1;sp|P26051-	2	7.00884e+06	7.86412e+06	5.2818e+06	6.54543e+06	618944	7.66809e+06	1.57961e+07	7560800	3.77049e+06	1.02664e+07	5.46383e+06	9.01239e+06	0.606258	-0.721997	-0.328478	0.189327	0.274954
870	D3ZGN0	D3ZGN0;D3Z881	tr|D3ZGN0|D3ZGN0_RAT TBC1 domain family, member 4 OS=Rattus norvegicus OX=10116 GN=Tbc1d4 PE=1 SV=3;tr|D3Z881|D3Z881_RAT TBC1 domain family, member 4 OS=Rattus norvegicus OX=10116 GN=Tbc1d4 PE=1 SV=3	7	2.30663e+07	3.62787e+07	2.70432e+07	2.13577e+07	3.35987e+07	2.42302e+07	2.58821e+07	11111000	9.12347e+06	1.71411e+07	2.82689e+07	1.74976e+07	1.61559	0.692063	0.979626	0.0323299	0.0677669
871	D3ZGY2	D3ZGY2	tr|D3ZGY2|D3ZGY2_RAT OTU domain-containing 6B OS=Rattus norvegicus OX=10116 GN=Otud6b PE=1 SV=3	3	9.55704e+06	7.83746e+06	5.50628e+06	9.04706e+06	4.62269e+06	3.19548e+06	1.15027e+07	12061000	1.96713e+07	6.03208e+06	7.3141e+06	1.04925e+07	0.697078	-0.520607	-0.142178	0.498458	0.58596
872	D3ZH28	D3ZH28	tr|D3ZH28|D3ZH28_RAT Alpha-kinase 3 OS=Rattus norvegicus OX=10116 GN=Alpk3 PE=1 SV=2	5	5.89671e+06	1.14755e+07	1.09504e+07	9.86495e+06	4.8414e+06	1.39761e+07	1.69543e+07	13302000	1.92544e+07	1.46314e+07	8.60578e+06	1.56236e+07	0.550818	-0.860352	-0.456465	0.00519977	0.0172994
873	D3ZH41	D3ZH41	tr|D3ZH41|D3ZH41_RAT Cytoskeleton-associated protein 4 OS=Rattus norvegicus OX=10116 GN=Ckap4 PE=1 SV=2	17	2.18921e+08	2.37861e+08	1.72727e+08	1.76615e+08	1.77132e+08	3.88373e+08	6.73169e+08	617930000	4.56355e+08	5.6607e+08	1.96651e+08	5.40379e+08	0.363914	-1.45833	-1.00964	1.28388e-05	0.00033448
874	D3ZH76	D3ZH76	tr|D3ZH76|D3ZH76_RAT PPARGC1 and ESRR-induced regulator, muscle 1 OS=Rattus norvegicus OX=10116 GN=Perm1 PE=1 SV=1	15	1.98081e+08	2.3222e+08	2.0588e+08	2.18037e+08	2.18284e+08	1.05553e+08	4.73222e+07	61973000	1.18015e+08	6.03425e+07	2.145e+08	7.86412e+07	2.72758	1.44762	1.67857	0.000107033	0.00127061
875	D3ZHF8	D3ZHF8	tr|D3ZHF8|D3ZHF8_RAT Translation factor GUF1, mitochondrial OS=Rattus norvegicus OX=10116 GN=Guf1 PE=1 SV=1	2	1.32591e+07	1.39394e+07	1.0809e+07	1.28879e+07	7.67366e+06	1.10163e+07	1.07527e+07	9017700	2.52639e+06	1.45727e+07	1.17138e+07	9.57717e+06	1.2231	0.290541	0.60819	0.307035	0.400764
876	D3ZI07	D3ZI07	tr|D3ZI07|D3ZI07_RAT Kinesin-like protein OS=Rattus norvegicus OX=10116 GN=Kif3b PE=1 SV=1	2	2.60048e+06	4.20414e+06	3.42109e+06	4.10208e+06	6.43166e+06	8.52579e+06	8.49576e+06	6545500	6.70564e+06	6.96456e+06	4.15189e+06	7.44745e+06	0.557491	-0.842978	-0.440393	0.00264255	0.0106176
877	D3ZI16	D3ZI16	tr|D3ZI16|D3ZI16_RAT COP9 (Constitutive photomorphogenic) homolog, subunit 6 (Arabidopsis thaliana) (Predicted), isoform CRA_a OS=Rattus norvegicus OX=10116 GN=Cops6 PE=1 SV=1	6	2.24676e+07	4.79393e+07	3.32958e+07	2.44604e+07	2.15551e+07	3.53735e+07	2.30565e+07	27902000	2.90954e+07	3.54995e+07	2.99436e+07	3.01854e+07	0.991991	-0.011601	0.328688	0.798433	0.847085
878	D3ZI42	D3ZI42	tr|D3ZI42|D3ZI42_RAT Leucine-rich repeat and sterile alpha motif-containing 1 OS=Rattus norvegicus OX=10116 GN=Lrsam1 PE=1 SV=3	3	1.64344e+07	5.58878e+06	3.21098e+06	2.78087e+06	1.81546e+07	9.72885e+06	3.64728e+06	10771000	7.09877e+06	2.36117e+06	9.23394e+06	6.72141e+06	1.37381	0.458182	0.76327	0.714364	0.780076
879	D3ZI68	D3ZI68	tr|D3ZI68|D3ZI68_RAT PRP31 pre-mRNA processing factor 31 homolog (Yeast) (Predicted) OS=Rattus norvegicus OX=10116 GN=Prpf31 PE=1 SV=1	2	6.28724e+06	8.83627e+06	6.81309e+06	6.10782e+06	1.68485e+06	1.51071e+07	1.41851e+07	4080100	1.28392e+07	977769	5.94586e+06	9.43786e+06	0.63	-0.666576	-0.277209	0.712425	0.778501
880	D3ZIC4	D3ZIC4	tr|D3ZIC4|D3ZIC4_RAT Protein phosphatase 1, regulatory (Inhibitor) subunit 12B (Predicted) OS=Rattus norvegicus OX=10116 GN=Ppp1r12b PE=1 SV=1	23	1.16661e+08	1.12114e+08	4.68209e+07	8.10171e+07	1.27114e+08	6.71624e+07	7.9277e+07	122640000	7.29952e+07	5.40131e+07	9.67454e+07	7.92175e+07	1.22126	0.288373	0.606185	0.422456	0.517889
882	D3ZII8	D3ZII8	tr|D3ZII8|D3ZII8_RAT SET and MYND domain containing 5 (Predicted) OS=Rattus norvegicus OX=10116 GN=Smyd5 PE=1 SV=2	2	6.65775e+06	7.67988e+06	1.17509e+07	1.13495e+07	9.16484e+06	8.29282e+06	6.87229e+06	10570000	6.7061e+06	1.12304e+07	9.32057e+06	8.73432e+06	1.06712	0.0937218	0.426119	0.680696	0.751428
883	D3ZIL6	D3ZIL6	tr|D3ZIL6|D3ZIL6_RAT Enoyl CoA hydratase domain-containing 2 OS=Rattus norvegicus OX=10116 GN=Echdc2 PE=1 SV=1	10	4.44269e+08	5.12062e+08	7.65671e+08	4.09271e+08	3.88049e+08	3.93291e+08	3.30315e+08	325090000	3.66719e+08	3.1299e+08	5.03864e+08	3.45681e+08	1.4576	0.543595	0.842283	0.024928	0.0546707
884	D3ZIN7	D3ZIN7	tr|D3ZIN7|D3ZIN7_RAT Mitochondrial ribosomal protein S23 OS=Rattus norvegicus OX=10116 GN=Mrps23 PE=1 SV=1	10	6.09095e+07	7.91235e+07	9.13736e+07	7.22306e+07	5.36107e+07	6.36853e+07	4.79756e+07	68692000	6.40172e+07	4.71802e+07	7.14496e+07	5.831e+07	1.22534	0.293181	0.610632	0.15105	0.228581
885	D3ZIP8	D3ZIP8	tr|D3ZIP8|D3ZIP8_RAT Endonuclease domain-containing 1 OS=Rattus norvegicus OX=10116 GN=Endod1 PE=4 SV=2	3	4.02179e+06	2.2281e+06	6.02354e+06	425932	3.45388e+06	3.11537e+06	7.47947e+06	961802	1.0637e+07	3.92952e+06	3.23065e+06	5.22463e+06	0.618349	-0.693506	-0.302122	0.399884	0.494374
886	D3ZJ01	D3ZJ01	tr|D3ZJ01|D3ZJ01_RAT Similar to RIKEN cDNA 2310035C23 OS=Rattus norvegicus OX=10116 GN=RGD1307235 PE=1 SV=1	4	4.40924e+06	1.75386e+07	9.60551e+06	1.74029e+07	2.00178e+07	1.38316e+07	2.04314e+07	23852000	1.08884e+07	1.23041e+07	1.37948e+07	1.62615e+07	0.848311	-0.237335	0.119869	0.416326	0.512075
887	D3ZJ08	D3ZJ08;M0RBX6;A0A0G2K5X7	tr|D3ZJ08|D3ZJ08_RAT Histone H3 OS=Rattus norvegicus OX=10116 GN=Hist2h3c2 PE=1 SV=1;tr|M0RBX6|M0RBX6_RAT Histone H3 OS=Rattus norvegicus OX=10116 GN=LOC690171 PE=1 SV=1	4	5.40585e+08	9.20264e+08	2.63907e+08	7.07137e+08	5.17227e+08	4.77483e+08	8.51966e+08	550880000	8.16294e+08	4.5511e+08	5.89824e+08	6.30347e+08	0.935714	-0.0958601	0.250743	0.644327	0.719905
888	D3ZJ32	D3ZJ32	tr|D3ZJ32|D3ZJ32_RAT Extended synaptotagmin 2 OS=Rattus norvegicus OX=10116 GN=Esyt2 PE=1 SV=3	9	1.40875e+07	9.15912e+06	1.40869e+07	1.02145e+07	1.09629e+07	2.14763e+07	5.39731e+07	54513000	2.1801e+07	3.69408e+07	1.17022e+07	3.77408e+07	0.310067	-1.68935	-1.22334	0.000392114	0.00301995
889	Q642E2	Q642E2;D3ZJD3;P17702;A0A0G2K8E0;D3ZEI0;Q6TUD7	tr|Q642E2|Q642E2_RAT 60S ribosomal protein L28 OS=Rattus norvegicus OX=10116 GN=Rpl28 PE=2 SV=1;tr|D3ZJD3|D3ZJD3_RAT Similar to ribosomal protein L28 OS=Rattus norvegicus OX=10116 GN=LOC100362069 PE=4 SV=1;sp|P17702|RL28_RAT 60S ribosomal protein L28 OS=Ra	4	4.65431e+07	5.05119e+07	3.64309e+07	4.22834e+07	4.67992e+07	6.92472e+07	6.41646e+07	75037000	7.20333e+07	5.79734e+07	4.45137e+07	6.76911e+07	0.657601	-0.604716	-0.219984	0.000917101	0.00505131
891	D3ZJR1	D3ZJR1	tr|D3ZJR1|D3ZJR1_RAT Epidermal growth factor receptor pathway substrate 15-like 1 OS=Rattus norvegicus OX=10116 GN=Eps15l1 PE=1 SV=3	7	1.09075e+07	2.78739e+07	3.52037e+07	3.10546e+07	2.56693e+07	5.77043e+07	5.73589e+07	36814000	4.84544e+07	6.26366e+07	2.61418e+07	5.25936e+07	0.497053	-1.00853	-0.593539	0.00568968	0.0184209
892	D3ZJX5	D3ZJX5	tr|D3ZJX5|D3ZJX5_RAT RCG54610, isoform CRA_a OS=Rattus norvegicus OX=10116 GN=Timm50 PE=1 SV=2	7	3.14479e+08	2.90219e+08	2.35194e+08	3.32329e+08	3.10055e+08	2.86928e+08	2.79379e+08	299780000	2.59015e+08	2.783e+08	2.96455e+08	2.80681e+08	1.0562	0.0788862	0.412395	0.579997	0.663883
893	D3ZJY1	D3ZJY1	tr|D3ZJY1|D3ZJY1_RAT Mitochondrial ribosomal protein L28 OS=Rattus norvegicus OX=10116 GN=Mrpl28 PE=1 SV=1	6	2.72272e+07	2.36163e+07	1.69418e+07	3.12787e+07	2.96861e+07	3.36432e+07	3.28346e+07	26585000	5.70142e+07	3.15547e+07	2.575e+07	3.63263e+07	0.708852	-0.496443	-0.119824	0.0724279	0.127809
894	D3ZKG1	D3ZKG1	tr|D3ZKG1|D3ZKG1_RAT Methylmalonyl CoA mutase OS=Rattus norvegicus OX=10116 GN=Mut PE=1 SV=2	23	7.48028e+08	8.3577e+08	1.00257e+09	9.12656e+08	8.70001e+08	6.18688e+08	5.2678e+08	477490000	6.43471e+08	6.85079e+08	8.73805e+08	5.90302e+08	1.48027	0.56586	0.862879	0.00225906	0.009516
895	D3ZKG5	D3ZKG5	tr|D3ZKG5|D3ZKG5_RAT Parvin, beta OS=Rattus norvegicus OX=10116 GN=Parvb PE=1 SV=1	14	2.39937e+08	2.43056e+08	2.27327e+08	2.36449e+08	2.27408e+08	1.89735e+08	2.19234e+08	244620000	2.43852e+08	2.1313e+08	2.34835e+08	2.22114e+08	1.05727	0.0803488	0.413748	0.453999	0.546613
896	D3ZKH6	D3ZKH6	tr|D3ZKH6|D3ZKH6_RAT RAB GTPase-activating protein 1-like OS=Rattus norvegicus OX=10116 GN=Rabgap1l PE=1 SV=1	3	1.15107e+09	1.15887e+09	1.34427e+09	1.36409e+09	1.40137e+09	7.35531e+08	5.92286e+08	893340000	6.05831e+08	5.07156e+08	1.28393e+09	6.66829e+08	1.92543	0.945182	1.21378	0.000166385	0.00171691
897	D3ZKQ4	D3ZKQ4	tr|D3ZKQ4|D3ZKQ4_RAT RAB, member RAS oncogene family-like 6 OS=Rattus norvegicus OX=10116 GN=Rabl6 PE=1 SV=1	3	7.47312e+06	1.12004e+07	6.25626e+06	6.42218e+06	3.45455e+06	1.90708e+07	1.09917e+07	13335000	5.80319e+06	2.375e+07	6.9613e+06	1.45901e+07	0.477123	-1.06757	-0.648152	0.0339375	0.0703488
898	D3ZKT8	D3ZKT8	tr|D3ZKT8|D3ZKT8_RAT HD domain containing 2 (Predicted), isoform CRA_b OS=Rattus norvegicus OX=10116 GN=Hddc2 PE=1 SV=1	2	2.52293e+07	2.57116e+07	2.8142e+07	2.42148e+07	2.88816e+07	1.74552e+07	1.95266e+07	20112000	2.34823e+07	2.50871e+07	2.64358e+07	2.11326e+07	1.25095	0.323023	0.638238	0.0300734	0.0637254
899	D3ZKU6	D3ZKU6	tr|D3ZKU6|D3ZKU6_RAT Guanylate-binding protein 1 OS=Rattus norvegicus OX=10116 GN=Gbp1 PE=4 SV=2	4	1.19846e+07	795541	1.08438e+07	120971	2.09494e+06	5.63735e+07	2.69919e+07	24038000	2.47862e+07	5.96133e+06	5.16797e+06	2.76302e+07	0.187041	-2.41858	-1.89793	0.0158561	0.0389139
900	D3ZL50	D3ZL50	tr|D3ZL50|D3ZL50_RAT Tetratricopeptide repeat domain 37 OS=Rattus norvegicus OX=10116 GN=Ttc37 PE=1 SV=3	5	4.97502e+06	3.50922e+06	1.05022e+07	4.70958e+06	1.12218e+07	6.24948e+06	1.17704e+07	12013000	9.50453e+06	1.07669e+07	6.98358e+06	1.00609e+07	0.694133	-0.526715	-0.147828	0.096412	0.159533
901	D3ZL85	D3ZL85	tr|D3ZL85|D3ZL85_RAT Cytochrome c heme lyase OS=Rattus norvegicus OX=10116 GN=Hccs PE=1 SV=1	10	1.22742e+08	1.25074e+08	1.10977e+08	1.18095e+08	1.19232e+08	9.50407e+07	9.35113e+07	122830000	1.33523e+08	9.71489e+07	1.19224e+08	1.08411e+08	1.09974	0.137167	0.466308	0.284615	0.377959
902	D3ZLA3	D3ZLA3;D3ZWR4;F1M1L9;A0A140TAJ0;H1UBN0;D4ACG7;F1M0Z3;B5DEX3;Q5BJS7	tr|D3ZLA3|D3ZLA3_RAT Copine 3 OS=Rattus norvegicus OX=10116 GN=Cpne3 PE=1 SV=1	5	8.27987e+07	7.35926e+07	6.13001e+07	6.27481e+07	7.57037e+07	5.30746e+07	6.48869e+07	59560000	6.47375e+07	6.27733e+07	7.12286e+07	6.10065e+07	1.16756	0.223495	0.546168	0.116413	0.185821
903	D3ZLF0	D3ZLF0	tr|D3ZLF0|D3ZLF0_RAT GTP-binding protein 6 (putative) OS=Rattus norvegicus OX=10116 GN=Gtpbp6 PE=1 SV=1	2	3.39715e+06	3.3866e+06	3.00358e+06	4.86374e+06	3.68577e+06	3.98997e+06	3.28068e+06	3672800	4.7195e+06	3.00446e+06	3.66737e+06	3.73348e+06	0.982292	-0.0257764	0.315575	0.875479	0.910207
904	D3ZLK9	D3ZLK9;D4AAT7	tr|D3ZLK9|D3ZLK9_RAT ATP-dependent (S)-NAD(P)H-hydrate dehydratase OS=Rattus norvegicus OX=10116 GN=Naxd PE=1 SV=2;sp|D4AAT7|NNRD_RAT ATP-dependent (S)-NAD(P)H-hydrate dehydratase OS=Rattus norvegicus OX=10116 GN=Naxd PE=3 SV=1	7	2.55287e+07	3.21624e+07	4.79056e+07	2.3953e+07	2.79959e+07	3.0835e+07	2.7511e+07	31653000	3.99931e+07	4.20729e+07	3.15091e+07	3.4413e+07	0.915616	-0.127185	0.221765	0.480219	0.569001
905	D3ZLL8	D3ZLL8;P62246;A0A0G2K6I0;D3ZZC7;D3ZS61;A0A0G2JYA6;M0R8U6;A0A0G2K2F6	tr|D3ZLL8|D3ZLL8_RAT 40S ribosomal protein S15a-like OS=Rattus norvegicus OX=10116 GN=LOC100909878 PE=3 SV=1;sp|P62246|RS15A_RAT 40S ribosomal protein S15a OS=Rattus norvegicus OX=10116 GN=Rps15a PE=1 SV=2;tr|A0A0G2K6I0|A0A0G2K6I0_RAT Similar to ribosomal	5	1.25464e+08	1.25558e+08	8.20565e+07	1.13182e+08	9.59566e+07	1.76355e+08	1.68782e+08	185370000	1.13415e+08	1.03514e+08	1.08443e+08	1.49487e+08	0.725436	-0.463079	-0.0889603	0.0633655	0.114857
906	D3ZLM5	D3ZLM5	tr|D3ZLM5|D3ZLM5_RAT NHL repeat containing 2 (Predicted) OS=Rattus norvegicus OX=10116 GN=Nhlrc2 PE=1 SV=1	7	3.29361e+07	4.68333e+07	5.89575e+07	4.40696e+07	5.44095e+07	4.82165e+07	5.9489e+07	55758000	6.55135e+07	4.68172e+07	4.74412e+07	5.51589e+07	0.860083	-0.217452	0.138262	0.22042	0.31047
907	D3ZLS5	D3ZLS5	tr|D3ZLS5|D3ZLS5_RAT HECT domain E3 ubiquitin protein ligase 1 OS=Rattus norvegicus OX=10116 GN=Hectd1 PE=1 SV=3	12	1.19174e+07	1.56355e+07	1.58359e+07	2.3536e+07	1.67387e+07	4.06712e+07	2.59743e+07	34020000	2.59029e+07	5.08709e+07	1.67327e+07	3.54878e+07	0.471505	-1.08466	-0.663961	0.00119352	0.00611192
908	D3ZLT1	D3ZLT1	tr|D3ZLT1|D3ZLT1_RAT NADH dehydrogenase (Ubiquinone) 1 beta subcomplex, 7 (Predicted) OS=Rattus norvegicus OX=10116 GN=Ndufb7 PE=1 SV=1	9	4.70002e+08	5.23456e+08	5.15284e+08	6.42595e+08	5.39079e+08	3.22161e+08	3.05183e+08	226890000	4.11925e+08	3.90156e+08	5.38083e+08	3.31263e+08	1.62434	0.699853	0.986832	0.00224753	0.00950096
909	D3ZLT6	D3ZLT6	tr|D3ZLT6|D3ZLT6_RAT Kelch-like family member 31 OS=Rattus norvegicus OX=10116 GN=Klhl31 PE=4 SV=1	9	3.85617e+07	5.95999e+07	7.11966e+07	6.40484e+07	7.44215e+07	1.27569e+08	7.04879e+07	103390000	7.0997e+07	1.14142e+08	6.15656e+07	9.73173e+07	0.632628	-0.660572	-0.271655	0.0207804	0.047957
910	D3ZLY9	D3ZLY9;M0R4L7;G3V9C7;G3V8B3;D3ZWM5;A0A0G2JXE0;D3ZNH4;A0A0G2JXI9;Q00715;A0A0G2K7R1;M0RBQ5;D4A817;D3ZNZ9;Q00729	tr|D3ZLY9|D3ZLY9_RAT Histone H2B OS=Rattus norvegicus OX=10116 GN=Hist1h2bh PE=3 SV=2;tr|M0R4L7|M0R4L7_RAT Histone H2B OS=Rattus norvegicus OX=10116 GN=Hist1h2bl PE=3 SV=1;tr|G3V9C7|G3V9C7_RAT Histone H2B OS=Rattus norvegicus OX=10116 GN=Hist1h2bk PE=3 SV=	6	6.41459e+09	5.0895e+09	1.28079e+09	3.01723e+09	6.40672e+09	2.47977e+09	3.49835e+09	4251000000	3.53884e+09	2.59916e+09	4.44177e+09	3.27342e+09	1.35692	0.440333	0.746758	0.571152	0.655674
911	D3ZM07	D3ZM07	tr|D3ZM07|D3ZM07_RAT MAPK-regulated co-repressor-interacting protein 2 OS=Rattus norvegicus OX=10116 GN=Mcrip2 PE=1 SV=1	3	713550	1.27306e+07	1.45592e+07	6.96116e+06	1.29273e+07	1.30059e+07	1.13766e+07	3817700	5.88265e+06	1.09485e+07	9.57836e+06	9.00625e+06	1.06352	0.0888528	0.421615	0.696589	0.764553
912	D3ZM09	D3ZM09	tr|D3ZM09|D3ZM09_RAT Seryl-tRNA synthetase 2 (Predicted) OS=Rattus norvegicus OX=10116 GN=Sars2 PE=1 SV=1	10	8.64221e+07	9.07333e+07	1.32919e+08	8.50905e+07	1.04393e+08	8.40265e+07	5.89896e+07	100060000	9.45155e+07	9.74501e+07	9.99117e+07	8.70084e+07	1.1483	0.1995	0.523971	0.306971	0.400764
913	D3ZM20	D3ZM20	tr|D3ZM20|D3ZM20_RAT Kinesin family member 13A OS=Rattus norvegicus OX=10116 GN=Kif13a PE=1 SV=1	4	3.68851e+06	3.9646e+06	7.6739e+06	5.0317e+06	7.60487e+06	6.78969e+06	8.46632e+06	15013000	9.39207e+06	1.22562e+07	5.59272e+06	1.03835e+07	0.538618	-0.892666	-0.486358	0.0101206	0.0278716
914	D3ZM21	D3ZM21	tr|D3ZM21|D3ZM21_RAT Catechol-O-methyltransferase domain containing 1 (Predicted), isoform CRA_a OS=Rattus norvegicus OX=10116 GN=Comtd1 PE=1 SV=1	4	4.10898e+07	4.01854e+07	2.41342e+07	3.22989e+07	4.26602e+07	4.07941e+07	5.94183e+07	70339000	6.89245e+07	5.93846e+07	3.60737e+07	5.97721e+07	0.60352	-0.728525	-0.334517	0.00565314	0.0183215
[truncated: 2,151 more rows]

## Sheet: 1277 proteins
	ensembl_gene_id	uniprot_gn_id	Protein.IDs	X	Fasta.headers	Razor...unique.peptides	CTRL_01	CTRL_02	CTRL_03	CTRL_04	CTRL_05	MCT_01	MCT_02	MCT_03	MCT_04	MCT_05	mean_g1	mean_g2	Ratio_g1_g2	log2Ratio	ratio_g2_g1	rgd_symbol.x	log2Ratio.1	zscore	pval_Limma	qval_Limma	Sign_zscore_qval_Limma	logFC	logCPM	PValue	FDR	uniprot_gn_id.x	rgd_symbol.x	uniprot_gn_id.y	rgd_symbol.y	2021_MCT_FC	2021_MCT_padj	2021_MCT SYMB	2021_SuHx_FC	2021_SuHx_padj	2021_SuHx_SYMB
[truncated: 1,277 more rows]

[truncated: 1 more sheets: 410 proteins]
