# Supplementary material for: An integrated proteomic and transcriptomic signature of the failing right ventricle in monocrotaline induced pulmonary arterial hypertension in male rats
Source: Front Physiol. 2022 Nov 1;13:966454. doi: 10.3389/fphys.2022.966454 (PMC9664166; doi:10.3389/fphys.2022.966454)
Supplement: Supplementary file 7 [file DataSheet2.xlsx]

## Sheet: BP_Protein
	ID	Description	GeneRatio	BgRatio	pvalue	p.adjust	qvalue	geneID	Count
GO:0006091	GO:0006091	generation of precursor metabolites and energy	102/1198	393/16870	8.16636e-32	2.999e-28	2.43337e-28	Cisd1/Ndufv3/Pfkl/Mdh2/Por/Txnrd2/Atp5po/Ptges3/Gsk3b/Phka1/Sdhc/Pnpt1/Cybb/Fh/Tefm/Eno3/Cox7a2l/Ppp1cb/Dlst/Ndufa4/Suclg1/Ndufa8/Suclg2/Ndufa5/Hk2/Galk1/Dld/Pygl/Ndufa7/Xdh/Ndufa12/Prkaa2/Acat1/Pdhb/Sdhb/Mdh1/Shmt2/Acox1/Ndufb9/Etfdh/Mtor/Pgm1/Bpgm/Cox6c/Ndufs4/Ndufs1/Fdx1/Ndufc2/Cyc1/Uqcrh/Ldha/Sdha/Pgam2/Idh2/Ndufb8/Etfa/Mybbp1a/Pgm5/Sh3bgrl3/Coq9/Glrx3/Ciapin1/Ndufa10/Cox5b/Ndufs8/Sucla2/Cox4…	102
GO:0019693	GO:0019693	ribose phosphate metabolic process	111/1198	458/16870	1.13042e-31	2.999e-28	2.43337e-28	Atp5me/Acacb/Ran/Ndufv3/Pfkl/Pdk1/Atp5pf/Umps/Atp5po/Paics/Nme1/Atp5f1b/Guk1/Atp1b1/Sdhc/Atp5pd/Acot9/Tefm/Eno3/Pdk2/Adss/Cox7a2l/Dmac2l/Dlst/Suclg1/Ndufa8/Suclg2/Oxsm/Hk2/Galk1/Dld/Pygl/Ndufa7/Acss1/Atp1a2/Ndufa12/Prkaa2/Acot11/Acat1/Pdhb/Bcl2l1/Shmt2/Nppa/Ndufb9/Ctps1/Bpgm/Acot2/Map2k1/Acsl1/Papss1/Ndufs1/Atp6v1b2/Ndufc2/Mpc1/Cyc1/Uqcrh/Ldha/Atp5if1/Sdha/Pgam2/Acaa2/Ndufb8/Atp5f1d/Gtpbp1/Coq9/A…	111
GO:0009259	GO:0009259	ribonucleotide metabolic process	108/1198	442/16870	3.67535e-31	6.50047e-28	5.27445e-28	Atp5me/Acacb/Ran/Ndufv3/Pfkl/Pdk1/Atp5pf/Umps/Atp5po/Paics/Nme1/Atp5f1b/Guk1/Atp1b1/Sdhc/Atp5pd/Acot9/Tefm/Eno3/Pdk2/Adss/Cox7a2l/Dmac2l/Dlst/Suclg1/Ndufa8/Suclg2/Oxsm/Hk2/Galk1/Dld/Ndufa7/Acss1/Atp1a2/Ndufa12/Prkaa2/Acot11/Acat1/Pdhb/Bcl2l1/Shmt2/Nppa/Ndufb9/Ctps1/Bpgm/Acot2/Map2k1/Acsl1/Papss1/Ndufs1/Atp6v1b2/Ndufc2/Mpc1/Cyc1/Uqcrh/Ldha/Atp5if1/Sdha/Pgam2/Acaa2/Ndufb8/Atp5f1d/Gtpbp1/Coq9/Acsl5/…	108
GO:0051186	GO:0051186	cofactor metabolic process	113/1198	485/16870	1.39759e-30	1.55009e-27	1.25774e-27	Tst/Glo1/Pcbd1/Acacb/Iscu/Pfkl/Mdh2/Pdk1/Cpox/Sod1/Qdpr/Spta1/Cybb/Acot9/Eno3/Pdk2/Dlst/Suclg1/Suclg2/Oxsm/Hk2/Gclc/Galk1/Dld/Sptb/Adhfe1/Acss1/Prkaa2/Acot11/Acat1/Pdhb/Mdh1/Shmt2/Akr1b1/Coq3/Pnp/Bpgm/Acot2/Acsl1/Prdx3/Got2/Fdx1/Mpc1/Ppt1/Ldhb/Ldha/Atp5if1/Gclm/Pgam2/Acaa2/Idh2/Clybl/Hmox1/Hagh/Hp/Me2/Coq9/Glrx3/Ciapin1/Acsl5/Got1/Gstk1/Akr1a1/Acly/Sucla2/Akr1c14/Mccc2/Akr7a2/Ank1/Isca1/Ugt1a1/Gs…	113
GO:0009150	GO:0009150	purine ribonucleotide metabolic process	105/1198	427/16870	1.4607e-30	1.55009e-27	1.25774e-27	Atp5me/Acacb/Ran/Ndufv3/Pfkl/Pdk1/Atp5pf/Atp5po/Paics/Nme1/Atp5f1b/Guk1/Atp1b1/Sdhc/Atp5pd/Acot9/Tefm/Eno3/Pdk2/Adss/Cox7a2l/Dmac2l/Dlst/Suclg1/Ndufa8/Suclg2/Oxsm/Hk2/Galk1/Dld/Ndufa7/Acss1/Atp1a2/Ndufa12/Prkaa2/Acot11/Acat1/Pdhb/Bcl2l1/Shmt2/Nppa/Ndufb9/Bpgm/Acot2/Map2k1/Acsl1/Papss1/Ndufs1/Atp6v1b2/Ndufc2/Mpc1/Cyc1/Uqcrh/Ldha/Atp5if1/Sdha/Pgam2/Acaa2/Ndufb8/Atp5f1d/Gtpbp1/Coq9/Acsl5/Ndufa10/Cox…	105
GO:0072521	GO:0072521	purine-containing compound metabolic process	112/1198	494/16870	3.36329e-29	2.8889e-26	2.34404e-26	Atp5me/Acacb/Ran/Ndufv3/Pfkl/Pdk1/Atp5pf/Atp5po/Paics/Nme1/Atp5f1b/Guk1/Atp1b1/Sdhc/Atp5pd/Acot9/Tefm/Eno3/Pdk2/Adss/Cox7a2l/Dmac2l/Dlst/Suclg1/Ndufa8/Suclg2/Nt5c3a/Oxsm/Hk2/Galk1/Dld/Ndufa7/Xdh/Acss1/Atp1a2/Ndufa12/Prkaa2/Acot11/Acat1/Pdhb/Bcl2l1/Shmt2/Nppa/Ndufb9/Pnp/Bpgm/Acot2/Map2k1/Ada/Acsl1/Papss1/Ndufs1/Atp6v1b2/Ndufc2/Mpc1/Cyc1/Uqcrh/Ldha/Atp5if1/Sdha/Pgam2/Acaa2/Ndufb8/Atp5f1d/Gtpbp1/Coq…	112
GO:0006163	GO:0006163	purine nucleotide metabolic process	106/1198	450/16870	3.81121e-29	2.8889e-26	2.34404e-26	Atp5me/Acacb/Ran/Ndufv3/Pfkl/Pdk1/Atp5pf/Atp5po/Paics/Nme1/Atp5f1b/Guk1/Atp1b1/Sdhc/Atp5pd/Acot9/Tefm/Eno3/Pdk2/Adss/Cox7a2l/Dmac2l/Dlst/Suclg1/Ndufa8/Suclg2/Oxsm/Hk2/Galk1/Dld/Ndufa7/Acss1/Atp1a2/Ndufa12/Prkaa2/Acot11/Acat1/Pdhb/Bcl2l1/Shmt2/Nppa/Ndufb9/Bpgm/Acot2/Map2k1/Ada/Acsl1/Papss1/Ndufs1/Atp6v1b2/Ndufc2/Mpc1/Cyc1/Uqcrh/Ldha/Atp5if1/Sdha/Pgam2/Acaa2/Ndufb8/Atp5f1d/Gtpbp1/Coq9/Acsl5/Ndufa10…	106
GO:0009199	GO:0009199	ribonucleoside triphosphate metabolic process	76/1198	262/16870	2.77639e-27	1.84144e-24	1.49414e-24	Atp5me/Ran/Ndufv3/Pfkl/Atp5pf/Atp5po/Nme1/Atp5f1b/Guk1/Atp1b1/Sdhc/Atp5pd/Tefm/Eno3/Cox7a2l/Dmac2l/Ndufa8/Hk2/Galk1/Dld/Ndufa7/Atp1a2/Ndufa12/Prkaa2/Bcl2l1/Shmt2/Ndufb9/Ctps1/Bpgm/Map2k1/Ndufs1/Atp6v1b2/Ndufc2/Cyc1/Uqcrh/Ldha/Atp5if1/Sdha/Pgam2/Ndufb8/Atp5f1d/Gtpbp1/Coq9/Ndufa10/Cox5b/Myh7/Ndufs8/Cox4i1/Ndufv1/Ampd3/Uqcrfs1/Stat3/LOC679739/Nipsnap2/Uqcrb/Hk3/Cad/Atp5mf/Atp5mg/COX2/Uqcrc1/Efl1/Vcp…	76
GO:0009167	GO:0009167	purine ribonucleoside monophosphate metabolic process	76/1198	263/16870	3.64514e-27	2.14901e-24	1.7437e-24	Atp5me/Ndufv3/Pfkl/Atp5pf/Atp5po/Paics/Atp5f1b/Guk1/Atp1b1/Sdhc/Atp5pd/Tefm/Eno3/Adss/Cox7a2l/Dmac2l/Ndufa8/Hk2/Galk1/Dld/Ndufa7/Atp1a2/Ndufa12/Prkaa2/Bcl2l1/Shmt2/Ndufb9/Bpgm/Map2k1/Ada/Ndufs1/Atp6v1b2/Ndufc2/Cyc1/Uqcrh/Ldha/Atp5if1/Sdha/Pgam2/Ndufb8/Atp5f1d/Coq9/Ndufa10/Cox5b/Myh7/Ndufs8/Cox4i1/Ndufv1/Ampd3/Uqcrfs1/Stat3/Nt5c2/LOC679739/Nipsnap2/Uqcrb/Hk3/Atp5mf/Gart/Atp5mg/COX2/Uqcrc1/Vcp/Nduf…	76
GO:0009141	GO:0009141	nucleoside triphosphate metabolic process	79/1198	283/16870	4.30319e-27	2.28328e-24	1.85264e-24	Atp5me/Ran/Ndufv3/Pfkl/Atp5pf/Atp5po/Nme1/Atp5f1b/Guk1/Atp1b1/Sdhc/Atp5pd/Tefm/Eno3/Cox7a2l/Dmac2l/Suclg1/Ndufa8/Hk2/Galk1/Dld/Ndufa7/Dut/Atp1a2/Ndufa12/Prkaa2/Bcl2l1/Shmt2/Ndufb9/Ctps1/Bpgm/Map2k1/Ada/Ndufs1/Atp6v1b2/Ndufc2/Cyc1/Uqcrh/Ldha/Atp5if1/Sdha/Pgam2/Ndufb8/Atp5f1d/Gtpbp1/Coq9/Ndufa10/Cox5b/Myh7/Ndufs8/Cox4i1/Ndufv1/Ampd3/Uqcrfs1/Stat3/LOC679739/Nipsnap2/Uqcrb/Hk3/Cad/Atp5mf/Atp5mg/COX2/…	79
GO:0009126	GO:0009126	purine nucleoside monophosphate metabolic process	76/1198	264/16870	4.77835e-27	2.3049e-24	1.87019e-24	Atp5me/Ndufv3/Pfkl/Atp5pf/Atp5po/Paics/Atp5f1b/Guk1/Atp1b1/Sdhc/Atp5pd/Tefm/Eno3/Adss/Cox7a2l/Dmac2l/Ndufa8/Hk2/Galk1/Dld/Ndufa7/Atp1a2/Ndufa12/Prkaa2/Bcl2l1/Shmt2/Ndufb9/Bpgm/Map2k1/Ada/Ndufs1/Atp6v1b2/Ndufc2/Cyc1/Uqcrh/Ldha/Atp5if1/Sdha/Pgam2/Ndufb8/Atp5f1d/Coq9/Ndufa10/Cox5b/Myh7/Ndufs8/Cox4i1/Ndufv1/Ampd3/Uqcrfs1/Stat3/Nt5c2/LOC679739/Nipsnap2/Uqcrb/Hk3/Atp5mf/Gart/Atp5mg/COX2/Uqcrc1/Vcp/Nduf…	76
GO:0009161	GO:0009161	ribonucleoside monophosphate metabolic process	77/1198	275/16870	1.58812e-26	6.59174e-24	5.34851e-24	Atp5me/Ndufv3/Pfkl/Atp5pf/Umps/Atp5po/Paics/Atp5f1b/Guk1/Atp1b1/Sdhc/Atp5pd/Tefm/Eno3/Adss/Cox7a2l/Dmac2l/Ndufa8/Hk2/Galk1/Dld/Ndufa7/Atp1a2/Ndufa12/Prkaa2/Bcl2l1/Shmt2/Ndufb9/Bpgm/Map2k1/Ada/Ndufs1/Atp6v1b2/Ndufc2/Cyc1/Uqcrh/Ldha/Atp5if1/Sdha/Pgam2/Ndufb8/Atp5f1d/Coq9/Ndufa10/Cox5b/Myh7/Ndufs8/Cox4i1/Ndufv1/Ampd3/Uqcrfs1/Stat3/Nt5c2/LOC679739/Nipsnap2/Uqcrb/Hk3/Atp5mf/Gart/Atp5mg/COX2/Uqcrc1/Vcp…	77
GO:0045333	GO:0045333	cellular respiration	58/1198	161/16870	1.70986e-26	6.59174e-24	5.34851e-24	Cisd1/Ndufv3/Mdh2/Sdhc/Pnpt1/Fh/Dlst/Suclg1/Ndufa8/Suclg2/Ndufa5/Dld/Ndufa7/Ndufa12/Pdhb/Sdhb/Mdh1/Shmt2/Ndufb9/Etfdh/Ndufs4/Ndufs1/Ndufc2/Cyc1/Uqcrh/Sdha/Idh2/Ndufb8/Mybbp1a/Coq9/Ndufa10/Cox5b/Ndufs8/Sucla2/Cox4i1/Ndufv1/Uqcrfs1/D2hgdh/Sod2/Bax/LOC679739/Cs/Aldh5a1/Aco2/Ndufs7/Uqcrb/Coq10a/COX2/ND1/Uqcrc1/Vcp/Ndufs2/Lyrm7/Uqcrq/LOC679739/Ndufaf2/Idh3g/Uqcr10	58
GO:0009205	GO:0009205	purine ribonucleoside triphosphate metabolic process	74/1198	256/16870	1.73925e-26	6.59174e-24	5.34851e-24	Atp5me/Ran/Ndufv3/Pfkl/Atp5pf/Atp5po/Nme1/Atp5f1b/Guk1/Atp1b1/Sdhc/Atp5pd/Tefm/Eno3/Cox7a2l/Dmac2l/Ndufa8/Hk2/Galk1/Dld/Ndufa7/Atp1a2/Ndufa12/Prkaa2/Bcl2l1/Shmt2/Ndufb9/Bpgm/Map2k1/Ndufs1/Atp6v1b2/Ndufc2/Cyc1/Uqcrh/Ldha/Atp5if1/Sdha/Pgam2/Ndufb8/Atp5f1d/Gtpbp1/Coq9/Ndufa10/Cox5b/Myh7/Ndufs8/Cox4i1/Ndufv1/Ampd3/Uqcrfs1/Stat3/LOC679739/Nipsnap2/Uqcrb/Hk3/Atp5mf/Atp5mg/COX2/Uqcrc1/Efl1/Vcp/Ndufs2/Co…	74
GO:0046034	GO:0046034	ATP metabolic process	70/1198	232/16870	2.38788e-26	8.44673e-24	6.85364e-24	Atp5me/Ndufv3/Pfkl/Atp5pf/Atp5po/Atp5f1b/Guk1/Atp1b1/Sdhc/Atp5pd/Tefm/Eno3/Cox7a2l/Dmac2l/Ndufa8/Hk2/Galk1/Dld/Ndufa7/Atp1a2/Ndufa12/Prkaa2/Bcl2l1/Shmt2/Ndufb9/Bpgm/Map2k1/Ndufs1/Atp6v1b2/Ndufc2/Cyc1/Uqcrh/Ldha/Atp5if1/Sdha/Pgam2/Ndufb8/Atp5f1d/Coq9/Ndufa10/Cox5b/Myh7/Ndufs8/Cox4i1/Ndufv1/Ampd3/Uqcrfs1/Stat3/LOC679739/Nipsnap2/Uqcrb/Hk3/Atp5mf/Atp5mg/COX2/Uqcrc1/Vcp/Ndufs2/Cox7a2/Ak4/Atp5pb/Apoc3…	70
GO:0009144	GO:0009144	purine nucleoside triphosphate metabolic process	75/1198	264/16870	2.66035e-26	8.82238e-24	7.15844e-24	Atp5me/Ran/Ndufv3/Pfkl/Atp5pf/Atp5po/Nme1/Atp5f1b/Guk1/Atp1b1/Sdhc/Atp5pd/Tefm/Eno3/Cox7a2l/Dmac2l/Ndufa8/Hk2/Galk1/Dld/Ndufa7/Atp1a2/Ndufa12/Prkaa2/Bcl2l1/Shmt2/Ndufb9/Bpgm/Map2k1/Ada/Ndufs1/Atp6v1b2/Ndufc2/Cyc1/Uqcrh/Ldha/Atp5if1/Sdha/Pgam2/Ndufb8/Atp5f1d/Gtpbp1/Coq9/Ndufa10/Cox5b/Myh7/Ndufs8/Cox4i1/Ndufv1/Ampd3/Uqcrfs1/Stat3/LOC679739/Nipsnap2/Uqcrb/Hk3/Atp5mf/Atp5mg/COX2/Uqcrc1/Efl1/Vcp/Ndufs…	75
GO:0022900	GO:0022900	electron transport chain	52/1198	135/16870	1.76107e-25	5.4966e-23	4.45992e-23	Ndufv3/Por/Txnrd2/Sdhc/Cybb/Cox7a2l/Ndufa4/Ndufa8/Ndufa5/Dld/Ndufa7/Xdh/Ndufa12/Sdhb/Ndufb9/Etfdh/Cox6c/Ndufs4/Ndufs1/Fdx1/Ndufc2/Cyc1/Uqcrh/Sdha/Ndufb8/Etfa/Mybbp1a/Sh3bgrl3/Coq9/Glrx3/Ciapin1/Ndufa10/Cox5b/Ndufs8/Cox4i1/Etfb/Ndufv1/Uqcrfs1/D2hgdh/Sod2/Acadsb/LOC679739/Aldh5a1/Uqcrb/COX2/Uqcrc1/Ndufs2/Cox7a2/Uqcrq/LOC679739/Ndufaf2/Uqcr10	52
GO:0009123	GO:0009123	nucleoside monophosphate metabolic process	78/1198	297/16870	6.99732e-25	2.06265e-22	1.67363e-22	Atp5me/Ndufv3/Pfkl/Atp5pf/Umps/Atp5po/Paics/Atp5f1b/Guk1/Atp1b1/Sdhc/Atp5pd/Tefm/Eno3/Adss/Cox7a2l/Dmac2l/Ndufa8/Hk2/Galk1/Dld/Ndufa7/Dut/Atp1a2/Ndufa12/Prkaa2/Bcl2l1/Shmt2/Ndufb9/Bpgm/Map2k1/Ada/Ndufs1/Atp6v1b2/Ndufc2/Cyc1/Uqcrh/Ldha/Atp5if1/Sdha/Pgam2/Ndufb8/Atp5f1d/Coq9/Ndufa10/Cox5b/Myh7/Ndufs8/Cox4i1/Ndufv1/Ampd3/Uqcrfs1/Stat3/Nt5c2/LOC679739/Nipsnap2/Uqcrb/Hk3/Atp5mf/Gart/Atp5mg/COX2/Uqcrc1…	78
GO:0015980	GO:0015980	energy derivation by oxidation of organic compounds	70/1198	247/16870	1.49986e-24	4.18856e-22	3.39858e-22	Cisd1/Ndufv3/Mdh2/Ptges3/Gsk3b/Phka1/Sdhc/Pnpt1/Fh/Ppp1cb/Dlst/Suclg1/Ndufa8/Suclg2/Ndufa5/Dld/Pygl/Ndufa7/Ndufa12/Pdhb/Sdhb/Mdh1/Shmt2/Ndufb9/Etfdh/Mtor/Pgm1/Ndufs4/Ndufs1/Ndufc2/Cyc1/Uqcrh/Ldha/Sdha/Idh2/Ndufb8/Mybbp1a/Pgm5/Coq9/Ndufa10/Cox5b/Ndufs8/Sucla2/Cox4i1/Ndufv1/Uqcrfs1/Ppp1ca/D2hgdh/Sod2/Bax/Pygm/LOC679739/Cs/Aldh5a1/Aco2/Ndufs7/Uqcrb/Coq10a/COX2/ND1/Uqcrc1/Vcp/Ndufs2/Lyrm7/Uqcrq/LOC67…	70
GO:0006520	GO:0006520	cellular amino acid metabolic process	70/1198	276/16870	1.68627e-21	4.47368e-19	3.62992e-19	Pcbd1/Plod3/Cpox/Gfpt2/Qdpr/Dars/Wars/Dglucy/Adss/Dlst/Gclc/Ero1a/Adhfe1/Yars/Pars2/Rars/Plod1/Acat1/Hibadh/Shmt2/Ass1/Ivd/Bckdhb/Ctps1/Acy1/Aimp1/Aldh6a1/Nars2/Auh/Got2/Mccc1/Gclm/Cars2/Iars/Aldh18a1/Pccb/Dpep1/Got1/Oat/Mccc2/Nars/Hpdl/Lars/Aars/Tars/Stat5b/Kars/Bckdk/Sars/Bckdha/Cars/Aarsd1/Bcat2/Aldh5a1/Mars/Mri1/Cad/Gart/Hoga1/Plod2/P4ha2/Gpt/P4hb/Adssl1/Gstz1/P4ha1/Mut/Pcca/Aldh18a1/Iffo2	70
GO:0022904	GO:0022904	respiratory electron transport chain	36/1198	85/16870	1.12066e-19	2.83154e-17	2.2975e-17	Ndufv3/Sdhc/Ndufa8/Ndufa5/Dld/Ndufa7/Ndufa12/Sdhb/Ndufb9/Etfdh/Ndufs1/Ndufc2/Cyc1/Uqcrh/Sdha/Ndufb8/Mybbp1a/Coq9/Ndufa10/Cox5b/Ndufs8/Cox4i1/Ndufv1/Uqcrfs1/D2hgdh/Sod2/LOC679739/Aldh5a1/Uqcrb/COX2/Uqcrc1/Ndufs2/Uqcrq/LOC679739/Ndufaf2/Uqcr10	36
GO:0006457	GO:0006457	protein folding	49/1198	161/16870	5.48681e-19	1.32332e-16	1.07373e-16	Dnajb5/Ranbp2/Cct6a/Erp29/Cct8/Ptges3/Calr/Canx/Fkbp9/Erp44/Pdia4/Fkbp4/Ero1a/Hspa2/Nppa/Fkbp1a/Unc45b/Cct4/Dnajc3/Cryab/Cct5/Pfdn5/Dnajb4/Pdcl3/Tcp1/Uggt1/Pdia3/Cct7/Ppib/Ppic/Emc1/Hspa5/St13/Cct3/Dnajb2/Sgta/Hspb6/Cct2/Aip/Hspb1/Hsp90b1/Ppia/Tbce/P4hb/Pdia6/Vbp1/P3h1/Ppial4d/Hsp90aa1	49
GO:0046390	GO:0046390	ribose phosphate biosynthetic process	59/1198	236/16870	5.47696e-18	1.21862e-15	9.8878e-16	Atp5me/Acacb/Pfkl/Pdk1/Atp5pf/Umps/Atp5po/Paics/Nme1/Atp5f1b/Guk1/Atp5pd/Eno3/Pdk2/Adss/Dmac2l/Hk2/Galk1/Dld/Pygl/Acss1/Prkaa2/Acat1/Pdhb/Bcl2l1/Nppa/Ctps1/Bpgm/Map2k1/Acsl1/Papss1/Ndufc2/Mpc1/Cyc1/Pgam2/Atp5f1d/Acsl5/Cox5b/Acly/Ampd3/Stat3/Dcakd/Nipsnap2/Hk3/Cad/Atp5mf/Gart/Atp5mg/COX2/Vcp/Ak4/Atp5pb/Adssl1/Tmsb4x/Eif6/Atp5f1e/Pgam1/G6pd/Pfkm	59
GO:0010257	GO:0010257	NADH dehydrogenase complex assembly	25/1198	44/16870	5.74169e-18	1.21862e-15	9.8878e-16	Ndufb4/Ndufaf7/Ndufa8/Ndufa5/Aifm1/Ndufb11/Ndufb9/Ndufs4/Ndufb5/Ndufc2/Ndufb8/Ndufb10/Timm21/Ndufa10/Ndufs8/Ndufa2/Ndufab1/Dmac2/Ndufa13/Ndufs7/Ndufs5/Ndufb7/Ndufa11/Ndufa3/Ndufa9	25
GO:0032981	GO:0032981	mitochondrial respiratory chain complex I assembly	25/1198	44/16870	5.74169e-18	1.21862e-15	9.8878e-16	Ndufb4/Ndufaf7/Ndufa8/Ndufa5/Aifm1/Ndufb11/Ndufb9/Ndufs4/Ndufb5/Ndufc2/Ndufb8/Ndufb10/Timm21/Ndufa10/Ndufs8/Ndufa2/Ndufab1/Dmac2/Ndufa13/Ndufs7/Ndufs5/Ndufb7/Ndufa11/Ndufa3/Ndufa9	25
GO:0006732	GO:0006732	coenzyme metabolic process	70/1198	317/16870	6.1919e-18	1.26362e-15	1.0253e-15	Pcbd1/Acacb/Pfkl/Mdh2/Pdk1/Qdpr/Acot9/Eno3/Pdk2/Dlst/Suclg1/Suclg2/Oxsm/Hk2/Gclc/Galk1/Dld/Acss1/Prkaa2/Acot11/Acat1/Pdhb/Mdh1/Shmt2/Coq3/Pnp/Bpgm/Acot2/Acsl1/Fdx1/Mpc1/Ldhb/Ldha/Pgam2/Acaa2/Idh2/Me2/Coq9/Acsl5/Akr1a1/Acly/Sucla2/Mccc2/Naxe/Mthfd1l/Stat3/Acadsb/Coq8b/Prdx5/Dcakd/Cs/Mri1/Hk3/Coq4/Nnt/Gart/Coq10a/Fmo1/Vcp/Coq8a/Fasn/Eif6/Dcxr/Pgam1/Nadk2/Idh3g/G6pd/Kif1b/Pfkm/Ndufa9	70
GO:0044282	GO:0044282	small molecule catabolic process	70/1198	321/16870	1.26247e-17	2.34596e-15	1.9035e-15	Acacb/Gusb/Acads/Pfkl/Npl/Qdpr/Dlst/Hk2/Galk1/Adhfe1/Acat1/Hibadh/Shmt2/Decr1/Acox1/Pon1/Ivd/Esd/Etfdh/Mtor/Pgm1/Bckdhb/Pnp/Acot2/Ada/Cpt1b/Hadh/Hadhb/Aldh6a1/Auh/Got2/Fabp3/Acadl/Ldha/Mccc1/Acaa2/Hagh/Acsf3/Etfa/Pgm5/Pccb/Acsl5/Got1/Akr1a1/Oat/Sord/Inpp5a/Mccc2/Etfb/Acadvl/Impa2/Echs1/Ldhd/Bckdk/Ech1/Lipe/Bckdha/Acadsb/Bcat2/Aldh5a1/Hadha/Hoga1/Eci2/Gpt/LOC100911186/Gstz1/Plin5/Pcca/Pfkm/Iffo2	70
GO:0016054	GO:0016054	organic acid catabolic process	56/1198	219/16870	1.28219e-17	2.34596e-15	1.9035e-15	Acacb/Gusb/Acads/Npl/Qdpr/Dlst/Adhfe1/Acat1/Hibadh/Shmt2/Decr1/Acox1/Pon1/Ivd/Etfdh/Mtor/Bckdhb/Acot2/Cpt1b/Hadh/Hadhb/Aldh6a1/Auh/Got2/Fabp3/Acadl/Mccc1/Acaa2/Acsf3/Etfa/Pccb/Acsl5/Got1/Akr1a1/Oat/Mccc2/Etfb/Acadvl/Echs1/Ldhd/Bckdk/Ech1/Lipe/Bckdha/Acadsb/Bcat2/Aldh5a1/Hadha/Hoga1/Eci2/Gpt/LOC100911186/Gstz1/Plin5/Pcca/Iffo2	56
GO:0046395	GO:0046395	carboxylic acid catabolic process	56/1198	219/16870	1.28219e-17	2.34596e-15	1.9035e-15	Acacb/Gusb/Acads/Npl/Qdpr/Dlst/Adhfe1/Acat1/Hibadh/Shmt2/Decr1/Acox1/Pon1/Ivd/Etfdh/Mtor/Bckdhb/Acot2/Cpt1b/Hadh/Hadhb/Aldh6a1/Auh/Got2/Fabp3/Acadl/Mccc1/Acaa2/Acsf3/Etfa/Pccb/Acsl5/Got1/Akr1a1/Oat/Mccc2/Etfb/Acadvl/Echs1/Ldhd/Bckdk/Ech1/Lipe/Bckdha/Acadsb/Bcat2/Aldh5a1/Hadha/Hoga1/Eci2/Gpt/LOC100911186/Gstz1/Plin5/Pcca/Iffo2	56
GO:0006119	GO:0006119	oxidative phosphorylation	36/1198	96/16870	1.34233e-17	2.37413e-15	1.92636e-15	Ndufv3/Atp5po/Sdhc/Tefm/Cox7a2l/Ndufa8/Dld/Ndufa7/Ndufa12/Shmt2/Ndufb9/Ndufs1/Ndufc2/Cyc1/Uqcrh/Sdha/Ndufb8/Coq9/Ndufa10/Cox5b/Ndufs8/Cox4i1/Ndufv1/Uqcrfs1/LOC679739/Nipsnap2/Uqcrb/COX2/Uqcrc1/Vcp/Ndufs2/Cox7a2/Apoc3/Uqcrq/LOC679739/Uqcr10	36
GO:0033108	GO:0033108	mitochondrial respiratory chain complex assembly	31/1198	72/16870	2.20829e-17	3.77974e-15	3.06686e-15	Ndufb4/Ndufaf7/Ndufa8/Ndufa5/Aifm1/Ndufb11/Ndufb9/Ndufs4/Ndufb5/Samm50/Ndufc2/Ndufb8/Ndufb10/Timm21/Ndufa10/Ndufs8/Ndufa2/Ndufab1/Dmac2/Ndufa13/Ndufs7/Uqcrb/Ndufs5/Sco1/Ndufb7/Lyrm7/Uqcc1/Ndufa11/Uqcr10/Ndufa3/Ndufa9	31
GO:0009260	GO:0009260	ribonucleotide biosynthetic process	57/1198	229/16870	2.50882e-17	4.15994e-15	3.37535e-15	Atp5me/Acacb/Pfkl/Pdk1/Atp5pf/Umps/Atp5po/Paics/Nme1/Atp5f1b/Guk1/Atp5pd/Eno3/Pdk2/Adss/Dmac2l/Hk2/Galk1/Dld/Acss1/Prkaa2/Acat1/Pdhb/Bcl2l1/Nppa/Ctps1/Bpgm/Map2k1/Acsl1/Papss1/Ndufc2/Mpc1/Cyc1/Pgam2/Atp5f1d/Acsl5/Cox5b/Acly/Ampd3/Stat3/Dcakd/Nipsnap2/Hk3/Cad/Atp5mf/Gart/Atp5mg/COX2/Vcp/Ak4/Atp5pb/Adssl1/Tmsb4x/Eif6/Atp5f1e/Pgam1/Pfkm	57
GO:0043648	GO:0043648	dicarboxylic acid metabolic process	37/1198	107/16870	1.07343e-16	1.72594e-14	1.40042e-14	Mdh2/Cpox/Fh/Dglucy/Adss/Dlst/Suclg1/Suclg2/Gclc/Dld/Adhfe1/Sdhb/Mdh1/Shmt2/Ass1/Got2/Grhpr/Sdha/Gclm/Idh2/Acsf3/Aldh18a1/Me2/Got1/Oat/Acly/Sucla2/Stat5b/Pc/Mthfd1l/Cs/Aldh5a1/Hoga1/Adssl1/Idh3g/Aldh18a1/Iffo2	37
GO:1901293	GO:1901293	nucleoside phosphate biosynthetic process	66/1198	303/16870	1.16359e-16	1.81589e-14	1.4734e-14	Atp5me/Acacb/Pfkl/Pdk1/Atp5pf/Umps/Atp5po/Paics/Nme1/Atp5f1b/Guk1/Atp5pd/Eno3/Pdk2/Adss/Dmac2l/Suclg1/Hk2/Galk1/Dld/Acss1/Dut/Prkaa2/Acat1/Pdhb/Bcl2l1/Nppa/Ctps1/Pnp/Bpgm/Map2k1/Ada/Acsl1/Papss1/Ndufc2/Mpc1/Cyc1/Pgam2/Idh2/Atp5f1d/Acsl5/Cox5b/Acly/Ampd3/Kars/Stat3/Dcakd/Nipsnap2/Hk3/Cad/Atp5mf/Gart/Atp5mg/COX2/Vcp/Ak4/Rrm1/Atp5pb/Adssl1/Tmsb4x/Eif6/Atp5f1e/Pgam1/Nadk2/G6pd/Pfkm	66
GO:0009152	GO:0009152	purine ribonucleotide biosynthetic process	54/1198	216/16870	1.42671e-16	2.16289e-14	1.75496e-14	Atp5me/Acacb/Pfkl/Pdk1/Atp5pf/Atp5po/Paics/Nme1/Atp5f1b/Guk1/Atp5pd/Eno3/Pdk2/Adss/Dmac2l/Hk2/Galk1/Dld/Acss1/Prkaa2/Acat1/Pdhb/Bcl2l1/Nppa/Bpgm/Map2k1/Acsl1/Papss1/Ndufc2/Mpc1/Cyc1/Pgam2/Atp5f1d/Acsl5/Cox5b/Acly/Ampd3/Stat3/Dcakd/Nipsnap2/Hk3/Atp5mf/Gart/Atp5mg/COX2/Vcp/Ak4/Atp5pb/Adssl1/Tmsb4x/Eif6/Atp5f1e/Pgam1/Pfkm	54
GO:0009165	GO:0009165	nucleotide biosynthetic process	65/1198	299/16870	2.21151e-16	3.25952e-14	2.64476e-14	Atp5me/Acacb/Pfkl/Pdk1/Atp5pf/Umps/Atp5po/Paics/Nme1/Atp5f1b/Guk1/Atp5pd/Eno3/Pdk2/Adss/Dmac2l/Hk2/Galk1/Dld/Acss1/Dut/Prkaa2/Acat1/Pdhb/Bcl2l1/Nppa/Ctps1/Pnp/Bpgm/Map2k1/Ada/Acsl1/Papss1/Ndufc2/Mpc1/Cyc1/Pgam2/Idh2/Atp5f1d/Acsl5/Cox5b/Acly/Ampd3/Kars/Stat3/Dcakd/Nipsnap2/Hk3/Cad/Atp5mf/Gart/Atp5mg/COX2/Vcp/Ak4/Rrm1/Atp5pb/Adssl1/Tmsb4x/Eif6/Atp5f1e/Pgam1/Nadk2/G6pd/Pfkm	65
GO:0072522	GO:0072522	purine-containing compound biosynthetic process	57/1198	241/16870	3.0362e-16	4.35408e-14	3.53288e-14	Atp5me/Acacb/Pfkl/Pdk1/Atp5pf/Atp5po/Paics/Nme1/Atp5f1b/Guk1/Atp5pd/Eno3/Pdk2/Adss/Dmac2l/Hk2/Galk1/Dld/Acss1/Prkaa2/Acat1/Pdhb/Bcl2l1/Nppa/Pnp/Bpgm/Map2k1/Ada/Acsl1/Papss1/Ndufc2/Mpc1/Cyc1/Pgam2/Atp5f1d/Acsl5/Cox5b/Acly/Ampd3/Mthfd1l/Stat3/Dcakd/Nipsnap2/Hk3/Atp5mf/Gart/Atp5mg/COX2/Vcp/Ak4/Atp5pb/Adssl1/Tmsb4x/Eif6/Atp5f1e/Pgam1/Pfkm	57
GO:0042773	GO:0042773	ATP synthesis coupled electron transport	28/1198	66/16870	1.2513e-15	1.7472e-13	1.41767e-13	Ndufv3/Sdhc/Ndufa8/Dld/Ndufa7/Ndufa12/Ndufb9/Ndufs1/Ndufc2/Cyc1/Uqcrh/Sdha/Ndufb8/Coq9/Ndufa10/Cox5b/Ndufs8/Cox4i1/Ndufv1/Uqcrfs1/LOC679739/Uqcrb/COX2/Uqcrc1/Ndufs2/Uqcrq/LOC679739/Uqcr10	28
GO:0006164	GO:0006164	purine nucleotide biosynthetic process	55/1198	234/16870	1.35701e-15	1.84623e-13	1.49802e-13	Atp5me/Acacb/Pfkl/Pdk1/Atp5pf/Atp5po/Paics/Nme1/Atp5f1b/Guk1/Atp5pd/Eno3/Pdk2/Adss/Dmac2l/Hk2/Galk1/Dld/Acss1/Prkaa2/Acat1/Pdhb/Bcl2l1/Nppa/Bpgm/Map2k1/Ada/Acsl1/Papss1/Ndufc2/Mpc1/Cyc1/Pgam2/Atp5f1d/Acsl5/Cox5b/Acly/Ampd3/Stat3/Dcakd/Nipsnap2/Hk3/Atp5mf/Gart/Atp5mg/COX2/Vcp/Ak4/Atp5pb/Adssl1/Tmsb4x/Eif6/Atp5f1e/Pgam1/Pfkm	55
GO:0048193	GO:0048193	Golgi vesicle transport	56/1198	251/16870	8.39933e-15	1.11417e-12	9.04033e-13	Cog3/Ppa1/Kif13a/Sec31a/Uso1/Ccdc93/Gosr2/Rabif/Sec23a/Sar1b/Vapb/Arl1/Copa/Arfgef2/Golga5/Tmed10/Sec24c/Copz2/Eps15/Copg1/Ccdc22/Hyou1/Copg2/Arf4/Vamp5/Arfgap2/Ykt6/Sec24d/Igf2r/Cul3/Bicd2/Macf1/Lman2/Snx1/Snx2/Optn/Ank1/Sec22b/Ap3d1/Tmed9/Trappc8/Scyl1/Nbas/Gbf1/Golga4/Scfd1/Vcp/Copz1/Rab31/LOC103689971/Exoc4/Zw10/Cog5/Copb1/Arf1/Arcn1	56
GO:0016999	GO:0016999	antibiotic metabolic process	41/1198	146/16870	9.27079e-15	1.19978e-12	9.73493e-13	Mdh2/Sod1/Npl/Sdhc/Cybb/Fh/Dlst/Suclg1/Suclg2/Acss1/Pdhb/Sdhb/Mdh1/Esd/Akr1b1/Prdx3/Sdha/Idh2/Hp/Dpep1/Acly/Sucla2/Akr1c14/Akr7a2/Ugt1a1/Sod2/Stat5b/Mthfd1l/Stat3/Prdx5/Cs/Aldh5a1/Aco2/Cbr4/Nnt/Hba1/COX2/Hba-a1/Gpx1/Idh3g/Pxdn	41
GO:0042775	GO:0042775	mitochondrial ATP synthesis coupled electron transport	26/1198	62/16870	1.83216e-14	2.31463e-12	1.87808e-12	Ndufv3/Sdhc/Ndufa8/Dld/Ndufa7/Ndufa12/Ndufb9/Ndufc2/Cyc1/Uqcrh/Sdha/Ndufb8/Coq9/Ndufa10/Cox5b/Ndufs8/Cox4i1/Ndufv1/Uqcrfs1/LOC679739/Uqcrb/Uqcrc1/Ndufs2/Uqcrq/LOC679739/Uqcr10	26
GO:0006631	GO:0006631	fatty acid metabolic process	69/1198	361/16870	2.54846e-14	3.14469e-12	2.55158e-12	Mapk14/Acacb/Prkab1/Acads/Por/Pdk1/Ptges3/Acsf2/Pdk2/Oxsm/Dld/Acss1/Prkaa2/Acot11/Acat1/Decr1/Acox1/Cryl1/Ivd/Etfdh/Mtor/Hsd17b12/Acot2/Cpt1b/Acsl1/Hadh/Hadhb/Fabp4/Cygb/Auh/Fabp3/Acadl/Acaa2/Mgll/Acsf3/Etfa/Pccb/Zadh2/Acsl5/Acly/Anxa1/Akr1c14/Etfb/Acadvl/Ndufab1/Crat/Slc27a1/Echs1/Ugt1a1/Gstm2/Stat5b/Ech1/Nucb2/Lipe/Acadsb/Aldh5a1/Cbr4/Hadha/Eci2/Pam/Fasn/Apoc3/LOC100911186/Plin5/Eif6/Pecr/Cav1/…	69
GO:0051188	GO:0051188	cofactor biosynthetic process	53/1198	235/16870	2.77262e-14	3.34352e-12	2.71292e-12	Pcbd1/Acacb/Pfkl/Pdk1/Cpox/Sod1/Qdpr/Spta1/Cybb/Eno3/Pdk2/Hk2/Gclc/Galk1/Dld/Sptb/Acss1/Prkaa2/Acat1/Pdhb/Coq3/Pnp/Bpgm/Acsl1/Mpc1/Atp5if1/Gclm/Pgam2/Idh2/Hagh/Coq9/Acsl5/Akr1a1/Acly/Ank1/Gss/Sod2/Mthfd1l/Stat3/Coq8b/Dcakd/Hk3/Coq4/Gart/Coq10a/COX2/Coq8a/Eif6/Pgam1/Nadk2/G6pd/Pfkm/Ndufa9	53
GO:0007005	GO:0007005	mitochondrion organization	77/1198	434/16870	4.98021e-14	5.87222e-12	4.76469e-12	Eif4g1/Ndufb4/Gsk3b/Hsd17b10/Sqstm1/Pnpt1/Cox7a2l/Dcn/Mtfp1/Ndufaf7/Ndufa8/Ndufa5/Aifm1/Hk2/Gclc/Synj2bp/Bcl2l1/Ywhaz/Timm9/Ndufb11/Immt/Timm29/Ndufb9/Slc25a4/Prdx3/Ndufs4/Ndufs1/Ndufb5/Samm50/Ndufc2/Chchd3/Atp5if1/Gclm/Acaa2/Ndufb8/Ndufb10/Timm21/LOC102556337/Nol3/Ndufa10/Hspa4/Ndufs8/Cnp/Ndufa2/Optn/Afg3l2/Ndufab1/Dynlt1/Sod2/Rab3a/Pycard/Stat3/Romo1/Dmac2/Ndufa13/Vat1/Bax/Aip/Htra2/Ndufs7/Uqcr…	77
GO:0009127	GO:0009127	purine nucleoside monophosphate biosynthetic process	39/1198	141/16870	7.17631e-14	8.1016e-12	6.5736e-12	Atp5me/Pfkl/Atp5pf/Atp5po/Paics/Atp5f1b/Atp5pd/Eno3/Adss/Dmac2l/Hk2/Galk1/Prkaa2/Bcl2l1/Bpgm/Map2k1/Ada/Ndufc2/Cyc1/Pgam2/Atp5f1d/Cox5b/Ampd3/Stat3/Nipsnap2/Hk3/Atp5mf/Gart/Atp5mg/COX2/Vcp/Ak4/Atp5pb/Adssl1/Tmsb4x/Eif6/Atp5f1e/Pgam1/Pfkm	39
GO:0009168	GO:0009168	purine ribonucleoside monophosphate biosynthetic process	39/1198	141/16870	7.17631e-14	8.1016e-12	6.5736e-12	Atp5me/Pfkl/Atp5pf/Atp5po/Paics/Atp5f1b/Atp5pd/Eno3/Adss/Dmac2l/Hk2/Galk1/Prkaa2/Bcl2l1/Bpgm/Map2k1/Ada/Ndufc2/Cyc1/Pgam2/Atp5f1d/Cox5b/Ampd3/Stat3/Nipsnap2/Hk3/Atp5mf/Gart/Atp5mg/COX2/Vcp/Ak4/Atp5pb/Adssl1/Tmsb4x/Eif6/Atp5f1e/Pgam1/Pfkm	39
GO:0072329	GO:0072329	monocarboxylic acid catabolic process	34/1198	112/16870	1.48483e-13	1.64136e-11	1.33179e-11	Acacb/Acads/Acat1/Decr1/Acox1/Ivd/Etfdh/Mtor/Acot2/Cpt1b/Hadh/Hadhb/Auh/Fabp3/Acadl/Acaa2/Etfa/Pccb/Acsl5/Akr1a1/Etfb/Acadvl/Echs1/Ldhd/Ech1/Lipe/Acadsb/Aldh5a1/Hadha/Hoga1/Eci2/LOC100911186/Plin5/Pcca	34
GO:0007015	GO:0007015	actin filament organization	70/1198	385/16870	2.13991e-13	2.31721e-11	1.88017e-11	Marcks/Arpc1b/Hip1/Cd47/Clasp1/Actr3/Arf6/Myh9l1/Actr2/Ctnna1/Cav3/Dstnl1/Sptb/Capzb/Nckap1/Arpc3/Synpo2l/Arpc4/Mtor/Swap70/Brk1/Cald1/Lcp1/Arhgap18/Washc2c/Mtpn/Cyfip1/Cd2ap/Rhoc/Sorbs2/Cap1/Capza1/Arpc2/Obsl1/Tpm4/Cul3/Prkcd/Vasp/Nrap/Stmn1/Zyx/Tpm3/Bcar1/Coro1a/Arap1/Pycard/Diaph1/Cfl1/Twf1/Hsp90b1/Arpc5/Rasa1/Arrb1/Abi1/Enah/Nckap1l/Xirp1/Hcls1/Cap2/Apoa1/Cfl2/Tmsb4x/Ppp1r9b/Myadm/Flna/Capza2…	70
GO:0009156	GO:0009156	ribonucleoside monophosphate biosynthetic process	40/1198	153/16870	2.61975e-13	2.78008e-11	2.25575e-11	Atp5me/Pfkl/Atp5pf/Umps/Atp5po/Paics/Atp5f1b/Atp5pd/Eno3/Adss/Dmac2l/Hk2/Galk1/Prkaa2/Bcl2l1/Bpgm/Map2k1/Ada/Ndufc2/Cyc1/Pgam2/Atp5f1d/Cox5b/Ampd3/Stat3/Nipsnap2/Hk3/Atp5mf/Gart/Atp5mg/COX2/Vcp/Ak4/Atp5pb/Adssl1/Tmsb4x/Eif6/Atp5f1e/Pgam1/Pfkm	40
GO:0006635	GO:0006635	fatty acid beta-oxidation	26/1198	69/16870	3.77892e-13	3.93156e-11	3.19005e-11	Acacb/Acads/Acat1/Decr1/Acox1/Ivd/Etfdh/Mtor/Cpt1b/Hadh/Hadhb/Auh/Fabp3/Acadl/Acaa2/Etfa/Acsl5/Etfb/Acadvl/Echs1/Ech1/Acadsb/Hadha/Eci2/LOC100911186/Plin5	26
GO:0009124	GO:0009124	nucleoside monophosphate biosynthetic process	41/1198	164/16870	6.60512e-13	6.73976e-11	5.46861e-11	Atp5me/Pfkl/Atp5pf/Umps/Atp5po/Paics/Atp5f1b/Atp5pd/Eno3/Adss/Dmac2l/Hk2/Galk1/Dut/Prkaa2/Bcl2l1/Bpgm/Map2k1/Ada/Ndufc2/Cyc1/Pgam2/Atp5f1d/Cox5b/Ampd3/Stat3/Nipsnap2/Hk3/Atp5mf/Gart/Atp5mg/COX2/Vcp/Ak4/Atp5pb/Adssl1/Tmsb4x/Eif6/Atp5f1e/Pgam1/Pfkm	41
GO:0006733	GO:0006733	oxidoreduction coenzyme metabolic process	39/1198	151/16870	7.9248e-13	7.93377e-11	6.43742e-11	Pfkl/Mdh2/Eno3/Dlst/Hk2/Galk1/Prkaa2/Mdh1/Coq3/Pnp/Bpgm/Fdx1/Mpc1/Ldhb/Ldha/Pgam2/Idh2/Me2/Coq9/Naxe/Stat3/Coq8b/Prdx5/Hk3/Coq4/Nnt/Coq10a/Fmo1/Vcp/Coq8a/Eif6/Dcxr/Pgam1/Nadk2/Idh3g/G6pd/Kif1b/Pfkm/Ndufa9	39
GO:0009062	GO:0009062	fatty acid catabolic process	30/1198	95/16870	1.27892e-12	1.23381e-10	1.00111e-10	Acacb/Acads/Acat1/Decr1/Acox1/Ivd/Etfdh/Mtor/Acot2/Cpt1b/Hadh/Hadhb/Auh/Fabp3/Acadl/Acaa2/Etfa/Pccb/Acsl5/Etfb/Acadvl/Echs1/Ech1/Lipe/Acadsb/Hadha/Eci2/LOC100911186/Plin5/Pcca	30
GO:0019395	GO:0019395	fatty acid oxidation	30/1198	95/16870	1.27892e-12	1.23381e-10	1.00111e-10	Mapk14/Acacb/Acads/Por/Acat1/Decr1/Acox1/Ivd/Etfdh/Mtor/Cpt1b/Hadh/Hadhb/Cygb/Auh/Fabp3/Acadl/Acaa2/Etfa/Acsl5/Etfb/Acadvl/Echs1/Ech1/Nucb2/Acadsb/Hadha/Eci2/LOC100911186/Plin5	30
GO:0090407	GO:0090407	organophosphate biosynthetic process	81/1198	500/16870	1.67406e-12	1.58617e-10	1.28701e-10	Atp5me/Acacb/Pfkl/Pdk1/Atp5pf/Umps/Atp5po/Paics/Nme1/Atp5f1b/Guk1/Phka1/Apoa2/Atp5pd/Eno3/Pdk2/Adss/Myh9l1/Dmac2l/Suclg1/Hk2/Galk1/Dld/Pygl/Acss1/Dut/Prkaa2/Acat1/Pdhb/Bcl2l1/Nppa/Ctps1/Pnp/Bpgm/Map2k1/Ada/Acsl1/Dpm1/Papss1/Hdhd5/Ndufc2/Mpc1/Cyc1/Fabp3/Pgam2/Idh2/Atp5f1d/Acsl5/Cox5b/Idi1/Ckm/Acly/Ndufab1/Slc27a1/Ampd3/Pc/Kars/Stat3/Dcakd/Nipsnap2/Hk3/Cad/Atp5mf/Fitm2/Gart/Atp5mg/COX2/Capn2/Vcp/Ap…	81
GO:0009142	GO:0009142	nucleoside triphosphate biosynthetic process	37/1198	142/16870	2.29403e-12	2.13546e-10	1.7327e-10	Atp5me/Pfkl/Atp5pf/Atp5po/Nme1/Atp5f1b/Atp5pd/Eno3/Dmac2l/Suclg1/Hk2/Galk1/Prkaa2/Bcl2l1/Ctps1/Bpgm/Map2k1/Ndufc2/Cyc1/Pgam2/Atp5f1d/Cox5b/Stat3/Nipsnap2/Hk3/Cad/Atp5mf/Atp5mg/COX2/Vcp/Ak4/Atp5pb/Tmsb4x/Eif6/Atp5f1e/Pgam1/Pfkm	37
GO:0034440	GO:0034440	lipid oxidation	30/1198	97/16870	2.34445e-12	2.14477e-10	1.74026e-10	Mapk14/Acacb/Acads/Por/Acat1/Decr1/Acox1/Ivd/Etfdh/Mtor/Cpt1b/Hadh/Hadhb/Cygb/Auh/Fabp3/Acadl/Acaa2/Etfa/Acsl5/Etfb/Acadvl/Echs1/Ech1/Nucb2/Acadsb/Hadha/Eci2/LOC100911186/Plin5	30
GO:0009060	GO:0009060	aerobic respiration	26/1198	74/16870	2.51552e-12	2.26226e-10	1.83559e-10	Mdh2/Sdhc/Fh/Dlst/Suclg1/Suclg2/Pdhb/Sdhb/Mdh1/Shmt2/Uqcrh/Sdha/Idh2/Cox5b/Ndufs8/Sucla2/Cox4i1/Cs/Aco2/Ndufs7/Uqcrb/ND1/Uqcrc1/Vcp/Idh3g/Uqcr10	26
GO:0043254	GO:0043254	regulation of protein complex assembly	73/1198	433/16870	3.08541e-12	2.72853e-10	2.21392e-10	Lamp2/Numa1/Ppa1/Arpc1b/Clip1/Eif4g1/Slain2/Gsk3b/Actr3/Wars/Sec23a/Arf6/Sar1b/Actr2/Cav3/Fkbp4/Sptb/Psmc6/Capzb/Nckap1/Prkaa2/Cand1/Arpc3/Arpc4/Mtor/Dctn1/Brk1/Lcp1/Cryab/Arhgap18/Psmc3/Washc2c/Fblim1/Mapre1/Mtpn/Cyfip1/Cnot1/Rhoc/Vdac2/Capza1/Arpc2/Nol3/Prkcd/Vasp/Stmn1/Ide/Rps3/Mpp7/Psmc4/Coro1a/Pycard/Cfl1/Bax/Twf1/Ddx3x/Arpc5/Tppp/Rasa1/Msn/Irgm/Ncam1/Vcp/Nckap1l/Hcls1/Tmsb4x/Hdac6/Hcfc1/Mya…	73
GO:0009201	GO:0009201	ribonucleoside triphosphate biosynthetic process	35/1198	131/16870	4.11157e-12	3.57639e-10	2.90187e-10	Atp5me/Pfkl/Atp5pf/Atp5po/Nme1/Atp5f1b/Atp5pd/Eno3/Dmac2l/Hk2/Galk1/Prkaa2/Bcl2l1/Ctps1/Bpgm/Map2k1/Ndufc2/Cyc1/Pgam2/Atp5f1d/Cox5b/Stat3/Nipsnap2/Hk3/Cad/Atp5mf/Atp5mg/COX2/Vcp/Atp5pb/Tmsb4x/Eif6/Atp5f1e/Pgam1/Pfkm	35
GO:1901605	GO:1901605	alpha-amino acid metabolic process	45/1198	205/16870	6.71062e-12	5.74299e-10	4.65983e-10	Pcbd1/Plod3/Cpox/Gfpt2/Qdpr/Dglucy/Adss/Dlst/Gclc/Ero1a/Adhfe1/Plod1/Acat1/Hibadh/Shmt2/Ass1/Ivd/Ctps1/Aldh6a1/Auh/Got2/Mccc1/Gclm/Aldh18a1/Dpep1/Got1/Oat/Mccc2/Stat5b/Bcat2/Aldh5a1/Mri1/Cad/Gart/Hoga1/Plod2/P4ha2/Gpt/P4hb/Adssl1/Gstz1/P4ha1/Mut/Aldh18a1/Iffo2	45
GO:0006754	GO:0006754	ATP biosynthetic process	32/1198	116/16870	1.35033e-11	1.13728e-09	9.22785e-10	Atp5me/Pfkl/Atp5pf/Atp5po/Atp5f1b/Atp5pd/Eno3/Dmac2l/Hk2/Galk1/Prkaa2/Bcl2l1/Bpgm/Map2k1/Ndufc2/Cyc1/Pgam2/Atp5f1d/Cox5b/Stat3/Nipsnap2/Hk3/Atp5mf/Atp5mg/COX2/Vcp/Atp5pb/Tmsb4x/Eif6/Atp5f1e/Pgam1/Pfkm	32
GO:0006101	GO:0006101	citrate metabolic process	17/1198	34/16870	1.94972e-11	1.61644e-09	1.31157e-09	Mdh2/Sdhc/Fh/Dlst/Suclg1/Suclg2/Pdhb/Sdhb/Mdh1/Sdha/Idh2/Acly/Sucla2/Stat5b/Cs/Aco2/Idh3g	17
GO:0009206	GO:0009206	purine ribonucleoside triphosphate biosynthetic process	33/1198	125/16870	2.39979e-11	1.95897e-09	1.58949e-09	Atp5me/Pfkl/Atp5pf/Atp5po/Nme1/Atp5f1b/Atp5pd/Eno3/Dmac2l/Hk2/Galk1/Prkaa2/Bcl2l1/Bpgm/Map2k1/Ndufc2/Cyc1/Pgam2/Atp5f1d/Cox5b/Stat3/Nipsnap2/Hk3/Atp5mf/Atp5mg/COX2/Vcp/Atp5pb/Tmsb4x/Eif6/Atp5f1e/Pgam1/Pfkm	33
GO:0072350	GO:0072350	tricarboxylic acid metabolic process	18/1198	39/16870	2.7684e-11	2.22562e-09	1.80586e-09	Mdh2/Sdhc/Fh/Dlst/Suclg1/Suclg2/Pdhb/Sdhb/Mdh1/Ass1/Sdha/Idh2/Acly/Sucla2/Stat5b/Cs/Aco2/Idh3g	18
GO:0009145	GO:0009145	purine nucleoside triphosphate biosynthetic process	33/1198	126/16870	3.03335e-11	2.40223e-09	1.94916e-09	Atp5me/Pfkl/Atp5pf/Atp5po/Nme1/Atp5f1b/Atp5pd/Eno3/Dmac2l/Hk2/Galk1/Prkaa2/Bcl2l1/Bpgm/Map2k1/Ndufc2/Cyc1/Pgam2/Atp5f1d/Cox5b/Stat3/Nipsnap2/Hk3/Atp5mf/Atp5mg/COX2/Vcp/Atp5pb/Tmsb4x/Eif6/Atp5f1e/Pgam1/Pfkm	33
GO:0032271	GO:0032271	regulation of protein polymerization	44/1198	207/16870	3.57857e-11	2.79234e-09	2.26569e-09	Numa1/Arpc1b/Clip1/Slain2/Actr3/Arf6/Actr2/Cav3/Fkbp4/Sptb/Capzb/Nckap1/Arpc3/Arpc4/Mtor/Dctn1/Brk1/Arhgap18/Washc2c/Mapre1/Mtpn/Cyfip1/Vdac2/Capza1/Arpc2/Prkcd/Vasp/Stmn1/Rps3/Coro1a/Pycard/Cfl1/Twf1/Arpc5/Tppp/Rasa1/Nckap1l/Hcls1/Tmsb4x/Myadm/Capza2/Cav1/Hsp90aa1/Arf1	44
GO:0072594	GO:0072594	establishment of protein localization to organelle	63/1198	371/16870	7.19423e-11	5.53226e-09	4.48885e-09	Kpna6/Lamp2/Mapk14/Ranbp2/Cct6a/Ran/Cct8/Srp72/Rab3gap2/Tpr/Gosr2/Tnpo2/Sec61g/Hk2/Ipo9/Srp14/Ywhaz/Timm9/Timm29/Kpnb1/Srp68/Cct4/Ipo7/Srpra/Ap3b1/Ipo5/Cct5/Samm50/Pkia/Rab7a/Atp5if1/Sec61a1/Tcp1/Tnpo1/Timm21/LOC102556337/Nol3/Cct7/Macf1/Prkcd/Hspa4/Lars/Zpr1/Ap3d1/Cct3/Ipo4/Stat3/Romo1/Sgta/Ndufa13/Cfl1/Bax/Cct2/Aip/Ddx5/Srp54a/Hgs/Uqcrc2/Hcls1/Kpna1/Flna/Nedd4/Hsp90aa1	63
GO:0006790	GO:0006790	sulfur compound metabolic process	51/1198	269/16870	8.62262e-11	6.53594e-09	5.30323e-09	Tst/Glo1/Acacb/Iscu/Pdk1/Sod1/Acot9/Pdk2/Dcn/Dlst/Suclg1/Suclg2/Oxsm/Gclc/Dld/Acss1/Acot11/Acat1/Pdhb/Acot2/Acsl1/Papss1/Mpc1/Gclm/Acaa2/Hagh/Dpep1/Glrx3/Ciapin1/Acsl5/Gstk1/Acly/Sucla2/Isca1/Gstm2/Gss/Sod2/Stat5b/Acadsb/Cs/Aldh5a1/Mri1/Gsta4/Fasn/Mms19/Gstz1/Bola2/Gpx1/Mut/Bgn/G6pd	51
GO:0009108	GO:0009108	coenzyme biosynthetic process	40/1198	183/16870	1.13736e-10	8.44118e-09	6.84914e-09	Pcbd1/Acacb/Pfkl/Pdk1/Qdpr/Eno3/Pdk2/Hk2/Galk1/Dld/Acss1/Prkaa2/Acat1/Pdhb/Coq3/Pnp/Bpgm/Acsl1/Mpc1/Pgam2/Idh2/Coq9/Acsl5/Akr1a1/Acly/Mthfd1l/Stat3/Coq8b/Dcakd/Hk3/Coq4/Gart/Coq10a/Coq8a/Eif6/Pgam1/Nadk2/G6pd/Pfkm/Ndufa9	40
GO:0006900	GO:0006900	vesicle budding from membrane	21/1198	57/16870	1.14543e-10	8.44118e-09	6.84914e-09	Ppa1/Ap2m1/Sec31a/Sec23a/Sar1b/Vapb/Tmed10/Sec24c/Eps15/Anxa2/Ap3b1/Arfgap2/Sec24d/Cul3/Slc2a4/Picalm/Ap3d1/Tmed9/Gbf1/Ap1s2/Arf1	21
GO:1902903	GO:1902903	regulation of supramolecular fiber organization	59/1198	340/16870	1.20447e-10	8.75469e-09	7.10351e-09	Numa1/Arpc1b/Clip1/Cd47/Slain2/Clasp1/Actr3/Arf6/Actr2/Cav3/Dstnl1/Trim54/Fkbp4/Sptb/Capzb/Nckap1/Emilin1/Arpc3/Synpo2l/Arpc4/Mtor/Swap70/Dctn1/Brk1/Cryab/Akap13/Arhgap18/Washc2c/Mapre1/Mtpn/Cyfip1/Rhoc/Capza1/Map1a/Arpc2/Prkcd/Vasp/Stmn1/Rps3/Mylk3/Coro1a/Arap1/Pycard/Cfl1/Twf1/Arpc5/Rasa1/Nckap1l/Hcls1/Apoa1/Cfl2/Tmsb4x/Hdac6/Myadm/Flna/Capza2/Cav1/Lima1/Arf1	59
GO:0045454	GO:0045454	cell redox homeostasis	22/1198	63/16870	1.3969e-10	1.00161e-08	8.12704e-09	Txnrd2/Txn2/Erp44/Pdia4/Gclc/Dld/Ero1a/Txndc12/Prdx3/Txndc5/Pdia3/Sh3bgrl3/Glrx3/Txnl1/Prdx5/Tmx4/Nnt/Sco1/P4hb/Gpx1/Pdia6/Tmx1	22
GO:0009083	GO:0009083	branched-chain amino acid catabolic process	11/1198	15/16870	2.32001e-10	1.64133e-08	1.33176e-08	Acat1/Hibadh/Ivd/Bckdhb/Aldh6a1/Auh/Mccc1/Mccc2/Bckdk/Bckdha/Bcat2	11
GO:0051258	GO:0051258	protein polymerization	50/1198	268/16870	2.38541e-10	1.66539e-08	1.35129e-08	Numa1/Arpc1b/Clip1/Slain2/Clasp1/Actr3/Arf6/Actr2/Cav3/Fkbp4/Sptb/Capzb/Nckap1/Arpc3/Arpc4/Mtor/Dctn1/Brk1/Arhgap18/Washc2c/Mapre1/Mtpn/Cyfip1/Vdac2/Capza1/Arpc2/Ckap5/Casq2/Prkcd/Vasp/Stmn1/Rps3/Coro1a/Pycard/Diaph1/Tubg1/Cfl1/Twf1/Arpc5/Tppp/Rasa1/Nckap1l/Hcls1/Chmp2a/Tmsb4x/Myadm/Capza2/Cav1/Hsp90aa1/Arf1	50
GO:0006099	GO:0006099	tricarboxylic acid cycle	15/1198	30/16870	3.03814e-10	2.09355e-08	1.6987e-08	Mdh2/Sdhc/Fh/Dlst/Suclg1/Suclg2/Pdhb/Sdhb/Mdh1/Sdha/Idh2/Sucla2/Cs/Aco2/Idh3g	15
GO:0006418	GO:0006418	tRNA aminoacylation for protein translation	18/1198	44/16870	3.24695e-10	2.20876e-08	1.79218e-08	Dars/Wars/Yars/Pars2/Rars/Aimp1/Nars2/Cars2/Iars/Nars/Lars/Aars/Tars/Kars/Sars/Cars/Aarsd1/Mars	18
GO:0006575	GO:0006575	cellular modified amino acid metabolic process	37/1198	167/16870	3.76829e-10	2.53096e-08	2.05361e-08	Glo1/Plod3/Por/Sod1/Aldh9a1/Cpq/Gclc/Ero1a/Plod1/Shmt2/Ass1/Cpt1b/Acadl/Gclm/Hagh/Ttr/Gstk1/Ckm/Crat/Slc27a1/Gstm2/Gss/Sod2/Stat5b/Mthfd1l/Aldh5a1/Mri1/Gart/Hoga1/Plod2/Gsta4/P4ha2/P4hb/Gstz1/Gpx1/P4ha1/G6pd	37
GO:0032970	GO:0032970	regulation of actin filament-based process	61/1198	369/16870	4.39451e-10	2.91466e-08	2.36494e-08	Pln/Arpc1b/Cd47/Clasp1/Actr3/Arf6/Myh9l1/Actr2/Cav3/Arhgdib/Dstnl1/Sptb/Atp1a2/Capzb/Nckap1/Arpc3/Synpo2l/Arpc4/Mtor/Swap70/Brk1/Akap13/Ank2/Arhgap18/Washc2c/Mtpn/Cyfip1/Cd2ap/Rhoc/Capza1/Arpc2/Casq2/Prkcd/Vasp/Dsg2/Stmn1/Mylk3/Ctsl/Coro1a/Arap1/Pycard/Cfl1/Twf1/Lrp1/Arpc5/Rasa1/Atp1a1/Pam/Nckap1l/Hcls1/Cnn2/Apoa1/Cfl2/Tmsb4x/Abracl/Myadm/Flna/Capza2/Cav1/Lima1/Arf1	61
GO:0009081	GO:0009081	branched-chain amino acid metabolic process	12/1198	19/16870	4.923e-10	3.22487e-08	2.61664e-08	Acat1/Hibadh/Ivd/Bckdhb/Aldh6a1/Auh/Mccc1/Mccc2/Stat5b/Bckdk/Bckdha/Bcat2	12
GO:0008154	GO:0008154	actin polymerization or depolymerization	41/1198	200/16870	5.34751e-10	3.46023e-08	2.80762e-08	Arpc1b/Actr3/Arf6/Actr2/Dstnl1/Sptb/Capzb/Nckap1/Arpc3/Arpc4/Mtor/Swap70/Brk1/Arhgap18/Washc2c/Mtpn/Cyfip1/Cap1/Capza1/Arpc2/Prkcd/Vasp/Coro1a/Pycard/Diaph1/Cfl1/Twf1/Arpc5/Rasa1/Abi1/Enah/Nckap1l/Hcls1/Cap2/Cfl2/Tmsb4x/Ppp1r9b/Myadm/Capza2/Lima1/Arf1	41
GO:0031334	GO:0031334	positive regulation of protein complex assembly	45/1198	234/16870	6.8928e-10	4.40641e-08	3.57534e-08	Numa1/Arpc1b/Clip1/Eif4g1/Slain2/Gsk3b/Actr3/Wars/Arf6/Actr2/Cav3/Psmc6/Nckap1/Cand1/Arpc3/Arpc4/Mtor/Dctn1/Brk1/Lcp1/Psmc3/Washc2c/Mapre1/Cyfip1/Cnot1/Rhoc/Arpc2/Vasp/Ide/Rps3/Mpp7/Psmc4/Coro1a/Pycard/Bax/Arpc5/Tppp/Msn/Vcp/Nckap1l/Hdac6/Ctnnb1/Cav1/Hsp90aa1/Arf1	45
GO:0019362	GO:0019362	pyridine nucleotide metabolic process	32/1198	135/16870	9.59545e-10	5.98982e-08	4.86011e-08	Pfkl/Mdh2/Eno3/Dlst/Hk2/Galk1/Prkaa2/Mdh1/Pnp/Bpgm/Fdx1/Mpc1/Ldhb/Ldha/Pgam2/Idh2/Me2/Naxe/Stat3/Prdx5/Hk3/Nnt/Fmo1/Vcp/Eif6/Dcxr/Pgam1/Nadk2/Idh3g/G6pd/Kif1b/Pfkm	32
GO:0046496	GO:0046496	nicotinamide nucleotide metabolic process	32/1198	135/16870	9.59545e-10	5.98982e-08	4.86011e-08	Pfkl/Mdh2/Eno3/Dlst/Hk2/Galk1/Prkaa2/Mdh1/Pnp/Bpgm/Fdx1/Mpc1/Ldhb/Ldha/Pgam2/Idh2/Me2/Naxe/Stat3/Prdx5/Hk3/Nnt/Fmo1/Vcp/Eif6/Dcxr/Pgam1/Nadk2/Idh3g/G6pd/Kif1b/Pfkm	32
GO:0043039	GO:0043039	tRNA aminoacylation	18/1198	48/16870	1.75408e-09	1.08223e-07	8.78115e-08	Dars/Wars/Yars/Pars2/Rars/Aimp1/Nars2/Cars2/Iars/Nars/Lars/Aars/Tars/Kars/Sars/Cars/Aarsd1/Mars	18
GO:0072524	GO:0072524	pyridine-containing compound metabolic process	32/1198	140/16870	2.53811e-09	1.54795e-07	1.256e-07	Pfkl/Mdh2/Eno3/Dlst/Hk2/Galk1/Prkaa2/Mdh1/Pnp/Bpgm/Fdx1/Mpc1/Ldhb/Ldha/Pgam2/Idh2/Me2/Naxe/Stat3/Prdx5/Hk3/Nnt/Fmo1/Vcp/Eif6/Dcxr/Pgam1/Nadk2/Idh3g/G6pd/Kif1b/Pfkm	32
GO:0043038	GO:0043038	amino acid activation	18/1198	49/16870	2.58955e-09	1.56138e-07	1.2669e-07	Dars/Wars/Yars/Pars2/Rars/Aimp1/Nars2/Cars2/Iars/Nars/Lars/Aars/Tars/Kars/Sars/Cars/Aarsd1/Mars	18
GO:0050821	GO:0050821	protein stabilization	35/1198	163/16870	2.71315e-09	1.61752e-07	1.31245e-07	Cog3/Lamp2/Bag6/Cct6a/Hip1/Cct8/Ptges3/Atp1b1/Calr/Usp9x/Rpl23/Npm1/Rtn4/Nckap1/Rps7/Cct4/Cryab/Ank2/Cct5/Naa15/Tcp1/Cct7/Ppib/Aak1/Cct3/Pin1/Cct2/Usp13/Irgm/Apoa1/Phb/Hcfc1/P3h1/Flna/Hsp90aa1	35
GO:0006888	GO:0006888	ER to Golgi vesicle-mediated transport	29/1198	119/16870	2.93966e-09	1.73309e-07	1.40622e-07	Cog3/Ppa1/Sec31a/Uso1/Gosr2/Sec23a/Sar1b/Vapb/Copa/Tmed10/Sec24c/Copg1/Hyou1/Copg2/Arfgap2/Ykt6/Sec24d/Cul3/Lman2/Ank1/Sec22b/Tmed9/Trappc8/Scfd1/Vcp/Zw10/Copb1/Arf1/Arcn1	29
GO:0018208	GO:0018208	peptidyl-proline modification	19/1198	57/16870	6.16031e-09	3.55289e-07	2.8828e-07	Ranbp2/Fkbp3/Fkbp9/Fkbp4/Fkbp1a/Fkbp10/Ppib/Ppic/Ptpa/Pin1/Fkbp2/Fkbp15/Ppia/P4ha2/P4hb/P4ha1/P3h1/Ppial4d/Fkbp8	19
GO:0061077	GO:0061077	chaperone-mediated protein folding	19/1198	57/16870	6.16031e-09	3.55289e-07	2.8828e-07	Dnajb5/Ptges3/Calr/Canx/Pdia4/Fkbp4/Ero1a/Hspa2/Fkbp1a/Unc45b/Dnajb4/Ppib/Hspa5/St13/Dnajb2/Sgta/Hspb6/Cct2/Hspb1	19
GO:0070849	GO:0070849	response to epidermal growth factor	20/1198	64/16870	8.75112e-09	4.99284e-07	4.05117e-07	Serpine1/Tpr/Actr3/Col1a1/Eef1a1/Acot2/Iqgap1/Ptpn12/Arpc2/Zpr1/Stat5b/Cfl1/Mars/Cad/Dab2/Rasa1/Dusp3/Hnrnpa1/Ppp1r9b/Git1	20
GO:0006120	GO:0006120	mitochondrial electron transport, NADH to ubiquinone	12/1198	23/16870	1.01075e-08	5.6766e-07	4.60596e-07	Ndufa8/Dld/Ndufa7/Ndufb9/Ndufc2/Ndufb8/Coq9/Ndufa10/Ndufs8/Ndufv1/LOC679739/LOC679739	12
GO:0008064	GO:0008064	regulation of actin polymerization or depolymerization	35/1198	171/16870	1.01635e-08	5.6766e-07	4.60596e-07	Arpc1b/Actr3/Arf6/Actr2/Dstnl1/Sptb/Capzb/Nckap1/Arpc3/Arpc4/Mtor/Swap70/Brk1/Arhgap18/Washc2c/Mtpn/Cyfip1/Capza1/Arpc2/Prkcd/Vasp/Coro1a/Pycard/Cfl1/Twf1/Arpc5/Rasa1/Nckap1l/Hcls1/Cfl2/Tmsb4x/Myadm/Capza2/Lima1/Arf1	35
GO:0009063	GO:0009063	cellular amino acid catabolic process	25/1198	97/16870	1.05997e-08	5.85852e-07	4.75358e-07	Qdpr/Dlst/Adhfe1/Acat1/Hibadh/Shmt2/Ivd/Bckdhb/Aldh6a1/Auh/Got2/Mccc1/Pccb/Got1/Oat/Mccc2/Bckdk/Bckdha/Bcat2/Aldh5a1/Hoga1/Gpt/Gstz1/Pcca/Iffo2	25
GO:0006890	GO:0006890	retrograde vesicle-mediated transport, Golgi to ER	16/1198	42/16870	1.07967e-08	5.90589e-07	4.79201e-07	Cog3/Copa/Tmed10/Copz2/Arf4/Arfgap2/Bicd2/Lman2/Sec22b/Scyl1/Nbas/Gbf1/Scfd1/Copz1/Copb1/Arcn1	16
GO:0044242	GO:0044242	cellular lipid catabolic process	37/1198	188/16870	1.17849e-08	6.38066e-07	5.17724e-07	Acacb/Acads/Apoa2/Acat1/Naga/Decr1/Acox1/Ivd/Etfdh/Mtor/Acot2/Cpt1b/Hadh/Hadhb/Gla/Auh/Fabp3/Acadl/Acaa2/Mgll/Etfa/Pccb/Acsl5/Prkcd/Etfb/Acadvl/Echs1/Ech1/Lipe/Acadsb/Hadha/Eci2/Apoa1/Apoc3/LOC100911186/Plin5/Pcca	37
GO:0030832	GO:0030832	regulation of actin filament length	35/1198	173/16870	1.39245e-08	7.46295e-07	6.0554e-07	Arpc1b/Actr3/Arf6/Actr2/Dstnl1/Sptb/Capzb/Nckap1/Arpc3/Arpc4/Mtor/Swap70/Brk1/Arhgap18/Washc2c/Mtpn/Cyfip1/Capza1/Arpc2/Prkcd/Vasp/Coro1a/Pycard/Cfl1/Twf1/Arpc5/Rasa1/Nckap1l/Hcls1/Cfl2/Tmsb4x/Myadm/Capza2/Lima1/Arf1	35
GO:0006637	GO:0006637	acyl-CoA metabolic process	23/1198	85/16870	1.50206e-08	7.89104e-07	6.40275e-07	Acacb/Pdk1/Acot9/Pdk2/Dlst/Suclg1/Suclg2/Oxsm/Dld/Acss1/Acot11/Acat1/Pdhb/Acot2/Acsl1/Mpc1/Acaa2/Acsl5/Acly/Sucla2/Acadsb/Cs/Fasn	23
GO:0035383	GO:0035383	thioester metabolic process	23/1198	85/16870	1.50206e-08	7.89104e-07	6.40275e-07	Acacb/Pdk1/Acot9/Pdk2/Dlst/Suclg1/Suclg2/Oxsm/Dld/Acss1/Acot11/Acat1/Pdhb/Acot2/Acsl1/Mpc1/Acaa2/Acsl5/Acly/Sucla2/Acadsb/Cs/Fasn	23
GO:0033865	GO:0033865	nucleoside bisphosphate metabolic process	26/1198	106/16870	1.65778e-08	8.45788e-07	6.86269e-07	Acacb/Pdk1/Acot9/Pdk2/Dlst/Suclg1/Suclg2/Oxsm/Dld/Acss1/Acot11/Acat1/Pdhb/Acot2/Acsl1/Papss1/Mpc1/Acaa2/Acsl5/Acly/Sucla2/Mccc2/Acadsb/Dcakd/Cs/Fasn	26
GO:0033875	GO:0033875	ribonucleoside bisphosphate metabolic process	26/1198	106/16870	1.65778e-08	8.45788e-07	6.86269e-07	Acacb/Pdk1/Acot9/Pdk2/Dlst/Suclg1/Suclg2/Oxsm/Dld/Acss1/Acot11/Acat1/Pdhb/Acot2/Acsl1/Papss1/Mpc1/Acaa2/Acsl5/Acly/Sucla2/Mccc2/Acadsb/Dcakd/Cs/Fasn	26
GO:0034032	GO:0034032	purine nucleoside bisphosphate metabolic process	26/1198	106/16870	1.65778e-08	8.45788e-07	6.86269e-07	Acacb/Pdk1/Acot9/Pdk2/Dlst/Suclg1/Suclg2/Oxsm/Dld/Acss1/Acot11/Acat1/Pdhb/Acot2/Acsl1/Papss1/Mpc1/Acaa2/Acsl5/Acly/Sucla2/Mccc2/Acadsb/Dcakd/Cs/Fasn	26
GO:0015985	GO:0015985	energy coupled proton transport, down electrochemical gradient	11/1198	20/16870	2.04684e-08	1.02458e-06	8.31337e-07	Atp5me/Atp5pf/Atp5po/Atp5f1b/Atp5pd/Cyc1/Atp5f1d/Cox5b/Atp5mg/Atp5pb/Atp5f1e	11
GO:0015986	GO:0015986	ATP synthesis coupled proton transport	11/1198	20/16870	2.04684e-08	1.02458e-06	8.31337e-07	Atp5me/Atp5pf/Atp5po/Atp5f1b/Atp5pd/Cyc1/Atp5f1d/Cox5b/Atp5mg/Atp5pb/Atp5f1e	11
GO:0042542	GO:0042542	response to hydrogen peroxide	37/1198	192/16870	2.11804e-08	1.05031e-06	8.52216e-07	Serpine1/Txnrd2/Sod1/Gsk3b/Col1a1/Mb/Cst3/Aifm1/Xdh/Bcl2l1/Akr1b1/Ada/Cryab/Prdx3/Aqp1/Ldha/Stat1/Hmox1/Arpc2/Hp/Nol3/Prkcd/Rps3/Anxa1/Optn/Sod2/Eef2/Cfl1/Slc4a1/Pcna/Hspb1/Stat6/Hk3/Cfh/Capn2/Hdac6/Gpx1	37
GO:0051260	GO:0051260	protein homooligomerization	57/1198	370/16870	2.26671e-08	1.11363e-06	9.0359e-07	Lamp2/Pln/Cuta/Pcbd1/Marcks/Acacb/Acads/Pfkl/Spag9/Hsd17b10/Pnpt1/Npm1/Atl2/Dut/Ehd4/Gsdmd/Acat1/Shmt2/Decr1/Emilin1/Ivd/Eef1a1/Brk1/Dync1li1/Cryab/Thbs4/Rhoc/Tgm2/Acadl/Entpd2/Atp5if1/C9/Clybl/Hmox1/Atxn10/Vasp/Ide/Optn/Acot13/Sod2/St13/Naxe/Pycard/Bax/Atl3/Trim72/Htra2/Aldh5a1/Gbp1/Cbr4/Dync1li2/Pam/Vcp/Chmp2a/Dcxr/Cav1/Pfkm	57
GO:1904851	GO:1904851	positive regulation of establishment of protein localization to telomere	8/1198	10/16870	2.50176e-08	1.21783e-06	9.88143e-07	Cct6a/Cct8/Cct4/Cct5/Tcp1/Cct7/Cct3/Cct2	8
GO:0032273	GO:0032273	positive regulation of protein polymerization	28/1198	123/16870	2.73477e-08	1.31915e-06	1.07035e-06	Numa1/Arpc1b/Clip1/Slain2/Actr3/Arf6/Actr2/Cav3/Nckap1/Arpc3/Arpc4/Mtor/Dctn1/Brk1/Washc2c/Mapre1/Cyfip1/Arpc2/Vasp/Rps3/Coro1a/Pycard/Arpc5/Tppp/Nckap1l/Cav1/Hsp90aa1/Arf1	28
GO:0055001	GO:0055001	muscle cell development	37/1198	194/16870	2.81837e-08	1.34723e-06	1.09314e-06	Mypn/Sgcb/Sgcd/Naca/Gsk3b/Cav3/Trim54/Flnc/Capzb/Klhl41/Nppa/Mtor/Slc25a4/Akap13/Itgb1/Ank2/Alpk3/Sorbs2/Obsl1/Casq2/Nrap/Mylk3/Afg3l2/Klhl40/Pin1/Col14a1/Xirp1/Cfl2/Dmd/Myo18b/Gpx1/Trip10/G6pd/Actn1/Myom1/Popdc2/Ldb3	37
GO:0010256	GO:0010256	endomembrane system organization	55/1198	355/16870	3.28257e-08	1.55512e-06	1.26181e-06	Cog3/Bag6/Sod1/Uso1/Rab3gap2/Clasp1/Sqstm1/Spta1/Cltc/Rtn4/Sec23a/Vapb/Arl1/Cav3/Atl2/Sptb/Ndrg1/Arfgef2/Tmem43/Golga5/Tmed10/Ywhaz/Washc4/Dctn1/Map2k1/Ptbp1/Ank2/Ehd2/Aqp1/Arhgef7/Sec61a1/Pacsin3/Fcho2/Obsl1/Agfg1/Lman2/Prkcd/Csnk1a1/Optn/Rab5c/Rab18/Ap3d1/Sgta/Map2k2/Atl3/Tmed9/Trim72/Trappc8/Gbf1/Micall1/Chmp2a/Zw10/Gorasp2/Cav1/Emd	55
GO:0046394	GO:0046394	carboxylic acid biosynthetic process	54/1198	346/16870	3.39927e-08	1.59615e-06	1.29511e-06	Acacb/Prkab1/Pfkl/Plod3/Ptges3/Ugdh/Eno3/Cltc/Lta4h/Oxsm/Hk2/Galk1/Acss1/Prkaa2/Plod1/Acot11/Shmt2/Ass1/Hsd17b12/Bpgm/Got2/Acadl/Ldha/Pgam2/Rbp1/Mgll/Acsf3/Aldh18a1/Got1/Akr1a1/Oat/Acly/Anxa1/Acadvl/Ndufab1/Mthfd1l/Stat3/Bcat2/Cbr4/Mri1/Hk3/Ap2a1/Cad/Gart/Hoga1/Plod2/Fasn/Apoc3/Eif6/Pgam1/Pecr/Pfkm/Aldh18a1/Prkag1	54
GO:0110053	GO:0110053	regulation of actin filament organization	43/1198	247/16870	3.61917e-08	1.6845e-06	1.3668e-06	Arpc1b/Cd47/Clasp1/Actr3/Arf6/Actr2/Dstnl1/Sptb/Capzb/Nckap1/Arpc3/Synpo2l/Arpc4/Mtor/Swap70/Brk1/Arhgap18/Washc2c/Mtpn/Cyfip1/Rhoc/Capza1/Arpc2/Prkcd/Vasp/Stmn1/Coro1a/Arap1/Pycard/Cfl1/Twf1/Arpc5/Rasa1/Nckap1l/Hcls1/Apoa1/Cfl2/Tmsb4x/Myadm/Flna/Capza2/Lima1/Arf1	43
GO:0000413	GO:0000413	protein peptidyl-prolyl isomerization	15/1198	40/16870	4.00207e-08	1.84652e-06	1.49826e-06	Ranbp2/Fkbp3/Fkbp9/Fkbp4/Fkbp1a/Fkbp10/Ppib/Ppic/Ptpa/Pin1/Fkbp2/Fkbp15/Ppia/Ppial4d/Fkbp8	15
GO:0016053	GO:0016053	organic acid biosynthetic process	54/1198	348/16870	4.1463e-08	1.89657e-06	1.53887e-06	Acacb/Prkab1/Pfkl/Plod3/Ptges3/Ugdh/Eno3/Cltc/Lta4h/Oxsm/Hk2/Galk1/Acss1/Prkaa2/Plod1/Acot11/Shmt2/Ass1/Hsd17b12/Bpgm/Got2/Acadl/Ldha/Pgam2/Rbp1/Mgll/Acsf3/Aldh18a1/Got1/Akr1a1/Oat/Acly/Anxa1/Acadvl/Ndufab1/Mthfd1l/Stat3/Bcat2/Cbr4/Mri1/Hk3/Ap2a1/Cad/Gart/Hoga1/Plod2/Fasn/Apoc3/Eif6/Pgam1/Pecr/Pfkm/Aldh18a1/Prkag1	54
GO:0032956	GO:0032956	regulation of actin cytoskeleton organization	51/1198	322/16870	5.03012e-08	2.28118e-06	1.85094e-06	Arpc1b/Cd47/Clasp1/Actr3/Arf6/Actr2/Cav3/Arhgdib/Dstnl1/Sptb/Capzb/Nckap1/Arpc3/Synpo2l/Arpc4/Mtor/Swap70/Brk1/Akap13/Arhgap18/Washc2c/Mtpn/Cyfip1/Cd2ap/Rhoc/Capza1/Arpc2/Prkcd/Vasp/Stmn1/Mylk3/Ctsl/Coro1a/Arap1/Pycard/Cfl1/Twf1/Lrp1/Arpc5/Rasa1/Pam/Nckap1l/Hcls1/Apoa1/Cfl2/Tmsb4x/Myadm/Flna/Capza2/Lima1/Arf1	51
GO:0055002	GO:0055002	striated muscle cell development	35/1198	182/16870	5.35483e-08	2.40786e-06	1.95373e-06	Mypn/Sgcb/Sgcd/Naca/Gsk3b/Cav3/Flnc/Capzb/Klhl41/Nppa/Mtor/Slc25a4/Akap13/Itgb1/Alpk3/Sorbs2/Obsl1/Casq2/Nrap/Mylk3/Afg3l2/Klhl40/Pin1/Col14a1/Xirp1/Cfl2/Dmd/Myo18b/Gpx1/Trip10/G6pd/Actn1/Myom1/Popdc2/Ldb3	35
GO:0030833	GO:0030833	regulation of actin filament polymerization	31/1198	151/16870	6.50498e-08	2.90045e-06	2.35341e-06	Arpc1b/Actr3/Arf6/Actr2/Sptb/Capzb/Nckap1/Arpc3/Arpc4/Mtor/Brk1/Arhgap18/Washc2c/Mtpn/Cyfip1/Capza1/Arpc2/Prkcd/Vasp/Coro1a/Pycard/Cfl1/Twf1/Arpc5/Rasa1/Nckap1l/Hcls1/Tmsb4x/Myadm/Capza2/Arf1	31
GO:0070203	GO:0070203	regulation of establishment of protein localization to telomere	8/1198	11/16870	8.5986e-08	3.80201e-06	3.08494e-06	Cct6a/Cct8/Cct4/Cct5/Tcp1/Cct7/Cct3/Cct2	8
GO:0071364	GO:0071364	cellular response to epidermal growth factor stimulus	17/1198	54/16870	1.0086e-07	4.42282e-06	3.58865e-06	Actr3/Col1a1/Eef1a1/Iqgap1/Ptpn12/Arpc2/Zpr1/Stat5b/Cfl1/Mars/Cad/Dab2/Rasa1/Dusp3/Hnrnpa1/Ppp1r9b/Git1	17
GO:1902905	GO:1902905	positive regulation of supramolecular fiber organization	36/1198	195/16870	1.02343e-07	4.44731e-06	3.60853e-06	Numa1/Arpc1b/Clip1/Cd47/Slain2/Actr3/Arf6/Actr2/Cav3/Dstnl1/Nckap1/Arpc3/Synpo2l/Arpc4/Mtor/Swap70/Dctn1/Brk1/Washc2c/Mapre1/Cyfip1/Rhoc/Arpc2/Vasp/Rps3/Mylk3/Coro1a/Pycard/Cfl1/Arpc5/Nckap1l/Apoa1/Cfl2/Flna/Cav1/Arf1	36
GO:0016050	GO:0016050	vesicle organization	42/1198	247/16870	1.03094e-07	4.44731e-06	3.60853e-06	Ppa1/Kif13a/Ap2m1/Snap29/Sec31a/Uso1/Sqstm1/Gosr2/Sec23a/Sar1b/Vapb/Arfgef2/Tmed10/Washc4/Sec24c/Eps15/Anxa2/Ptbp1/Ap3b1/Aqp1/Cd2ap/Rab7a/Snapin/Arfgap2/Sec24d/Agfg1/Cul3/Slc2a4/Kif5b/Anxa1/Picalm/Rab5c/Sec22b/Ap3d1/Coro1a/Rab3a/Eea1/Tmed9/Gbf1/Ap1s2/Cav1/Arf1	42
GO:0072593	GO:0072593	reactive oxygen species metabolic process	45/1198	274/16870	1.04583e-07	4.47516e-06	3.63112e-06	Mapk14/Itgb2/Por/Cd47/Sod1/Cybb/Hk2/Xdh/LOC103692716/Ass1/Ndufs3/Eef1a1/Mtor/Cryab/Prdx3/Ndufs4/Gla/Ndufs1/Ndufc2/Arf4/Atp5if1/Hp/Prkcd/Eif5a/Sod2/Stat3/Romo1/Ndufa13/Prdx5/Gbf1/Nnt/Hba1/COX2/Thbs1/Hba-a1/Plin5/Gpx1/Mpv17/Eif6/Fbln5/Ndufaf2/G6pd/Cav1/Hsp90aa1/Pxdn	45
GO:0006413	GO:0006413	translational initiation	26/1198	116/16870	1.1863e-07	5.03562e-06	4.08588e-06	Abcf1/Eif3b/Eif4h/Eif4g1/Tpr/Eif3h/Npm1/Eif1ax/Eif3a/Rps24/Dnajc3/Eif3l/Eif3m/Eif2a/Eif4g3/Eif4g2/Eif2s2/Abce1/Eif3c/Habp4/Ddx3x/Eif3el1/Eif4a1/Khdrbs1/Eif6/Eif2s3	26
GO:0042692	GO:0042692	muscle cell differentiation	56/1198	383/16870	1.83789e-07	7.73047e-06	6.27247e-06	Mypn/Mapk14/Sgcb/Sgcd/Naca/Spag9/Gsk3b/Calr/Tnpo2/Myh9l1/Cav3/Trim54/Setd3/Smyd1/Flnc/Capzb/Klhl41/Nppa/Mtor/Cast/Ptbp1/Slc25a4/Akap13/Itgb1/Ank2/Ehd2/Alpk3/Mtpn/Sorbs2/Ankrd2/Ifitm3/Obsl1/Casq2/Eif5a/Nrap/Mylk3/Afg3l2/Sod2/Klhl40/Pin1/Trim72/Col14a1/Capn2/Xirp1/Cfl2/Dmd/Myo18b/Hdac6/Gpx1/Ctnnb1/Trip10/G6pd/Actn1/Myom1/Popdc2/Ldb3	56
GO:0051146	GO:0051146	striated muscle cell differentiation	48/1198	307/16870	1.8503e-07	7.73047e-06	6.27247e-06	Mypn/Mapk14/Sgcb/Sgcd/Naca/Spag9/Gsk3b/Calr/Myh9l1/Cav3/Smyd1/Flnc/Capzb/Klhl41/Nppa/Mtor/Cast/Slc25a4/Akap13/Itgb1/Ehd2/Alpk3/Mtpn/Sorbs2/Ankrd2/Ifitm3/Obsl1/Casq2/Nrap/Mylk3/Afg3l2/Klhl40/Pin1/Trim72/Col14a1/Capn2/Xirp1/Cfl2/Dmd/Myo18b/Hdac6/Gpx1/Trip10/G6pd/Actn1/Myom1/Popdc2/Ldb3	48
GO:0016042	GO:0016042	lipid catabolic process	46/1198	289/16870	1.95346e-07	8.09769e-06	6.57043e-06	Acacb/Acads/Hsd17b11/Plcd3/Apoa2/Acat1/Naga/Decr1/Acox1/Plbd1/Ivd/Etfdh/Mtor/Acot2/Cpt1b/Hadh/Hadhb/Gla/Auh/Rab7a/Ppt1/Fabp3/Acadl/Acaa2/Mgll/Etfa/Pccb/Acsl5/Prkcd/Etfb/Acadvl/Echs1/Ugt1a1/Ech1/Lipe/Acadsb/Hadha/Eci2/Apoa1/Apoc3/LOC100911186/Plin5/Ywhah/Pcca/Pafah1b2/Iah1	46
GO:0000302	GO:0000302	response to reactive oxygen species	46/1198	290/16870	2.16586e-07	8.90858e-06	7.22838e-06	Serpine1/Txnrd2/Sod1/Gsk3b/Prkca/Col1a1/Pdk2/Mb/Cst3/Aifm1/Xdh/Bcl2l1/Akr1b1/Ada/Cryab/Prdx3/Aqp1/Ldha/Stat1/Hmox1/Arpc2/Hp/Nol3/Dpep1/Prkcd/Rps3/Anxa1/Optn/Sod2/Bcar1/Romo1/Eef2/Cfl1/Slc4a1/Prdx5/Pcna/Hspb1/Stat6/Hk3/Cfh/Capn2/Thbs1/Hdac6/Gpx1/Mpv17/Fbln5	46
GO:0070202	GO:0070202	regulation of establishment of protein localization to chromosome	8/1198	12/16870	2.41814e-07	9.86975e-06	8.00827e-06	Cct6a/Cct8/Cct4/Cct5/Tcp1/Cct7/Cct3/Cct2	8
GO:0051495	GO:0051495	positive regulation of cytoskeleton organization	38/1198	220/16870	2.74352e-07	1.11123e-05	9.01648e-06	Numa1/Arpc1b/Clip1/Cd47/Slain2/Actr3/Npm1/Arf6/Actr2/Cav3/Dstnl1/Dync1h1/Nckap1/Arpc3/Synpo2l/Arpc4/Mtor/Swap70/Dctn1/Brk1/Washc2c/Mapre1/Cyfip1/Rhoc/Arpc2/Vasp/Rps3/Mylk3/Coro1a/Pycard/Cfl1/Arpc5/Nckap1l/Apoa1/Cfl2/Flna/Cav1/Arf1	38
GO:0030041	GO:0030041	actin filament polymerization	32/1198	169/16870	2.8556e-07	1.14786e-05	9.31371e-06	Arpc1b/Actr3/Arf6/Actr2/Sptb/Capzb/Nckap1/Arpc3/Arpc4/Mtor/Brk1/Arhgap18/Washc2c/Mtpn/Cyfip1/Capza1/Arpc2/Prkcd/Vasp/Coro1a/Pycard/Diaph1/Cfl1/Twf1/Arpc5/Rasa1/Nckap1l/Hcls1/Tmsb4x/Myadm/Capza2/Arf1	32
GO:0022411	GO:0022411	cellular component disassembly	51/1198	342/16870	3.50215e-07	1.39717e-05	1.13366e-05	Lamp2/Snap29/Clasp1/Lamc1/Sqstm1/Rpl23/Cst3/Dstnl1/Aifm1/Hk2/Trim54/Fyco1/Hspa2/Sptb/Capzb/Swap70/Dctn1/Lcp1/LOC103689968/Washc2c/Mtpn/Atp5if1/Snapin/Capza1/Map1a/Arpc2/Eif5a/Stmn1/Kif5b/Optn/Abce1/Etf1/Cfl1/Bax/Ctss/Htra2/Twf1/Gfm2/Mrrf/Gbf1/Dpp4/Irgm/Vcp/Dusp3/Cfl2/Hdac6/Cdk5rap3/Ppp1r9b/Capza2/Retreg1/Lima1	51
GO:0006084	GO:0006084	acetyl-CoA metabolic process	13/1198	35/16870	3.69458e-07	1.46295e-05	1.18703e-05	Acacb/Pdk1/Pdk2/Dlst/Dld/Acss1/Acat1/Pdhb/Mpc1/Acaa2/Acly/Cs/Fasn	13
GO:0006891	GO:0006891	intra-Golgi vesicle-mediated transport	11/1198	25/16870	3.89788e-07	1.53201e-05	1.24307e-05	Cog3/Uso1/Gosr2/Copa/Golga5/Copz2/Copg1/Copg2/Copz1/Cog5/Copb1	11
GO:0003012	GO:0003012	muscle system process	56/1198	394/16870	4.72747e-07	1.84441e-05	1.49654e-05	Pln/Sod1/Mylk/Sgcd/Gsk3b/Atp1b1/Rcsd1/Prkca/Mb/Npm1/Lmcd1/Cav3/Atp1a2/Nppa/Fkbp1a/Mtor/Map2k1/Cald1/Ada/Slc25a4/Akap13/Ank2/Slmap/Mtpn/Sorbs2/Pgam2/Synm/Ece1/Obsl1/Tpm4/Nol3/Snta1/Glrx3/Casq2/Dsg2/Myh7/Nedd4l/Smtn/Eef2/Pin1/Hrc/Hspb6/Trim72/Twf1/Col14a1/Tnni3k/Tbce/Atp1a1/Dmd/Pak2/Myl6l/Trip10/G6pd/Cav1/Myom1/Hsp90aa1	56
GO:1902600	GO:1902600	proton transmembrane transport	29/1198	149/16870	5.61164e-07	2.17338e-05	1.76347e-05	Atp5me/Atp5pf/Atp5po/Atp5f1b/Atp5pd/Cox7a2l/Atp6v1c1/Ndufa4/Atp1a2/Atp6v1f/Slc25a3/Atp6v1d/Cox6c/Slc25a4/Atp6v1b2/Cyc1/Atp5f1d/Cox5b/Cox4i1/Ndufs7/Nnt/Atp5mg/Atp1a1/COX2/Atp6v1h/Cox7a2/Atp5pb/Tmsb4x/Atp5f1e	29
GO:0006107	GO:0006107	oxaloacetate metabolic process	8/1198	13/16870	5.89403e-07	2.24991e-05	1.82556e-05	Mdh2/Mdh1/Got2/Got1/Acly/Stat5b/Pc/Cs	8
GO:1904816	GO:1904816	positive regulation of protein localization to chromosome, telomeric region	8/1198	13/16870	5.89403e-07	2.24991e-05	1.82556e-05	Cct6a/Cct8/Cct4/Cct5/Tcp1/Cct7/Cct3/Cct2	8
GO:0090257	GO:0090257	regulation of muscle system process	39/1198	238/16870	7.75133e-07	2.93775e-05	2.38368e-05	Pln/Sod1/Gsk3b/Atp1b1/Prkca/Sgca/Srl/Lmcd1/Cav3/Atp1a2/Nppa/Mtor/Map2k1/Ada/Slc25a4/Utrn/Ank2/Mtpn/Ece1/Nol3/Glrx3/Casq2/Dsg2/Myh7/Dag1/Smtn/Pin1/Hrc/Hspb6/Twf1/Col14a1/Tnni3k/Atp1a1/Dmd/Trip10/G6pd/Cav1/Nedd4/Hsp90aa1	39
GO:0042180	GO:0042180	cellular ketone metabolic process	33/1198	186/16870	8.84429e-07	3.32821e-05	2.7005e-05	Glo1/Acacb/Pdk1/Nmt1/Pdk2/Akr1b1/Mtor/Coq3/Got2/Fabp3/Acadl/Hagh/Coq9/Acsl5/Anxa1/Akr1c14/Akr7a2/Acadvl/Dhrs4/Ugt1a1/Stat5b/Nucb2/Coq8b/Cbr4/Coq4/Dab2/Coq10a/Coq8a/Apoc3/Plin5/Eif6/Cav1/Ndufa9	33
GO:0031647	GO:0031647	regulation of protein stability	41/1198	258/16870	9.30577e-07	3.47721e-05	2.82139e-05	Cog3/Lamp2/Bag6/Cct6a/Hip1/Cct8/Ptges3/Atp1b1/Calr/Usp9x/Apoa2/Rpl23/Npm1/Rtn4/Nckap1/Rps7/Cct4/Cryab/Ank2/Cct5/Naa15/Tcp1/Cct7/Cul3/Ctsa/Ppib/Nedd4l/Aak1/Cct3/Pycard/Pin1/Cct2/Usp13/Irgm/Apoa1/Phb/Hdac6/Hcfc1/P3h1/Flna/Hsp90aa1	41
GO:1903829	GO:1903829	positive regulation of cellular protein localization	46/1198	305/16870	9.45161e-07	3.50701e-05	2.84557e-05	Numa1/Mapk14/Cct6a/Ran/Cct8/Tpr/Gsk3b/Sqstm1/Actr3/Npm1/Rtn4/Arf6/Sar1b/Synj2bp/Prkaa2/Cct4/Dctn1/Lgals3/Itgb1/Ipo5/Cct5/Cd2ap/Iqgap1/Pgrmc1/Tcp1/Map1a/Arpc2/LOC102556337/Cct7/Prkcd/Kif5b/Ripor1/Zpr1/Cct3/Hnrnpk/Cfl1/Cct2/Lrp1/Msn/Hcls1/Cdk5rap3/Ppp1r9b/Flna/Emd/Hsp90aa1/Ap2b1	46
GO:0045807	GO:0045807	positive regulation of endocytosis	30/1198	163/16870	1.2444e-06	4.58526e-05	3.72045e-05	Serpine1/Hip1/Ap2m1/Cd47/Calr/Rab21/Myh9l1/Cav3/Synj2bp/Bcl2l1/Anxa2/Atad1/Itgb1/Ppt1/LOC102556337/Lman2/Mfge8/Nedd4l/Cd14/Picalm/Hnrnpk/Pycard/Lrp1/Ap2a1/Dab2/Arrb1/Nckap1l/Cav1/Arf1/Ap2b1	30
GO:0030100	GO:0030100	regulation of endocytosis	43/1198	282/16870	1.58091e-06	5.78503e-05	4.69395e-05	Serpine1/Hip1/Ap2m1/Cd47/Calr/Prkca/Rab21/Myh9l1/Itgav/Cav3/Synj2bp/Ehd4/Bcl2l1/Anxa2/Lgals3/Atad1/Itgb1/Cd2ap/Ppt1/Pacsin3/LOC102556337/Lman2/Slc2a4/Mfge8/Nedd4l/Cd14/Aak1/Picalm/Rab5c/Hnrnpk/Pycard/Lrp1/Ap2a1/Dab2/Arrb1/Nckap1l/Cnn2/Arfgap1/Apoc3/Cav1/Nedd4/Arf1/Ap2b1	43
GO:1990778	GO:1990778	protein localization to cell periphery	48/1198	330/16870	1.59493e-06	5.79635e-05	4.70313e-05	Ppp2r5a/Numa1/Rilpl1/Clip1/Kif13a/Ap2m1/Gsk3b/Atp1b1/Sqstm1/Actr3/Cltc/Arf6/Cav3/Hectd1/Bcl2l1/Map2k1/Anxa2/Lgals3/Itgb1/Ank2/Slmap/Ehd2/Vamp5/Pgrmc1/Appl1/Fcho2/Macf1/Kif5b/Optn/Ank1/Picalm/Dag1/Rab3a/Afdn/Gbp1/Lrp1/Efr3a/Dab2/Golga4/Actb/Rab31/Ppp1r9b/Myadm/Lama5/Flna/Cav1/Kif1b/Git1	48
GO:0034976	GO:0034976	response to endoplasmic reticulum stress	35/1198	209/16870	1.6888e-06	6.09575e-05	4.94606e-05	Bag6/Erp29/Gsk3b/Ufc1/Vapb/Erp44/Aifm1/Pdia4/Ero1a/Psmc6/Txndc12/Dnajc3/Hyou1/Thbs4/Uggt1/Pdia3/Faf2/Hspa5/Dnajb2/Ubxn1/Sgta/Eef2/Bax/Ecpas/Hsp90b1/Usp13/Vcp/P4hb/Ufm1/Rcn3/Thbs1/Tbl2/Ufd1/Cdk5rap3/Tmx1	35
GO:0006898	GO:0006898	receptor-mediated endocytosis	41/1198	265/16870	1.88468e-06	6.75684e-05	5.48247e-05	Itgb2/Serpine1/Hip1/Ap2m1/Tfrc/Atp5f1b/Lgals3bp/Canx/Prkca/Rab21/Cltc/Cav3/Synj2bp/Cd163/Eps15/Anxa2/Atad1/Itgb1/Cd2ap/Ppt1/Cap1/Ifitm3/Fcho2/Snx1/Cd14/Mrc1/Aak1/Picalm/Hnrnpk/Lrp1/Micall1/Ap2a1/Dab2/Arrb1/Rab31/Apoc3/Cfi/Cav1/Nedd4/Arf1/Ap2b1	41
GO:0048194	GO:0048194	Golgi vesicle budding	12/1198	34/16870	1.96786e-06	7.00771e-05	5.68602e-05	Ppa1/Sec31a/Sec23a/Sar1b/Vapb/Tmed10/Sec24c/Arfgap2/Sec24d/Cul3/Tmed9/Gbf1	12
GO:0043502	GO:0043502	regulation of muscle adaptation	22/1198	102/16870	2.17753e-06	7.70264e-05	6.24988e-05	Gsk3b/Prkca/Sgca/Srl/Lmcd1/Cav3/Mtor/Slc25a4/Utrn/Mtpn/Ece1/Nol3/Glrx3/Myh7/Dag1/Pin1/Twf1/Col14a1/Dmd/Trip10/G6pd/Nedd4	22
GO:0031099	GO:0031099	regeneration	44/1198	295/16870	2.19338e-06	7.70734e-05	6.2537e-05	Mapk14/Serpine1/Naca/Apoa2/Pnpt1/Sgca/Eno3/Npm1/Rtn4/Ctnna1/Cpq/Calu/Rpl7/Map2k1/Rps24/Cast/Lcp1/Mtpn/Postn/Ptpn12/Hmgb2/Hmox1/Klkb1/Hp/Igf2r/Mustn1/Anxa1/Vim/Ugt1a1/Dag1/Rps16/Map2k2/Pcna/Rps15/Cad/Ncam1/Hmgb2/Apoa1/Dmd/Phb/Gpx1/Rpl10/Cav1/Tnc	44
GO:0006105	GO:0006105	succinate metabolic process	7/1198	11/16870	2.29179e-06	7.94786e-05	6.44886e-05	Suclg1/Suclg2/Sdhb/Sdha/Sucla2/Stat5b/Aldh5a1	7
GO:0033539	GO:0033539	fatty acid beta-oxidation using acyl-CoA dehydrogenase	7/1198	11/16870	2.29179e-06	7.94786e-05	6.44886e-05	Acads/Ivd/Etfdh/Acadl/Etfa/Etfb/Acadvl	7
GO:0034314	GO:0034314	Arp2/3 complex-mediated actin nucleation	11/1198	29/16870	2.32139e-06	7.99824e-05	6.48973e-05	Arpc1b/Actr3/Actr2/Nckap1/Arpc3/Arpc4/Brk1/Cyfip1/Arpc2/Arpc5/Arf1	11
GO:0097237	GO:0097237	cellular response to toxic substance	43/1198	287/16870	2.53136e-06	8.66543e-05	7.03109e-05	Clic2/Serpine1/Txnrd2/Sod1/Gsk3b/Cybb/Cst3/Aifm1/Esd/Akr1b1/Prdx3/Prxl2a/Cygb/S100a8/Aqp1/Hmox1/Arpc2/Hp/Nol3/Prkcd/Gstk1/Rps3/Anxa1/Optn/Ugt1a1/Gstm2/Sod2/Cfl1/Prdx5/Pcna/Hspb1/Stat6/Hk3/Nnt/Hba1/Cfh/Actb/Hnrnpa1/Hba-a1/Hdac6/Gpx1/Fbln5/Pxdn	43
GO:0006607	GO:0006607	NLS-bearing protein import into nucleus	8/1198	15/16870	2.5904e-06	8.75458e-05	7.10342e-05	Kpna6/Ranbp2/Tnpo2/Kpnb1/Ipo5/Tnpo1/Ipo4/Kpna1	8
GO:1904814	GO:1904814	regulation of protein localization to chromosome, telomeric region	8/1198	15/16870	2.5904e-06	8.75458e-05	7.10342e-05	Cct6a/Cct8/Cct4/Cct5/Tcp1/Cct7/Cct3/Cct2	8
GO:0043112	GO:0043112	receptor metabolic process	33/1198	195/16870	2.61783e-06	8.79127e-05	7.1332e-05	Itgb2/Ap2m1/Tfrc/Cnpy2/Cltc/Itgav/Cav3/Synj2bp/Lgmn/Arfgef2/Chmp5/Eps15/Anxa2/Atad1/Itgb1/Ece1/Fnta/Snx1/Optn/Picalm/Hnrnpk/Arap1/Camlg/Dab2/Arrb1/Rab31/Dmd/Hdac6/Cav1/Nedd4/Arf1/Git1/Ap2b1	33
GO:0006839	GO:0006839	mitochondrial transport	30/1198	169/16870	2.70952e-06	9.04196e-05	7.3366e-05	Tst/Atp5po/Gsk3b/Pnpt1/Hk2/Bcl2l1/Ywhaz/Timm9/Timm29/Slc25a4/Samm50/Mpc1/Cyc1/Atp5if1/Acaa2/Timm21/LOC102556337/Nol3/Hspa4/Cox5b/Cnp/Afg3l2/Dynlt1/Stat3/Romo1/Ndufa13/Bax/Aip/Uqcrc2/Hsp90aa1	30
GO:1901661	GO:1901661	quinone metabolic process	11/1198	30/16870	3.43078e-06	0.000113773	9.23151e-05	Akr1b1/Coq3/Coq9/Akr1c14/Akr7a2/Coq8b/Cbr4/Coq4/Coq10a/Coq8a/Ndufa9	11
GO:0055013	GO:0055013	cardiac muscle cell development	21/1198	97/16870	3.45947e-06	0.000114012	9.25088e-05	Sgcb/Sgcd/Gsk3b/Cav3/Nppa/Mtor/Slc25a4/Akap13/Alpk3/Sorbs2/Obsl1/Nrap/Mylk3/Pin1/Col14a1/Xirp1/Myo18b/Trip10/G6pd/Myom1/Popdc2	21
GO:0042176	GO:0042176	regulation of protein catabolic process	51/1198	370/16870	3.77976e-06	0.000123799	0.00010045	Bag6/Psmd2/Gsk3b/Psmc1/C4bpa/Rpl23/Cst3/Gclc/Psmc6/Rps7/Nub1/Arih1/Xpo1/Cast/Anxa2/Ccdc22/Psmc3/Rab7a/Pdcl3/Atp5if1/Pacsin3/Map1a/Usp5/Ctsa/Rad23b/Snx1/Csnk1a1/Nedd4l/Sf3b3/Sec22b/Psmc4/Klhl40/Dnajb2/Ubxn1/Sgta/Pin1/Ndufa13/Lrp1/Psmd3/Sco1/Dab2/Msn/Usp13/Vcp/Rnf14/Phb/Cdk5rap3/Gpx1/Flna/Nedd4/Hsp90aa1	51
GO:0006536	GO:0006536	glutamate metabolic process	12/1198	36/16870	3.93232e-06	0.000128005	0.000103863	Cpox/Dglucy/Gclc/Adhfe1/Got2/Gclm/Aldh18a1/Got1/Oat/Aldh5a1/Aldh18a1/Iffo2	12
GO:0014706	GO:0014706	striated muscle tissue development	56/1198	423/16870	4.5091e-06	0.000145886	0.000118371	Pln/Mapk14/Marcks/Sgcb/Sgcd/Naca/Gsk3b/Calr/Dcn/Cav3/Smyd1/Klhl41/Nppa/Fkbp1a/Flnb/Mtor/Ctsb/Slc25a4/Akap13/Itgb1/Alpk3/Vamp5/Sorbs2/Ankrd2/Ifitm3/Obsl1/Rbp4/Dsg2/Nrap/Myh7/Mylk3/Svil/Ankrd1/Klhl40/Eef2/Pin1/Col14a1/Tnni3k/Ddx5/Ncam1/Xirp1/Cfl2/Dmd/Myo18b/Hdac6/Gpx1/Gpc1/Myl6l/Ctnnb1/Trip10/G6pd/Actn1/Cav1/Myom1/Popdc2/Emd	56
GO:1902904	GO:1902904	negative regulation of supramolecular fiber organization	26/1198	139/16870	4.59787e-06	0.000147386	0.000119588	Clasp1/Cav3/Trim54/Fkbp4/Sptb/Capzb/Emilin1/Swap70/Cryab/Washc2c/Mapre1/Mtpn/Capza1/Map1a/Arpc2/Prkcd/Stmn1/Coro1a/Arap1/Cfl1/Twf1/Tmsb4x/Hdac6/Myadm/Capza2/Lima1	26
GO:0006605	GO:0006605	protein targeting	38/1198	246/16870	4.61101e-06	0.000147386	0.000119588	Lamp2/Srp72/Actr3/Gosr2/Sec61g/Synj2bp/Srp14/Ywhaz/Timm9/Timm29/Srp68/Srpra/Ap3b1/Samm50/Rab7a/Atp5if1/Sec61a1/Arpc2/Timm21/LOC102556337/Nol3/Macf1/Hspa4/Lars/Ap3d1/Romo1/Sgta/Ndufa13/Nucb1/Aip/Micall1/Srp54a/Hgs/Uqcrc2/Exoc4/Ywhaq/Nedd4/Hsp90aa1	38
GO:0070200	GO:0070200	establishment of protein localization to telomere	8/1198	16/16870	4.85766e-06	0.000153969	0.000124929	Cct6a/Cct8/Cct4/Cct5/Tcp1/Cct7/Cct3/Cct2	8
GO:0007006	GO:0007006	mitochondrial membrane organization	21/1198	99/16870	4.87499e-06	0.000153969	0.000124929	Gsk3b/Hk2/Bcl2l1/Timm9/Immt/Timm29/Slc25a4/Samm50/Chchd3/Atp5if1/Acaa2/Nol3/Hspa4/Cnp/Afg3l2/Dynlt1/Stat3/Romo1/Ndufa13/Bax/Hsp90aa1	21
GO:1901606	GO:1901606	alpha-amino acid catabolic process	19/1198	84/16870	5.06493e-06	0.000159021	0.000129029	Qdpr/Dlst/Adhfe1/Acat1/Hibadh/Shmt2/Ivd/Aldh6a1/Auh/Got2/Mccc1/Got1/Oat/Mccc2/Bcat2/Hoga1/Gpt/Gstz1/Iffo2	19
GO:0072659	GO:0072659	protein localization to plasma membrane	40/1198	266/16870	5.12646e-06	0.000160006	0.000129828	Ppp2r5a/Rilpl1/Kif13a/Ap2m1/Atp1b1/Sqstm1/Actr3/Cltc/Arf6/Cav3/Hectd1/Bcl2l1/Anxa2/Lgals3/Itgb1/Ank2/Slmap/Ehd2/Vamp5/Pgrmc1/Appl1/Fcho2/Macf1/Kif5b/Optn/Ank1/Picalm/Rab3a/Afdn/Gbp1/Lrp1/Efr3a/Dab2/Golga4/Actb/Rab31/Ppp1r9b/Myadm/Lama5/Flna	40
GO:0009896	GO:0009896	positive regulation of catabolic process	54/1198	405/16870	5.38977e-06	0.00016724	0.000135698	Bag6/Rab3gap2/Gsk3b/Apoa2/Pnpt1/Psmc1/C4bpa/Dcn/Hk2/Gclc/Fyco1/Psmc6/Prkaa2/Pabpc1/Nub1/Arih1/Map2k1/Ccdc22/Psmc3/Rab7a/Cnot1/Atp5if1/Hmox1/Pacsin3/Gtpbp1/Usp5/Acsl5/Prkcd/Snx1/Csnk1a1/Nedd4l/Optn/Sec22b/Psmc4/Klhl40/Dnajb2/Sgta/Ndufa13/Bax/Gigyf2/Lrp1/Nnt/Dab2/Msn/Usp13/Irgm/Vcp/Rnf14/Plin5/Hdac6/Pafah1b2/Nedd4/Hsp90aa1/Git1	54
GO:0006892	GO:0006892	post-Golgi vesicle-mediated transport	20/1198	92/16870	5.49688e-06	0.000169572	0.00013759	Kif13a/Ccdc93/Gosr2/Rabif/Arfgef2/Eps15/Ccdc22/Arf4/Vamp5/Igf2r/Macf1/Optn/Ap3d1/Gbf1/Golga4/Scfd1/Rab31/LOC103689971/Exoc4/Arf1	20
GO:0031589	GO:0031589	cell-substrate adhesion	46/1198	326/16870	5.99164e-06	0.000183767	0.000149107	Marcks/Itgb2/Serpine1/Clasp1/Lamc1/Gsk3b/Calr/Col1a1/Myh9l1/Itgav/Srgap2/Fbln2/Emilin1/Hsd17b12/Itgb1/Utrn/Slk/Washc2c/Iqgap1/Postn/Arpc2/Parva/Macf1/Zyx/Bcar1/Dag1/Coro1a/Cfl1/Fermt3/Itga2b/Gbp1/Dab2/Rasa1/Bcam/Dusp3/Apoa1/Thbs1/Dmd/Mmrn2/Myadm/Itga1/Lama5/Ctnnb1/Flna/Actn1/Itga5	46
GO:0006749	GO:0006749	glutathione metabolic process	14/1198	50/16870	6.39066e-06	0.000194878	0.000158123	Glo1/Sod1/Gclc/Gclm/Hagh/Gstk1/Gstm2/Gss/Sod2/Aldh5a1/Gsta4/Gstz1/Gpx1/G6pd	14
GO:1990090	GO:1990090	cellular response to nerve growth factor stimulus	18/1198	78/16870	6.61573e-06	0.000200589	0.000162757	Serpine1/Acap2/Dync1h1/Arpc3/Eef1a1/Dync1i2/Dync1li1/Arpc2/Rps3/Optn/Hspa5/Coro1a/Eef2/Kidins220/Dync1li2/Micall1/Cstf2/Kif1b	18
GO:0006090	GO:0006090	pyruvate metabolic process	21/1198	101/16870	6.79658e-06	0.000204901	0.000166256	Pfkl/Pdk1/Eno3/Pdk2/Hk2/Galk1/Dld/Prkaa2/Pdhb/Bpgm/Mpc1/Ldha/Pgam2/Me2/Pc/Stat3/Hk3/Hoga1/Eif6/Pgam1/Pfkm	21
GO:0009064	GO:0009064	glutamine family amino acid metabolic process	17/1198	71/16870	6.99348e-06	0.000206341	0.000167424	Cpox/Gfpt2/Dglucy/Gclc/Adhfe1/Ass1/Ctps1/Got2/Gclm/Aldh18a1/Got1/Oat/Aldh5a1/Cad/Adssl1/Aldh18a1/Iffo2	17
GO:0045862	GO:0045862	positive regulation of proteolysis	47/1198	338/16870	7.09612e-06	0.000206341	0.000167424	Mapk14/Bag6/Hip1/Gsk3b/Psmc1/Myh9l1/Aifm1/Gclc/Xdh/Lgmn/Psmc6/Nub1/Arih1/Ccdc22/Psmc3/S100a8/Atp5if1/Stat1/Pacsin3/Usp5/Csnk1a1/Rps3/Picalm/Psmc4/Klhl40/Kars/Dnajb2/Pycard/Stat3/Sgta/Ndufa13/Cfl1/Bax/Htra2/Ddx3x/Pcolce/Dab2/Arrb1/Usp13/Ctnnd1/Vcp/Rcn3/Rnf14/Phb/Adrm1/Cav1/Psme4	47
GO:0035384	GO:0035384	thioester biosynthetic process	11/1198	32/16870	7.09998e-06	0.000206341	0.000167424	Acacb/Pdk1/Pdk2/Dld/Acss1/Acat1/Pdhb/Acsl1/Mpc1/Acsl5/Acly	11
GO:0071616	GO:0071616	acyl-CoA biosynthetic process	11/1198	32/16870	7.09998e-06	0.000206341	0.000167424	Acacb/Pdk1/Pdk2/Dld/Acss1/Acat1/Pdhb/Acsl1/Mpc1/Acsl5/Acly	11
GO:0033866	GO:0033866	nucleoside bisphosphate biosynthetic process	13/1198	44/16870	7.11654e-06	0.000206341	0.000167424	Acacb/Pdk1/Pdk2/Dld/Acss1/Acat1/Pdhb/Acsl1/Papss1/Mpc1/Acsl5/Acly/Dcakd	13
GO:0034030	GO:0034030	ribonucleoside bisphosphate biosynthetic process	13/1198	44/16870	7.11654e-06	0.000206341	0.000167424	Acacb/Pdk1/Pdk2/Dld/Acss1/Acat1/Pdhb/Acsl1/Papss1/Mpc1/Acsl5/Acly/Dcakd	13
GO:0034033	GO:0034033	purine nucleoside bisphosphate biosynthetic process	13/1198	44/16870	7.11654e-06	0.000206341	0.000167424	Acacb/Pdk1/Pdk2/Dld/Acss1/Acat1/Pdhb/Acsl1/Papss1/Mpc1/Acsl5/Acly/Dcakd	13
GO:0042398	GO:0042398	cellular modified amino acid biosynthetic process	12/1198	38/16870	7.44726e-06	0.000214756	0.000174252	Plod3/Aldh9a1/Gclc/Plod1/Gclm/Hagh/Ckm/Slc27a1/Gss/Mthfd1l/Gart/Plod2	12
GO:0055006	GO:0055006	cardiac cell development	21/1198	102/16870	7.99411e-06	0.00022928	0.000186036	Sgcb/Sgcd/Gsk3b/Cav3/Nppa/Mtor/Slc25a4/Akap13/Alpk3/Sorbs2/Obsl1/Nrap/Mylk3/Pin1/Col14a1/Xirp1/Myo18b/Trip10/G6pd/Myom1/Popdc2	21
GO:0051656	GO:0051656	establishment of organelle localization	60/1198	473/16870	8.11143e-06	0.000231394	0.000187752	Numa1/Ran/Kif13a/Snap29/Clasp1/Gsk3b/Actr3/Prkca/Npm1/Sec23a/Sar1b/Myh9l1/Pa2g4/Actr2/Dync1h1/Fyco1/Tmed10/Bcl2l1/Nppa/Ywhaz/Chmp5/Kpnb1/Xpo1/Dctn1/Map2k1/Eps15/Copg1/Ap3b1/Copg2/Ap3m1/Snapin/Hmox1/Arfgap2/Ykt6/Cul3/Bicd2/Slc2a4/Kif5b/Ripor1/Dynlt1/Picalm/Abce1/Ap3d1/Rab3a/Map4/Tmed9/Cdc23/Rps15/Dctn2/Gbf1/Ap1s2/Chmp2a/Exoc4/Hdac6/Eif6/Ctnnb1/Zw10/Kif1b/Arf1/Git1	60
GO:0006085	GO:0006085	acetyl-CoA biosynthetic process	8/1198	17/16870	8.60373e-06	0.000244125	0.000198082	Pdk1/Pdk2/Dld/Acss1/Acat1/Pdhb/Mpc1/Acly	8
GO:0060537	GO:0060537	muscle tissue development	57/1198	444/16870	9.50888e-06	0.000268373	0.000217757	Pln/Mapk14/Marcks/Sgcb/Mylk/Sgcd/Naca/Gsk3b/Calr/Dcn/Cav3/Smyd1/Klhl41/Nppa/Fkbp1a/Flnb/Mtor/Ctsb/Slc25a4/Akap13/Itgb1/Alpk3/Vamp5/Sorbs2/Ankrd2/Ifitm3/Obsl1/Rbp4/Dsg2/Nrap/Myh7/Mylk3/Svil/Ankrd1/Klhl40/Eef2/Pin1/Col14a1/Tnni3k/Ddx5/Ncam1/Xirp1/Cfl2/Dmd/Myo18b/Hdac6/Gpx1/Gpc1/Myl6l/Ctnnb1/Trip10/G6pd/Actn1/Cav1/Myom1/Popdc2/Emd	57
GO:0006739	GO:0006739	NADP metabolic process	11/1198	33/16870	9.96948e-06	0.000279884	0.000227097	Fdx1/Idh2/Me2/Prdx5/Nnt/Fmo1/Dcxr/Pgam1/Nadk2/G6pd/Kif1b	11
GO:0051494	GO:0051494	negative regulation of cytoskeleton organization	26/1198	145/16870	1.01996e-05	0.000284837	0.000231115	Clasp1/Npm1/Cav3/Trim54/Fkbp4/Sptb/Capzb/Swap70/Washc2c/Mapre1/Mtpn/Capza1/Map1a/Arpc2/Prkcd/Stmn1/Coro1a/Arap1/Cfl1/Twf1/Chmp2a/Tmsb4x/Hdac6/Myadm/Capza2/Lima1	26
GO:0099132	GO:0099132	ATP hydrolysis coupled cation transmembrane transport	14/1198	52/16870	1.0542e-05	0.000292857	0.000237622	Atp5po/Atp5f1b/Atp5pd/Atp6v1c1/Atp1a2/Atp6v1f/Atp6v1b2/Atp5f1d/LOC100911417/Atp5mg/Atp1a1/Atp6v1h/Atp5pb/Atp5f1e	14
GO:0009988	GO:0009988	cell-cell recognition	15/1198	59/16870	1.10206e-05	0.00030456	0.000247119	Cct6a/Cct8/Fetub/C4bpa/Cct4/Lgals3/Cct5/Vdac2/Tcp1/Cct7/Ubap2l/Cct3/Cct2/Msn/Git1	15
GO:0010498	GO:0010498	proteasomal protein catabolic process	54/1198	416/16870	1.18153e-05	0.000324828	0.000263564	Bag6/Psmd2/Klhl22/Gsk3b/Psmc1/Gclc/Psmd6/Psmc6/Psma3/Nub1/Arih1/Ube2g1/Nhlrc3/Psmc3/Psmb2/Cd2ap/Map1a/Armc8/Uggt1/Usp5/Cul3/Rad23b/Csnk1a1/Faf2/Nedd4l/Hspa5/Dcaf11/Psmc4/Klhl40/Dnajb2/Cul4a/Ubxn1/Sgta/Dmac2/Psmd4/Trim72/Ecpas/Hsp90b1/Sco1/Dab2/Arrb1/Usp13/Vcp/Psmd8/Ube2a/Rcn3/Rnf14/Ufd1/Ube2h/Gpx1/Psma2/Psmb3/Nedd4/Psme4	54
GO:0045727	GO:0045727	positive regulation of translation	23/1198	121/16870	1.21927e-05	0.000332162	0.000269515	Syncrip/Abcf1/Rps4x/Npm1/Rbm3/Mtor/Dnajc3/Ptbp1/Fxr2/Eif4g3/Cirbp/Eif5a/Eif4g2/Vim/Eif3c/Habp4/Eef2/Ddx3x/Thbs1/Khdrbs1/Uqcc1/Eif6/Paip1	23
GO:0045214	GO:0045214	sarcomere organization	13/1198	46/16870	1.22072e-05	0.000332162	0.000269515	Mypn/Cav3/Klhl41/Akap13/Itgb1/Obsl1/Casq2/Mylk3/Xirp1/Cfl2/Actn1/Myom1/Ldb3	13
GO:1901657	GO:1901657	glycosyl compound metabolic process	24/1198	130/16870	1.33087e-05	0.000360286	0.000292334	Gusb/Ran/Umps/Nme1/Guk1/Nt5c3a/Naga/Fuca1/Akr1b1/Ctps1/Pnp/Ada/Gla/Gtpbp1/Akr1c14/Akr7a2/Ampd3/Nt5c2/Macrod1/Cbr4/Mri1/Cad/Efl1/Ak4	24
GO:1990089	GO:1990089	response to nerve growth factor	18/1198	82/16870	1.38851e-05	0.000373981	0.000303446	Serpine1/Acap2/Dync1h1/Arpc3/Eef1a1/Dync1i2/Dync1li1/Arpc2/Rps3/Optn/Hspa5/Coro1a/Eef2/Kidins220/Dync1li2/Micall1/Cstf2/Kif1b	18
GO:0007030	GO:0007030	Golgi organization	23/1198	122/16870	1.40321e-05	0.000376031	0.00030511	Cog3/Uso1/Clasp1/Cltc/Sec23a/Arl1/Atl2/Golga5/Tmed10/Ywhaz/Map2k1/Arhgef7/Obsl1/Lman2/Csnk1a1/Optn/Map2k2/Atl3/Tmed9/Trappc8/Gbf1/Zw10/Gorasp2	23
GO:0030258	GO:0030258	lipid modification	34/1198	220/16870	1.42446e-05	0.000379808	0.000308174	Mapk14/Acacb/Acads/Por/Apoa2/Acat1/Decr1/Acox1/Ivd/Etfdh/Mtor/Cpt1b/Hadh/Hadhb/Cygb/Auh/Fabp3/Acadl/Acaa2/Etfa/Acsl5/Inpp5a/Etfb/Acadvl/Impa2/Echs1/Ech1/Nucb2/Acadsb/Hadha/Eci2/Apoa1/LOC100911186/Plin5	34
GO:0071428	GO:0071428	rRNA-containing ribonucleoprotein complex export from nucleus	8/1198	18/16870	1.45224e-05	0.000385279	0.000312614	Ran/Npm1/Pa2g4/Xpo1/Abce1/Rpsa/Rps15/Eif6	8
GO:0034250	GO:0034250	positive regulation of cellular amide metabolic process	25/1198	140/16870	1.61489e-05	0.000426299	0.000345897	Syncrip/Abcf1/Rps4x/Npm1/Rbm3/Mtor/Dnajc3/Ptbp1/Fxr2/Eif4g3/Cirbp/Prkcd/Eif5a/Eif4g2/Vim/Picalm/Eif3c/Habp4/Eef2/Ddx3x/Thbs1/Khdrbs1/Uqcc1/Eif6/Paip1	25
GO:0007339	GO:0007339	binding of sperm to zona pellucida	12/1198	41/16870	1.78035e-05	0.00046765	0.000379449	Cct6a/Cct8/Fetub/C4bpa/Cct4/Cct5/Vdac2/Tcp1/Cct7/Ubap2l/Cct3/Cct2	12
GO:0034248	GO:0034248	regulation of cellular amide metabolic process	47/1198	351/16870	1.9322e-05	0.000505038	0.000409786	Syncrip/Abcf1/Eif3b/Pdk1/Eif4g1/Tpr/Calr/Rps4x/Prkca/Pdk2/Npm1/Pa2g4/Rbm3/Tmed10/Shmt2/Mtor/Dnajc3/Ptbp1/Fxr2/Cyfip1/Cnot1/Eif2a/Eif4g3/Ptgfrn/Ctsa/Cirbp/Prkcd/Eif5a/Eif4g2/Rps3/Vim/Picalm/Aars/Eif3c/Habp4/Stat3/Eef2/Gcn1/Ddx3x/Gigyf2/Thbs1/Khdrbs1/Uqcc1/Eif6/Pgam1/Rpl10/Paip1	47
GO:0031331	GO:0031331	positive regulation of cellular catabolic process	46/1198	341/16870	1.95399e-05	0.000508228	0.000412374	Bag6/Rab3gap2/Gsk3b/Pnpt1/Psmc1/Dcn/Hk2/Gclc/Fyco1/Psmc6/Prkaa2/Pabpc1/Nub1/Arih1/Map2k1/Ccdc22/Psmc3/Cnot1/Atp5if1/Hmox1/Pacsin3/Gtpbp1/Usp5/Acsl5/Prkcd/Csnk1a1/Optn/Psmc4/Klhl40/Dnajb2/Sgta/Bax/Gigyf2/Lrp1/Nnt/Dab2/Msn/Usp13/Irgm/Vcp/Rnf14/Plin5/Hdac6/Pafah1b2/Hsp90aa1/Git1	46
GO:0006122	GO:0006122	mitochondrial electron transport, ubiquinol to cytochrome c	7/1198	14/16870	1.9703e-05	0.000509971	0.000413788	Cyc1/Uqcrh/Uqcrfs1/Uqcrb/Uqcrc1/Uqcrq/Uqcr10	7
GO:0003300	GO:0003300	cardiac muscle hypertrophy	20/1198	100/16870	2.0468e-05	0.000526319	0.000427053	Gsk3b/Prkca/Npm1/Lmcd1/Cav3/Nppa/Mtor/Slc25a4/Akap13/Mtpn/Sorbs2/Ece1/Glrx3/Myh7/Pin1/Twf1/Col14a1/Pak2/Trip10/G6pd	20
GO:0032984	GO:0032984	protein-containing complex disassembly	32/1198	205/16870	2.0533e-05	0.000526319	0.000427053	Lamp2/Snap29/Clasp1/Rpl23/Dstnl1/Trim54/Fyco1/Sptb/Capzb/Swap70/Washc2c/Mtpn/Snapin/Capza1/Map1a/Arpc2/Eif5a/Stmn1/Kif5b/Abce1/Etf1/Cfl1/Twf1/Gfm2/Mrrf/Irgm/Vcp/Cfl2/Hdac6/Ppp1r9b/Capza2/Lima1	32
GO:0030042	GO:0030042	actin filament depolymerization	14/1198	55/16870	2.12232e-05	0.000538805	0.000437184	Dstnl1/Sptb/Capzb/Swap70/Washc2c/Mtpn/Capza1/Arpc2/Cfl1/Twf1/Cfl2/Ppp1r9b/Capza2/Lima1	14
GO:0070972	GO:0070972	protein localization to endoplasmic reticulum	14/1198	55/16870	2.12232e-05	0.000538805	0.000437184	Srp72/Rab3gap2/Rtn4/Sec61g/Srp14/Srp68/Srpra/Ank2/Sec61a1/Macf1/Hspa5/Sgta/Gbf1/Srp54a	14
GO:0051881	GO:0051881	regulation of mitochondrial membrane potential	17/1198	77/16870	2.20744e-05	0.000557746	0.000452552	Sod1/Gsk3b/Dcn/Gclc/Bcl2l1/Prdx3/Ndufs1/Ppa2/Ndufc2/Atp5if1/Gclm/Got1/Sod2/Bax/Nnt/Clic1/Vcp	17
GO:0006103	GO:0006103	2-oxoglutarate metabolic process	8/1198	19/16870	2.35236e-05	0.000588755	0.000477713	Dlst/Dld/Adhfe1/Got2/Idh2/Got1/Stat5b/Idh3g	8
GO:0048268	GO:0048268	clathrin coat assembly	8/1198	19/16870	2.35236e-05	0.000588755	0.000477713	Hip1/Cltc/Ap1b1/Eps15/Fcho2/Picalm/Dab2/Ap2b1	8
GO:0032535	GO:0032535	regulation of cellular component size	51/1198	396/16870	2.54093e-05	0.000632967	0.000513586	Arpc1b/Ap2m1/Gsk3b/Actr3/Rab21/Npm1/Rtn4/Arf6/Actr2/Cav3/Dstnl1/Sptb/Capzb/Nckap1/Arpc3/Arpc4/Mtor/Swap70/Brk1/Arhgap18/Aqp1/Washc2c/Mtpn/Cyfip1/Capza1/Arpc2/Mgll/Macf1/Prkcd/Vasp/Eif4g2/Lars/Picalm/Coro1a/Pycard/Cfl1/Twf1/Arpc5/Rasa1/Golga4/Msn/Nckap1l/Hcls1/Cfl2/Tmsb4x/Hdac6/Myadm/Capza2/Hsp90aa1/Lima1/Arf1	51
GO:0032963	GO:0032963	collagen metabolic process	19/1198	94/16870	2.80049e-05	0.000694364	0.000563403	Serpine1/Plod3/Col1a1/Cst3/Mrc2/Plod1/Emilin1/Ctsb/Itgb1/Cygb/Prkcd/Got1/Vim/Ctsl/Prdx5/Ctss/Plod2/Rcn3/P3h1	19
GO:0032272	GO:0032272	negative regulation of protein polymerization	16/1198	71/16870	2.92018e-05	0.000718529	0.000583011	Fkbp4/Sptb/Capzb/Washc2c/Mapre1/Mtpn/Vdac2/Capza1/Arpc2/Prkcd/Stmn1/Cfl1/Twf1/Tmsb4x/Myadm/Capza2	16
GO:0051169	GO:0051169	nuclear transport	43/1198	316/16870	2.92504e-05	0.000718529	0.000583011	Kpna6/Mapk14/Ranbp2/Ran/Tpr/Gsk3b/Calr/Tnpo2/Npm1/Pa2g4/Ipo9/Kpnb1/Xpo1/Ipo7/Akap13/Ipo5/Pkia/Xpo7/Tnpo1/Prkcd/Eif5a/Ppib/Abce1/Zpr1/Rpsa/Rab18/Ipo4/Stat3/Cfl1/Rps15/Ddx5/Rangap1/Hnrnpa1/Hcls1/Pabpn1/Khdrbs1/Eif6/Kpna1/Flna/Emd/Nedd4/Hsp90aa1/Prkag1	43
GO:0045010	GO:0045010	actin nucleation	12/1198	43/16870	3.02801e-05	0.000740397	0.000600754	Arpc1b/Actr3/Actr2/Nckap1/Arpc3/Arpc4/Brk1/Cyfip1/Arpc2/Coro1a/Arpc5/Arf1	12
GO:0036465	GO:0036465	synaptic vesicle recycling	17/1198	79/16870	3.14212e-05	0.000764776	0.000620535	Ap2m1/Canx/Cltc/Arf6/Bcl2l1/Eps15/Ap3b1/Cyfip1/Fcho2/LOC102556337/Slc2a4/Picalm/Ap3d1/Rab3a/Actb/Ap1s2/Ap2b1	17
GO:0007052	GO:0007052	mitotic spindle organization	20/1198	103/16870	3.21263e-05	0.000774827	0.000628691	Numa1/Clasp1/Tpr/Cltc/Dync1h1/Chmp5/Kpnb1/Dctn1/Kif3b/Dync1li1/Stmn1/Ptpa/Tubg1/Map4/Dctn2/Tbce/Vcp/Chmp2a/Rcc1/Flna	20
GO:0014897	GO:0014897	striated muscle hypertrophy	20/1198	103/16870	3.21263e-05	0.000774827	0.000628691	Gsk3b/Prkca/Npm1/Lmcd1/Cav3/Nppa/Mtor/Slc25a4/Akap13/Mtpn/Sorbs2/Ece1/Glrx3/Myh7/Pin1/Twf1/Col14a1/Pak2/Trip10/G6pd	20
GO:0097581	GO:0097581	lamellipodium organization	18/1198	87/16870	3.25367e-05	0.000778289	0.0006315	Actr3/Srgap2/Capzb/Nckap1/Mtor/Brk1/Itgb1/Aqp1/Cyfip1/Arhgef7/Arpc2/Snx1/Snx2/Cfl1/Twf1/Arpc5/Abi1/Hsp90aa1	18
GO:0030834	GO:0030834	regulation of actin filament depolymerization	13/1198	50/16870	3.26067e-05	0.000778289	0.0006315	Dstnl1/Sptb/Capzb/Swap70/Washc2c/Mtpn/Capza1/Arpc2/Cfl1/Twf1/Cfl2/Capza2/Lima1	13
GO:0051289	GO:0051289	protein homotetramerization	19/1198	95/16870	3.27098e-05	0.000778289	0.0006315	Pcbd1/Acacb/Acads/Pfkl/Hsd17b10/Shmt2/Decr1/Acadl/Atp5if1/Vasp/Ide/Acot13/Sod2/St13/Naxe/Aldh5a1/Cbr4/Dcxr/Pfkm	19
GO:2000377	GO:2000377	regulation of reactive oxygen species metabolic process	30/1198	192/16870	3.6113e-05	0.000855427	0.00069409	Mapk14/Itgb2/Cd47/Sod1/Hk2/Xdh/LOC103692716/Ass1/Eef1a1/Mtor/Cryab/Gla/Ndufc2/Arf4/Hp/Prkcd/Eif5a/Sod2/Stat3/Romo1/Nnt/COX2/Thbs1/Plin5/Mpv17/Eif6/Fbln5/G6pd/Cav1/Hsp90aa1	30
GO:0051016	GO:0051016	barbed-end actin filament capping	8/1198	20/16870	3.6769e-05	0.000867094	0.000703556	Capzb/Washc2c/Mtpn/Capza1/Arpc2/Cfl1/Twf1/Capza2	8
GO:0009895	GO:0009895	negative regulation of catabolic process	39/1198	279/16870	3.70709e-05	0.000870346	0.000706194	Syncrip/Acacb/Bag6/Eif4g1/Klhl22/Apoa2/Rpl23/Mapkapk2/Cst3/Rps7/Pabpc1/Mtor/Thrap3/Anxa2/Ptbp1/Pdcl3/Hmox1/Map1a/Hp/Ctsa/Cirbp/Eif4g2/Sf3b3/Lars/Sec22b/Klhl40/Ubxn1/Stat3/Sgta/Pin1/Htra2/Nbas/Sco1/Scfd1/Phb/Apoc3/Plin5/Cdk5rap3/Flna	39
GO:0010038	GO:0010038	response to metal ion	60/1198	499/16870	4.07842e-05	0.000953308	0.00077351	Pln/Cuta/Serpine1/Cpox/Tfrc/Sod1/Mylk/Sec31a/Gsk3b/Atp5f1b/Calr/Qdpr/Cybb/Lta4h/Gclc/Xdh/Lgmn/Prkaa2/Bcl2l1/Fkbp1a/Ass1/Wnk1/Fabp4/Anxa11/S100a8/Aqp1/Iqgap1/C1qa/Sparc/Pgam2/Hmox1/Ece1/Hp/Dpep1/Got1/Sord/Nedd4l/Cd14/Vim/Clic4/Hspa5/Ppp1ca/Gstm2/Gss/D2hgdh/Sod2/Ftl1/Bax/Pcna/Hsp90b1/Crip1/Gsta4/Ncam1/Pam/Hnrnpa1/Thbs1/Cpne1/Ctnnb1/G6pd/Cav1	60
GO:0014896	GO:0014896	muscle hypertrophy	20/1198	105/16870	4.28899e-05	0.00099813	0.000809878	Gsk3b/Prkca/Npm1/Lmcd1/Cav3/Nppa/Mtor/Slc25a4/Akap13/Mtpn/Sorbs2/Ece1/Glrx3/Myh7/Pin1/Twf1/Col14a1/Pak2/Trip10/G6pd	20
GO:0030838	GO:0030838	positive regulation of actin filament polymerization	18/1198	89/16870	4.47832e-05	0.00103764	0.000841936	Arpc1b/Actr3/Arf6/Actr2/Nckap1/Arpc3/Arpc4/Mtor/Brk1/Washc2c/Cyfip1/Arpc2/Vasp/Coro1a/Pycard/Arpc5/Nckap1l/Arf1	18
GO:0016482	GO:0016482	cytosolic transport	24/1198	140/16870	4.72133e-05	0.00108919	0.000883764	Spag9/Gosr2/Rab21/Cltc/Actr2/Arl1/Dctn1/Map2k1/Eps15/Ube2o/Washc2c/Rab7a/Ykt6/Snx1/Kif5b/Snx2/Coro1a/Map2k2/Ptpn23/Gbf1/Dab2/Msn/Flna/Kif1b	24
GO:0072599	GO:0072599	establishment of protein localization to endoplasmic reticulum	10/1198	32/16870	4.77706e-05	0.00109728	0.000890325	Srp72/Rab3gap2/Sec61g/Srp14/Srp68/Srpra/Sec61a1/Macf1/Sgta/Srp54a	10
GO:0034614	GO:0034614	cellular response to reactive oxygen species	30/1198	195/16870	4.86289e-05	0.00111218	0.000902414	Serpine1/Sod1/Gsk3b/Pdk2/Cst3/Aifm1/Akr1b1/Prdx3/Aqp1/Arpc2/Nol3/Dpep1/Prkcd/Rps3/Anxa1/Optn/Sod2/Bcar1/Romo1/Cfl1/Prdx5/Pcna/Hspb1/Stat6/Hk3/Cfh/Thbs1/Hdac6/Mpv17/Fbln5	30
GO:0007051	GO:0007051	spindle organization	26/1198	159/16870	5.35779e-05	0.00121489	0.000985757	Numa1/Clasp1/Tpr/Cltc/Myh9l1/Dync1h1/Chmp5/Kpnb1/Washc5/Dctn1/Kif3b/Dync1li1/Mapre1/Ckap5/Stmn1/Rps3/Ptpa/Tubg1/Map4/Dctn2/Tbce/Vcp/Chmp2a/Rcc1/Flna/Tubb5	26
GO:0034404	GO:0034404	nucleobase-containing small molecule biosynthetic process	26/1198	159/16870	5.35779e-05	0.00121489	0.000985757	Pfkl/Umps/Nme1/Guk1/Nt5c/Eno3/Hk2/Galk1/Dut/Prkaa2/Acat1/Ctps1/Bpgm/Ada/Ldha/Entpd2/Pgam2/Cnp/Ampd3/Stat3/Hk3/Cad/Vcp/Eif6/Pgam1/Pfkm	26
GO:0010810	GO:0010810	regulation of cell-substrate adhesion	31/1198	206/16870	5.63983e-05	0.00126328	0.00102502	Serpine1/Clasp1/Gsk3b/Calr/Col1a1/Myh9l1/Fbln2/Emilin1/Hsd17b12/Itgb1/Utrn/Slk/Washc2c/Iqgap1/Postn/Arpc2/Macf1/Bcar1/Dag1/Cfl1/Gbp1/Dab2/Rasa1/Dusp3/Apoa1/Thbs1/Dmd/Mmrn2/Myadm/Flna/Itga5	31
GO:1902850	GO:1902850	microtubule cytoskeleton organization involved in mitosis	22/1198	124/16870	5.65133e-05	0.00126328	0.00102502	Numa1/Clasp1/Tpr/Cltc/Dync1h1/Chmp5/Kpnb1/Dctn1/Kif3b/Dync1li1/Stmn1/Dynlt1/Ptpa/Tubg1/Map4/Dctn2/Tbce/Vcp/Chmp2a/Rcc1/Zw10/Flna	22
GO:0031330	GO:0031330	negative regulation of cellular catabolic process	34/1198	235/16870	5.70723e-05	0.00126328	0.00102502	Syncrip/Acacb/Bag6/Eif4g1/Klhl22/Rpl23/Mapkapk2/Cst3/Rps7/Pabpc1/Mtor/Thrap3/Anxa2/Ptbp1/Pdcl3/Hmox1/Map1a/Hp/Ctsa/Cirbp/Eif4g2/Lars/Sec22b/Klhl40/Ubxn1/Stat3/Sgta/Htra2/Nbas/Sco1/Scfd1/Apoc3/Plin5/Cdk5rap3	34
GO:0000054	GO:0000054	ribosomal subunit export from nucleus	7/1198	16/16870	5.78689e-05	0.00126328	0.00102502	Ran/Npm1/Pa2g4/Xpo1/Abce1/Rps15/Eif6	7
GO:0006744	GO:0006744	ubiquinone biosynthetic process	7/1198	16/16870	5.78689e-05	0.00126328	0.00102502	Coq3/Coq9/Coq8b/Coq4/Coq10a/Coq8a/Ndufa9	7
GO:0033631	GO:0033631	cell-cell adhesion mediated by integrin	7/1198	16/16870	5.78689e-05	0.00126328	0.00102502	Swap70/Wnk1/Ada/Itgb1/Fermt3/Dpp4/Itga5	7
GO:0033750	GO:0033750	ribosome localization	7/1198	16/16870	5.78689e-05	0.00126328	0.00102502	Ran/Npm1/Pa2g4/Xpo1/Abce1/Rps15/Eif6	7
GO:0035459	GO:0035459	cargo loading into vesicle	7/1198	16/16870	5.78689e-05	0.00126328	0.00102502	Ppa1/Kif13a/Sec31a/Sec23a/Sec24c/Sec24d/Picalm	7
GO:1901663	GO:1901663	quinone biosynthetic process	7/1198	16/16870	5.78689e-05	0.00126328	0.00102502	Coq3/Coq9/Coq8b/Coq4/Coq10a/Coq8a/Ndufa9	7
GO:0006913	GO:0006913	nucleocytoplasmic transport	42/1198	315/16870	5.8114e-05	0.00126328	0.00102502	Kpna6/Mapk14/Ranbp2/Ran/Tpr/Gsk3b/Calr/Tnpo2/Npm1/Pa2g4/Ipo9/Kpnb1/Xpo1/Ipo7/Akap13/Ipo5/Pkia/Xpo7/Tnpo1/Prkcd/Eif5a/Abce1/Zpr1/Rpsa/Rab18/Ipo4/Stat3/Cfl1/Rps15/Ddx5/Rangap1/Hnrnpa1/Hcls1/Pabpn1/Khdrbs1/Eif6/Kpna1/Flna/Emd/Nedd4/Hsp90aa1/Prkag1	42
GO:0016052	GO:0016052	carbohydrate catabolic process	23/1198	133/16870	5.85688e-05	0.00126328	0.00102502	Gusb/Pfkl/Eno3/Ppp1cb/Hk2/Galk1/Pygl/Prkaa2/Naga/Pgm1/Bpgm/Ldha/Pgam2/Pgm5/Akr1a1/Sord/Ppp1ca/Stat3/Pygm/Hk3/Eif6/Pgam1/Pfkm	23
GO:1904375	GO:1904375	regulation of protein localization to cell periphery	23/1198	133/16870	5.85688e-05	0.00126328	0.00102502	Ppp2r5a/Numa1/Ap2m1/Gsk3b/Sqstm1/Actr3/Cltc/Arf6/Hectd1/Bcl2l1/Map2k1/Lgals3/Itgb1/Pgrmc1/Appl1/Kif5b/Picalm/Dag1/Gbp1/Lrp1/Dab2/Actb/Ppp1r9b	23
GO:0055007	GO:0055007	cardiac muscle cell differentiation	24/1198	142/16870	5.97214e-05	0.00128292	0.00104096	Sgcb/Sgcd/Gsk3b/Calr/Cav3/Nppa/Mtor/Slc25a4/Akap13/Itgb1/Alpk3/Sorbs2/Ifitm3/Obsl1/Nrap/Mylk3/Pin1/Col14a1/Xirp1/Myo18b/Trip10/G6pd/Myom1/Popdc2	24
GO:1901019	GO:1901019	regulation of calcium ion transmembrane transporter activity	17/1198	83/16870	6.1163e-05	0.00130859	0.00106179	Pln/Clic2/Atp1b1/Cav3/Hspa2/Atp1a2/Nppa/Fkbp1a/Ank2/Rrad/S100a1/Casq2/Gstm2/Hrc/Nipsnap2/Dmd/Ahnak	17
GO:0035036	GO:0035036	sperm-egg recognition	12/1198	46/16870	6.29758e-05	0.00134197	0.00108886	Cct6a/Cct8/Fetub/C4bpa/Cct4/Cct5/Vdac2/Tcp1/Cct7/Ubap2l/Cct3/Cct2	12
GO:0032212	GO:0032212	positive regulation of telomere maintenance via telomerase	10/1198	33/16870	6.42059e-05	0.00136271	0.00110569	Cct6a/Cct8/Cct4/Cct5/Tcp1/Cct7/Cct3/Cct2/Hnrnpa1/Ctnnb1	10
GO:1903364	GO:1903364	positive regulation of cellular protein catabolic process	23/1198	134/16870	6.60404e-05	0.00139606	0.00113275	Bag6/Gsk3b/Psmc1/Gclc/Psmc6/Nub1/Arih1/Ccdc22/Psmc3/Atp5if1/Usp5/Csnk1a1/Psmc4/Klhl40/Dnajb2/Sgta/Lrp1/Dab2/Msn/Usp13/Vcp/Rnf14/Hsp90aa1	23
GO:0007568	GO:0007568	aging	59/1198	497/16870	6.78652e-05	0.00142455	0.00115587	Mapk14/Itgb2/Serpine1/Tfrc/Sod1/Gsk3b/Calr/Hsd17b10/Canx/Prkca/Pnpt1/Eno3/Dcn/Npm1/Rtn4/Ctnna1/Gclc/Dld/Ero1a/Xdh/Rpn2/Bcl2l1/Ass1/Eef1a1/Mtor/Map2k1/Ada/Cast/Cryab/Slc25a4/C1qb/Gclm/Hp/Prkcd/Eef1e1/Eif5a/Ide/Myh7/Cnp/Vim/Picalm/Ctsl/Gstm2/Gss/Sod2/Hnrnpk/Dag1/Stat3/Romo1/Eef2/Bax/Htra2/Hspb1/Lrp1/Ncam1/Dmd/Gpx1/Ppp1r9b/Cav1	59
GO:0045732	GO:0045732	positive regulation of protein catabolic process	31/1198	208/16870	6.7925e-05	0.00142455	0.00115587	Bag6/Gsk3b/Psmc1/C4bpa/Gclc/Psmc6/Nub1/Arih1/Ccdc22/Psmc3/Rab7a/Atp5if1/Pacsin3/Usp5/Snx1/Csnk1a1/Nedd4l/Sec22b/Psmc4/Klhl40/Dnajb2/Sgta/Ndufa13/Lrp1/Dab2/Msn/Usp13/Vcp/Rnf14/Nedd4/Hsp90aa1	31
GO:0035690	GO:0035690	cellular response to drug	57/1198	477/16870	7.48799e-05	0.00156247	0.00126778	Rplp0/Serpine1/Tfrc/Umps/Sod1/Mylk/Nme1/Eftud2/Gsk3b/Qdpr/Cybb/Cst3/Ctnna1/Aifm1/Gclc/Prkaa2/Bcl2l1/Chmp5/Ass1/Eef1a1/Akr1b1/Aqp1/Fdx1/Gclm/Hmox1/Arpc2/Nol3/Dpep1/Casq2/Prkcd/Rps3/Anxa1/Optn/Vim/Hspa5/Ankrd1/Ugt1a1/Gstm2/Sod2/Hnrnpk/Bcar1/Cfl1/Pcna/Hspb1/Stat6/Hk3/Cad/Hsp90b1/Cfh/Chek1/Actb/Hnrnpa1/Thbs1/Adssl1/Hdac6/Ppp1r9b/Ctnnb1	57
GO:0006903	GO:0006903	vesicle targeting	11/1198	40/16870	7.50907e-05	0.00156247	0.00126778	Clasp1/Sec23a/Sar1b/Myh9l1/Tmed10/Arfgap2/Ykt6/Cul3/Tmed9/Gbf1/Exoc4	11
GO:0016197	GO:0016197	endosomal transport	28/1198	181/16870	7.76232e-05	0.00160886	0.00130542	Spag9/Gosr2/Cltc/Arf6/Arl1/Ehd4/Washc4/Washc5/Dctn1/Eps15/Ap3b1/Snx18/Ube2o/Ehd2/Washc2c/Rab7a/Ykt6/Arhgap1/Snx1/Snx2/Picalm/Ap3d1/Ptpn23/Gbf1/Micall1/Vcp/Ap1s2/Chmp2a	28
GO:0042743	GO:0042743	hydrogen peroxide metabolic process	13/1198	54/16870	7.80376e-05	0.00161116	0.00130728	Sod1/Cybb/Prdx3/Hp/Sod2/Stat3/Prdx5/Nnt/Hba1/COX2/Hba-a1/Gpx1/Pxdn	13
GO:0070142	GO:0070142	synaptic vesicle budding	6/1198	12/16870	8.06043e-05	0.0016577	0.00134505	Eps15/Ap3b1/Slc2a4/Ap3d1/Ap1s2/Arf1	6
GO:0044272	GO:0044272	sulfur compound biosynthetic process	17/1198	85/16870	8.37619e-05	0.00171599	0.00139234	Acacb/Pdk1/Pdk2/Gclc/Dld/Acss1/Acat1/Pdhb/Acsl1/Papss1/Mpc1/Gclm/Hagh/Acsl5/Acly/Gss/Mri1	17
GO:0035458	GO:0035458	cellular response to interferon-beta	10/1198	34/16870	8.52099e-05	0.00173894	0.00141096	Ifi47/Mnda/Pnpt1/Stat1/Ifit1/Ndufa13/Htra2/Gbp1/Irgm/Capn2	10
GO:0007007	GO:0007007	inner mitochondrial membrane organization	9/1198	28/16870	8.94409e-05	0.00181135	0.00146972	Timm9/Immt/Timm29/Samm50/Chchd3/Afg3l2/Romo1/Ndufa13/Bax	9
GO:0045047	GO:0045047	protein targeting to ER	9/1198	28/16870	8.94409e-05	0.00181135	0.00146972	Srp72/Sec61g/Srp14/Srp68/Srpra/Sec61a1/Macf1/Sgta/Srp54a	9
GO:0044270	GO:0044270	cellular nitrogen compound catabolic process	53/1198	437/16870	9.02226e-05	0.00182023	0.00147693	Syncrip/Skiv2l/Pfkl/Por/Carhsp1/Pnpt1/Nt5c/Eno3/Npm1/Mapkapk2/Aifm1/Hk2/Galk1/Xdh/Dut/Prkaa2/Acat1/Pabpc1/Mtor/Thrap3/Pnp/Bpgm/Ada/Ptbp1/Aldh6a1/Fxr2/Cnot1/Acadl/Ldha/Entpd2/Pgam2/Hmox1/Gtpbp1/Cirbp/Cnp/Vim/Ampd3/Zpr1/Ugt1a1/Etf1/Stat3/Bax/Gigyf2/Nbas/Hk3/Eif3el1/Ddx5/Snd1/Vcp/Eif6/Pgam1/Pfkm/Csde1	53
GO:0006743	GO:0006743	ubiquinone metabolic process	7/1198	17/16870	9.23545e-05	0.00185619	0.0015061	Coq3/Coq9/Coq8b/Coq4/Coq10a/Coq8a/Ndufa9	7
GO:0001889	GO:0001889	liver development	33/1198	231/16870	9.3649e-05	0.0018751	0.00152145	Atp5f1b/Qdpr/Pnpt1/Aldh9a1/Npm1/Arf6/Rpl7/Dut/Acat1/Ass1/Rps24/Ada/Cast/Slc25a4/Prkcsh/Hmox1/Klkb1/Hp/Igf2r/Cul3/Anxa1/Ugt1a1/Sod2/Stat5b/Hnrnpk/Rps16/Pcna/Aco2/Rps15/Cad/Ak4/Ctnnb1/Rpl10	33
GO:0007163	GO:0007163	establishment or maintenance of cell polarity	30/1198	202/16870	9.4334e-05	0.00188172	0.00152682	Numa1/Clasp1/Gsk3b/Actr3/Arf6/Myh9l1/Actr2/Ctnna1/Synj2bp/LOC103692716/Nckap1/Dctn1/Aqp1/Arf4/Rhoc/Cap1/Parva/Macf1/Ckap5/Dynlt1/Cfl1/Map4/Gbf1/Arpc5/Msn/Nckap1l/Cap2/Exoc4/Zw10/Hsp90aa1	30
GO:0030835	GO:0030835	negative regulation of actin filament depolymerization	11/1198	41/16870	9.6096e-05	0.00190256	0.00154373	Sptb/Capzb/Swap70/Washc2c/Mtpn/Capza1/Arpc2/Cfl1/Twf1/Capza2/Lima1	11
GO:1901998	GO:1901998	toxin transport	11/1198	41/16870	9.6096e-05	0.00190256	0.00154373	Cct6a/Cct8/Cct4/Cct5/Tcp1/Cct7/Hspa5/Cct3/Cct2/Scfd1/Copz1	11
GO:0043244	GO:0043244	regulation of protein complex disassembly	20/1198	111/16870	9.69433e-05	0.0019122	0.00155155	Clasp1/Dstnl1/Trim54/Fyco1/Sptb/Capzb/Swap70/Washc2c/Mtpn/Capza1/Map1a/Arpc2/Eif5a/Cfl1/Twf1/Irgm/Cfl2/Hdac6/Capza2/Lima1	20
GO:0043161	GO:0043161	proteasome-mediated ubiquitin-dependent protein catabolic process	45/1198	354/16870	0.000101708	0.00199876	0.00162178	Bag6/Psmd2/Klhl22/Gsk3b/Gclc/Psmd6/Psmc6/Psma3/Nub1/Arih1/Ube2g1/Nhlrc3/Psmb2/Cd2ap/Map1a/Armc8/Usp5/Cul3/Rad23b/Csnk1a1/Faf2/Nedd4l/Hspa5/Dcaf11/Klhl40/Dnajb2/Cul4a/Ubxn1/Sgta/Dmac2/Psmd4/Trim72/Ecpas/Hsp90b1/Dab2/Arrb1/Vcp/Psmd8/Ube2a/Rnf14/Ufd1/Ube2h/Psma2/Psmb3/Nedd4	45
GO:1990748	GO:1990748	cellular detoxification	19/1198	103/16870	0.000103737	0.00203111	0.00164803	Clic2/Txnrd2/Sod1/Esd/Prdx3/Prxl2a/Cygb/S100a8/Hp/Gstk1/Gstm2/Sod2/Prdx5/Nnt/Hba1/Hba-a1/Gpx1/Fbln5/Pxdn	19
GO:0090150	GO:0090150	establishment of protein localization to membrane	31/1198	213/16870	0.000106586	0.0020758	0.0016843	Bag6/Rilpl1/Clip1/Kif13a/Srp72/Rab3gap2/Actr3/Srp14/Timm9/Timm29/Srp68/Srpra/Samm50/Vamp5/Sec61a1/Arpc2/LOC102556337/Macf1/Hspa4/Optn/Romo1/Sgta/Ndufa13/Bax/Afdn/Micall1/Golga4/Srp54a/Rab31/Exoc4/Hsp90aa1	31
GO:0006081	GO:0006081	cellular aldehyde metabolic process	14/1198	63/16870	0.000106803	0.0020758	0.0016843	Glo1/Aldh9a1/Esd/Grhpr/Idh2/Hagh/Rbp4/Akr1a1/Dhrs4/Dab2/Hoga1/Pgam1/G6pd/Kif1b	14
GO:0019439	GO:0019439	aromatic compound catabolic process	54/1198	451/16870	0.000108993	0.00211064	0.00171256	Syncrip/Skiv2l/Pfkl/Carhsp1/Qdpr/Pnpt1/Nt5c/Eno3/Npm1/Mapkapk2/Aifm1/Hk2/Galk1/Xdh/Dut/Prkaa2/Acat1/Pabpc1/Pon1/Pon2/Mtor/Thrap3/Pnp/Bpgm/Ada/Ptbp1/Fxr2/Cnot1/Ldha/Entpd2/Pgam2/Hmox1/Gtpbp1/Cirbp/Cnp/Vim/Ampd3/Zpr1/Ugt1a1/Etf1/Stat3/Bax/Gigyf2/Nbas/Hk3/Eif3el1/Ddx5/Snd1/Vcp/Gstz1/Eif6/Pgam1/Pfkm/Csde1	54
GO:1901879	GO:1901879	regulation of protein depolymerization	17/1198	87/16870	0.000113396	0.00218792	0.00177527	Clasp1/Dstnl1/Trim54/Sptb/Capzb/Swap70/Washc2c/Mtpn/Capza1/Map1a/Arpc2/Cfl1/Twf1/Cfl2/Hdac6/Capza2/Lima1	17
GO:0010592	GO:0010592	positive regulation of lamellipodium assembly	8/1198	23/16870	0.000118096	0.00226215	0.0018355	Actr3/Nckap1/Mtor/Brk1/Aqp1/Arpc2/Cfl1/Hsp90aa1	8
GO:0016137	GO:0016137	glycoside metabolic process	8/1198	23/16870	0.000118096	0.00226215	0.0018355	Gusb/Naga/Fuca1/Akr1b1/Gla/Akr1c14/Akr7a2/Cbr4	8
GO:0061008	GO:0061008	hepaticobiliary system development	33/1198	234/16870	0.000120432	0.0022778	0.0018482	Atp5f1b/Qdpr/Pnpt1/Aldh9a1/Npm1/Arf6/Rpl7/Dut/Acat1/Ass1/Rps24/Ada/Cast/Slc25a4/Prkcsh/Hmox1/Klkb1/Hp/Igf2r/Cul3/Anxa1/Ugt1a1/Sod2/Stat5b/Hnrnpk/Rps16/Pcna/Aco2/Rps15/Cad/Ak4/Ctnnb1/Rpl10	33
GO:0071826	GO:0071826	ribonucleoprotein complex subunit organization	34/1198	244/16870	0.000121371	0.0022778	0.0018482	Rplp0/Eif3b/Eif4h/Ptges3/Eif3h/Dync1h1/Prkaa2/Eif3a/Snrnp200/Cnot1/Eif3m/G3bp1/Eif2a/Nol3/Cirbp/Rpl3/Kif5b/Rpsa/Eif3c/Rps14/Sf3a2/Ddx3x/Rps15/Gfm2/Rpl6/Mrrf/Eif3el1/Dhx30/Efl1/Vcp/Nudt21/Eif6/Rpl10/Hsp90aa1	34
GO:0072330	GO:0072330	monocarboxylic acid biosynthetic process	34/1198	244/16870	0.000121371	0.0022778	0.0018482	Acacb/Prkab1/Pfkl/Ptges3/Eno3/Oxsm/Hk2/Galk1/Acss1/Prkaa2/Acot11/Hsd17b12/Bpgm/Acadl/Ldha/Pgam2/Rbp1/Mgll/Acsf3/Acly/Anxa1/Acadvl/Ndufab1/Stat3/Cbr4/Hk3/Hoga1/Fasn/Apoc3/Eif6/Pgam1/Pecr/Pfkm/Prkag1	34
GO:0003298	GO:0003298	physiological muscle hypertrophy	11/1198	42/16870	0.000121918	0.0022778	0.0018482	Gsk3b/Cav3/Nppa/Mtor/Slc25a4/Akap13/Sorbs2/Pin1/Col14a1/Trip10/G6pd	11
GO:0003301	GO:0003301	physiological cardiac muscle hypertrophy	11/1198	42/16870	0.000121918	0.0022778	0.0018482	Gsk3b/Cav3/Nppa/Mtor/Slc25a4/Akap13/Sorbs2/Pin1/Col14a1/Trip10/G6pd	11
GO:0051653	GO:0051653	spindle localization	11/1198	42/16870	0.000121918	0.0022778	0.0018482	Numa1/Clasp1/Actr3/Myh9l1/Actr2/Dync1h1/Kpnb1/Dctn1/Dynlt1/Map4/Zw10	11
GO:0061049	GO:0061049	cell growth involved in cardiac muscle cell development	11/1198	42/16870	0.000121918	0.0022778	0.0018482	Gsk3b/Cav3/Nppa/Mtor/Slc25a4/Akap13/Sorbs2/Pin1/Col14a1/Trip10/G6pd	11
GO:0032386	GO:0032386	regulation of intracellular transport	55/1198	464/16870	0.000123237	0.00229436	0.00186164	Pln/Numa1/Mapk14/Ppa1/Ran/Tpr/Gsk3b/Actr3/Prkca/Rab21/Sec23a/Sar1b/Dync1h1/Bcl2l1/Nppa/Xpo1/Dctn1/Map2k1/Lcp1/Anxa2/Cryab/Ipo5/Ehd2/Pkia/Atp5if1/Snapin/Hmox1/Arpc2/LOC102556337/Nol3/Prkcd/Arhgap1/Slc2a4/Kif5b/Ripor1/Picalm/Zpr1/Rab3a/Map2k2/Hrc/Ptpn23/Nucb1/Dab2/Msn/Ddx5/Scfd1/Rangap1/Hcls1/Khdrbs1/Flna/Emd/Nedd4/Hsp90aa1/Arf1/Git1	55
GO:0006140	GO:0006140	regulation of nucleotide metabolic process	18/1198	96/16870	0.000125892	0.0023356	0.00189509	Pdk1/Pdk2/Cox7a2l/Prkaa2/Bcl2l1/Shmt2/Map2k1/Ndufc2/Atp5if1/Me2/Stat3/COX2/Vcp/Cox7a2/Apoc3/Tmsb4x/Eif6/Pgam1	18
GO:0030239	GO:0030239	myofibril assembly	14/1198	64/16870	0.000127889	0.00236438	0.00191845	Mypn/Cav3/Klhl41/Akap13/Itgb1/Obsl1/Casq2/Nrap/Mylk3/Xirp1/Cfl2/Actn1/Myom1/Ldb3	14
GO:1903362	GO:1903362	regulation of cellular protein catabolic process	33/1198	235/16870	0.000130782	0.00240948	0.00195504	Bag6/Gsk3b/Psmc1/Rpl23/Gclc/Psmc6/Rps7/Nub1/Arih1/Anxa2/Ccdc22/Psmc3/Pdcl3/Atp5if1/Map1a/Usp5/Rad23b/Csnk1a1/Psmc4/Klhl40/Dnajb2/Ubxn1/Sgta/Lrp1/Sco1/Dab2/Msn/Usp13/Vcp/Rnf14/Cdk5rap3/Gpx1/Hsp90aa1	33
GO:0006893	GO:0006893	Golgi to plasma membrane transport	13/1198	57/16870	0.000141265	0.00257821	0.00209195	Kif13a/Ccdc93/Arfgef2/Ccdc22/Arf4/Vamp5/Macf1/Optn/Golga4/Rab31/LOC103689971/Exoc4/Arf1	13
GO:0051291	GO:0051291	protein heterooligomerization	25/1198	159/16870	0.000141324	0.00257821	0.00209195	Pcbd1/Prkab1/Sqstm1/Col1a1/Gna11/Ctnna1/Sept7/Prkaa2/Map2k1/Anxa2/Uqcrh/Prkcsh/Parva/Ide/Prkar2a/Cbr4/Uqcrb/Hba1/Nudt21/Chmp2a/Rrm1/Hba-a1/Rcc1/Ctnnb1/Prkag1	25
GO:0046112	GO:0046112	nucleobase biosynthetic process	7/1198	18/16870	0.000141884	0.00257821	0.00209195	Umps/Mtor/Ctps1/Ada/Mthfd1l/Cad/Gart	7
GO:0090151	GO:0090151	establishment of protein localization to mitochondrial membrane	7/1198	18/16870	0.000141884	0.00257821	0.00209195	Timm9/Timm29/Samm50/Hspa4/Romo1/Ndufa13/Hsp90aa1	7
GO:0010591	GO:0010591	regulation of lamellipodium assembly	10/1198	36/16870	0.000144978	0.00262543	0.00213026	Actr3/Capzb/Nckap1/Mtor/Brk1/Aqp1/Arpc2/Cfl1/Twf1/Hsp90aa1	10
GO:0009135	GO:0009135	purine nucleoside diphosphate metabolic process	17/1198	89/16870	0.000151844	0.00273113	0.00221603	Pfkl/Guk1/Eno3/Hk2/Galk1/Prkaa2/Bpgm/Ldha/Entpd2/Pgam2/Ampd3/Stat3/Hk3/Ak4/Eif6/Pgam1/Pfkm	17
GO:0009179	GO:0009179	purine ribonucleoside diphosphate metabolic process	17/1198	89/16870	0.000151844	0.00273113	0.00221603	Pfkl/Guk1/Eno3/Hk2/Galk1/Prkaa2/Bpgm/Ldha/Entpd2/Pgam2/Ampd3/Stat3/Hk3/Ak4/Eif6/Pgam1/Pfkm	17
GO:0010927	GO:0010927	cellular component assembly involved in morphogenesis	19/1198	106/16870	0.000154122	0.00276275	0.00224168	Mypn/Clasp1/Cav3/Klhl41/Akap13/Itgb1/Ank2/Obsl1/Agfg1/Casq2/Nrap/Mylk3/Dag1/Xirp1/Cfl2/Gpc1/Actn1/Myom1/Ldb3	19
GO:1901880	GO:1901880	negative regulation of protein depolymerization	15/1198	73/16870	0.000157103	0.0028067	0.00227735	Clasp1/Trim54/Sptb/Capzb/Swap70/Washc2c/Mtpn/Capza1/Map1a/Arpc2/Cfl1/Twf1/Hdac6/Capza2/Lima1	15
GO:1903052	GO:1903052	positive regulation of proteolysis involved in cellular protein catabolic process	20/1198	115/16870	0.000160508	0.0028579	0.00231889	Bag6/Gsk3b/Psmc1/Gclc/Psmc6/Nub1/Arih1/Ccdc22/Psmc3/Atp5if1/Usp5/Csnk1a1/Psmc4/Klhl40/Dnajb2/Sgta/Dab2/Usp13/Vcp/Rnf14	20
GO:0006417	GO:0006417	regulation of translation	40/1198	309/16870	0.000164323	0.00291605	0.00236607	Syncrip/Abcf1/Eif3b/Eif4g1/Tpr/Calr/Rps4x/Prkca/Npm1/Pa2g4/Rbm3/Shmt2/Mtor/Dnajc3/Ptbp1/Fxr2/Cyfip1/Cnot1/Eif2a/Eif4g3/Ptgfrn/Cirbp/Eif5a/Eif4g2/Rps3/Vim/Aars/Eif3c/Habp4/Stat3/Eef2/Gcn1/Ddx3x/Gigyf2/Thbs1/Khdrbs1/Uqcc1/Eif6/Rpl10/Paip1	40
GO:0098869	GO:0098869	cellular oxidant detoxification	18/1198	98/16870	0.000165446	0.00291958	0.00236893	Clic2/Txnrd2/Sod1/Prdx3/Prxl2a/Cygb/S100a8/Hp/Gstk1/Gstm2/Sod2/Prdx5/Nnt/Hba1/Hba-a1/Gpx1/Fbln5/Pxdn	18
GO:0010880	GO:0010880	regulation of release of sequestered calcium ion into cytosol by sarcoplasmic reticulum	8/1198	24/16870	0.000166173	0.00291958	0.00236893	Pln/Clic2/Ank2/Nol3/Casq2/Gstm2/Hrc/Dmd	8
GO:0070199	GO:0070199	establishment of protein localization to chromosome	8/1198	24/16870	0.000166173	0.00291958	0.00236893	Cct6a/Cct8/Cct4/Cct5/Tcp1/Cct7/Cct3/Cct2	8
GO:0048259	GO:0048259	regulation of receptor-mediated endocytosis	19/1198	107/16870	0.000175144	0.00306705	0.00248859	Serpine1/Hip1/Ap2m1/Prkca/Rab21/Synj2bp/Anxa2/Atad1/Cd2ap/Ppt1/Aak1/Picalm/Hnrnpk/Ap2a1/Dab2/Arrb1/Apoc3/Nedd4/Arf1	19
GO:0048588	GO:0048588	developmental cell growth	35/1198	259/16870	0.000179209	0.0031279	0.00253796	Gsk3b/Actr3/Usp9x/Rab21/Rtn4/Cav3/Sept7/LOC103692716/Nppa/Mtor/Slc25a4/Akap13/Itgb1/Cyfip1/Iqgap1/Postn/Sorbs2/Mgll/Raph1/Macf1/Eif4g2/Nedd4l/Picalm/Hnrnpk/Pin1/Col14a1/Golga4/Itsn2/Hdac6/Cpne1/Ctnnb1/Trip10/G6pd/Hsp90aa1/Prkag1	35
GO:0048738	GO:0048738	cardiac muscle tissue development	33/1198	239/16870	0.000180651	0.00314267	0.00254995	Pln/Mapk14/Marcks/Sgcb/Sgcd/Gsk3b/Calr/Cav3/Nppa/Fkbp1a/Mtor/Slc25a4/Akap13/Itgb1/Alpk3/Sorbs2/Ifitm3/Obsl1/Rbp4/Dsg2/Nrap/Myh7/Mylk3/Ankrd1/Pin1/Col14a1/Ncam1/Xirp1/Myo18b/Trip10/G6pd/Myom1/Popdc2	33
GO:0071260	GO:0071260	cellular response to mechanical stimulus	20/1198	116/16870	0.00018124	0.00314267	0.00254995	Serpine1/Gsk3b/Col1a1/Myh9l1/Gclc/Atp1a2/Nppa/Ctsb/Itgb1/Aqp1/Mtpn/Got1/Ankrd1/Habp4/Dag1/Atp1a1/Chek1/Cnn2/Ctnnb1/Cav1	20
GO:0070507	GO:0070507	regulation of microtubule cytoskeleton organization	28/1198	190/16870	0.000181874	0.0031434	0.00255054	Numa1/Clip1/Slain2/Clasp1/Tpr/Gsk3b/Cltc/Npm1/Cav3/Trim54/Dync1h1/Fkbp4/Capzb/Prkaa2/Chmp5/Xpo1/Dctn1/Dync1li1/Mapre1/Map1a/Bicd2/Stmn1/Rps3/Chek1/Chmp2a/Hdac6/Ctnnb1/Cav1	28
GO:0001666	GO:0001666	response to hypoxia	49/1198	406/16870	0.000184509	0.00317858	0.00257909	Serpine1/Pdk1/Tfrc/Atp1b1/Cybb/Mb/Npm1/Cst3/Txn2/Hk2/Ero1a/Ndrg1/Plod1/Bcl2l1/Nppa/Mtor/Acot2/Map2k1/Ada/Cryab/Hyou1/Cygb/Aqp1/Postn/Ldha/Acaa2/Hmox1/Ece1/Hp/Pdia3/Nol3/Prkcd/Slc2a4/Ankrd1/Sod2/Stat5b/Pygm/Npepps/Hsp90b1/Plod2/Fndc1/Dpp4/Scfd1/Pam/Capn2/P4hb/Tbl2/Atp5pb/Cav1	49
GO:1904358	GO:1904358	positive regulation of telomere maintenance via telomere lengthening	10/1198	37/16870	0.000186143	0.00319635	0.0025935	Cct6a/Cct8/Cct4/Cct5/Tcp1/Cct7/Cct3/Cct2/Hnrnpa1/Ctnnb1	10
GO:0046700	GO:0046700	heterocycle catabolic process	52/1198	439/16870	0.000190022	0.00325243	0.00263901	Syncrip/Skiv2l/Pfkl/Carhsp1/Pnpt1/Nt5c/Eno3/Npm1/Mapkapk2/Aifm1/Hk2/Galk1/Xdh/Dut/Prkaa2/Acat1/Pabpc1/Mtor/Thrap3/Pnp/Bpgm/Ada/Ptbp1/Aldh6a1/Fxr2/Cnot1/Ldha/Entpd2/Pgam2/Hmox1/Gtpbp1/Cirbp/Cnp/Vim/Ampd3/Zpr1/Ugt1a1/Etf1/Stat3/Bax/Gigyf2/Nbas/Hk3/Eif3el1/Ddx5/Snd1/Vcp/Eif6/Pgam1/Pfkm/Csde1/Iffo2	52
GO:0019674	GO:0019674	NAD metabolic process	11/1198	44/16870	0.000191569	0.0032579	0.00264344	Pfkl/Mdh2/Dlst/Mdh1/Pnp/Ldhb/Ldha/Vcp/Nadk2/Idh3g/Pfkm	11
GO:0035456	GO:0035456	response to interferon-beta	11/1198	44/16870	0.000191569	0.0032579	0.00264344	Ifi47/Mnda/Pnpt1/Stat1/Ifitm3/Ifit1/Ndufa13/Htra2/Gbp1/Irgm/Capn2	11
GO:1901361	GO:1901361	organic cyclic compound catabolic process	56/1198	484/16870	0.000202583	0.0034342	0.0027865	Syncrip/Skiv2l/Pfkl/Hsd17b11/Carhsp1/Qdpr/Pnpt1/Nt5c/Eno3/Npm1/Mapkapk2/Aifm1/Hk2/Galk1/Xdh/Dut/Prkaa2/Acat1/Pabpc1/Mtor/Thrap3/Pnp/Bpgm/Ada/Ptbp1/Aldh6a1/Fxr2/Cnot1/Ldha/Entpd2/Pgam2/Hmox1/Gtpbp1/Cirbp/Cnp/Vim/Ampd3/Zpr1/Ugt1a1/Etf1/Stat3/Bax/Gigyf2/Nbas/Hk3/Eif3el1/Ddx5/Snd1/Vcp/Gstz1/Eif6/Pgam1/Ywhah/Pfkm/Csde1/Iffo2	56
GO:0032388	GO:0032388	positive regulation of intracellular transport	31/1198	221/16870	0.000210462	0.00355641	0.00288565	Numa1/Mapk14/Ran/Tpr/Gsk3b/Actr3/Rab21/Sar1b/Dync1h1/Bcl2l1/Nppa/Dctn1/Anxa2/Ipo5/Ehd2/Arpc2/LOC102556337/Prkcd/Kif5b/Ripor1/Zpr1/Ptpn23/Dab2/Msn/Hcls1/Khdrbs1/Flna/Emd/Nedd4/Hsp90aa1/Arf1	31
GO:0030032	GO:0030032	lamellipodium assembly	14/1198	67/16870	0.000214149	0.00360722	0.00292688	Actr3/Srgap2/Capzb/Nckap1/Mtor/Brk1/Itgb1/Aqp1/Cyfip1/Arhgef7/Arpc2/Cfl1/Twf1/Hsp90aa1	14
GO:0007229	GO:0007229	integrin-mediated signaling pathway	18/1198	100/16870	0.00021548	0.00361815	0.00293575	Itgb2/Cd47/Itgb1bp2/Itgav/Ctnna1/Itgb1/Cul3/Tln1/Zyx/Bcar1/Fermt3/Itga2b/Dab2/Apoa1/Itga1/Lama5/Flna/Itga5	18
GO:0009132	GO:0009132	nucleoside diphosphate metabolic process	19/1198	109/16870	0.000224852	0.00376362	0.00305378	Pfkl/Nme1/Guk1/Eno3/Suclg1/Hk2/Galk1/Prkaa2/Bpgm/Ldha/Entpd2/Pgam2/Ampd3/Stat3/Hk3/Ak4/Eif6/Pgam1/Pfkm	19
GO:0090114	GO:0090114	COPII-coated vesicle budding	8/1198	25/16870	0.000229252	0.00380196	0.00308489	Ppa1/Sec31a/Sec23a/Sar1b/Vapb/Sec24c/Sec24d/Cul3	8
GO:0043624	GO:0043624	cellular protein complex disassembly	22/1198	136/16870	0.00022931	0.00380196	0.00308489	Clasp1/Dstnl1/Trim54/Sptb/Capzb/Swap70/Washc2c/Mtpn/Capza1/Map1a/Arpc2/Eif5a/Stmn1/Abce1/Etf1/Cfl1/Twf1/Cfl2/Hdac6/Ppp1r9b/Capza2/Lima1	22
GO:0009185	GO:0009185	ribonucleoside diphosphate metabolic process	17/1198	92/16870	0.000230783	0.00380196	0.00308489	Pfkl/Guk1/Eno3/Hk2/Galk1/Prkaa2/Bpgm/Ldha/Entpd2/Pgam2/Ampd3/Stat3/Hk3/Ak4/Eif6/Pgam1/Pfkm	17
GO:1900542	GO:1900542	regulation of purine nucleotide metabolic process	17/1198	92/16870	0.000230783	0.00380196	0.00308489	Pdk1/Pdk2/Cox7a2l/Prkaa2/Bcl2l1/Shmt2/Map2k1/Ndufc2/Atp5if1/Stat3/COX2/Vcp/Cox7a2/Apoc3/Tmsb4x/Eif6/Pgam1	17
GO:0014823	GO:0014823	response to activity	21/1198	127/16870	0.00023115	0.00380196	0.00308489	Gsk3b/Rtn4/Mtfp1/Srl/Gclc/Prkaa2/Mtor/Hadh/Itgb1/Got2/Postn/Gclm/Sod2/Hnrnpk/Perm1/Cfl1/Slc4a1/Ncam1/Uqcrc1/Adssl1/Ctnnb1	21
GO:0001732	GO:0001732	formation of cytoplasmic translation initiation complex	6/1198	14/16870	0.000231442	0.00380196	0.00308489	Eif3b/Eif3h/Eif3a/Eif3m/Eif3c/Eif3el1	6
GO:0070670	GO:0070670	response to interleukin-4	10/1198	38/16870	0.0002367	0.00387633	0.00314523	Rplp0/Ctsb/Rpl3/Mrc1/Hspa5/Stat5b/Coro1a/Stat6/Fasn/Tuba1b	10
GO:0034394	GO:0034394	protein localization to cell surface	13/1198	60/16870	0.000244344	0.0039892	0.00323682	Arf6/Synj2bp/Ank2/Map1a/Nedd4l/Picalm/Hnrnpk/Tax1bp3/Gbf1/Fbln5/Ctnnb1/Flna/Rab11fip5	13
GO:1901800	GO:1901800	positive regulation of proteasomal protein catabolic process	18/1198	101/16870	0.000245116	0.00398952	0.00323708	Bag6/Gsk3b/Psmc1/Gclc/Psmc6/Nub1/Arih1/Psmc3/Usp5/Csnk1a1/Psmc4/Klhl40/Dnajb2/Sgta/Dab2/Usp13/Vcp/Rnf14	18
GO:0031032	GO:0031032	actomyosin structure organization	27/1198	184/16870	0.000252485	0.0040969	0.00332421	Mypn/Cd47/Clasp1/Myh9l1/Cav3/Klhl41/Mtor/Akap13/Itgb1/Cnn3/Rhoc/Obsl1/Cul3/Casq2/Nrap/Stmn1/Zyx/Mylk3/Arap1/Arrb1/Xirp1/Cnn2/Apoa1/Cfl2/Actn1/Myom1/Ldb3	27
GO:1903076	GO:1903076	regulation of protein localization to plasma membrane	19/1198	110/16870	0.000254041	0.00410957	0.00333449	Ppp2r5a/Ap2m1/Sqstm1/Actr3/Cltc/Arf6/Hectd1/Bcl2l1/Lgals3/Itgb1/Pgrmc1/Appl1/Kif5b/Picalm/Gbp1/Lrp1/Dab2/Actb/Ppp1r9b	19
GO:0071496	GO:0071496	cellular response to external stimulus	47/1198	390/16870	0.000256101	0.00413031	0.00335131	Lamp2/Serpine1/Eif4g1/Sod1/Gsk3b/Cybb/Col1a1/Pdk2/Myh9l1/Txn2/Aifm1/Gclc/Atp1a2/Prkaa2/Gsdmd/Nppa/Mtor/Ctsb/Itgb1/Aqp1/Mtpn/Postn/Ldha/Hmox1/Pdia3/Mybbp1a/Prkcd/Got1/Ripor1/Optn/Hspa5/Lars/Ctsl/Ankrd1/Habp4/Dag1/Gcn1/Mars/Hsp90b1/Atp1a1/Chek1/Hnrnpa1/Cnn2/Tbl2/Ctnnb1/Cav1/Tnc	47
GO:0034599	GO:0034599	cellular response to oxidative stress	40/1198	316/16870	0.000263839	0.00424222	0.00344211	Serpine1/Pdk1/Sod1/Gsk3b/Pnpt1/Pdk2/Cst3/Aifm1/Prkaa2/Akr1b1/Prdx3/Aqp1/Ankrd2/Hmox1/Arpc2/Nol3/Dpep1/Prkcd/Rps3/Anxa1/Optn/Sod2/Bcar1/Romo1/Cfl1/Prdx5/Pcna/Htra2/Hspb1/Stat6/Hk3/Cfh/P4hb/Thbs1/Hdac6/Gpx1/Mpv17/Fbln5/Ctnnb1/G6pd	40
GO:0031333	GO:0031333	negative regulation of protein complex assembly	22/1198	138/16870	0.000283688	0.00454151	0.00368496	Lamp2/Ppa1/Gsk3b/Fkbp4/Sptb/Capzb/Cryab/Washc2c/Mapre1/Mtpn/Vdac2/Capza1/Arpc2/Nol3/Prkcd/Stmn1/Cfl1/Twf1/Ddx3x/Tmsb4x/Myadm/Capza2	22
GO:0032409	GO:0032409	regulation of transporter activity	34/1198	255/16870	0.000284165	0.00454151	0.00368496	Pln/Clic2/Fhl1/Atp1b1/Prkca/Apoa2/Cav3/Hspa2/Atp1a2/Nppa/Fkbp1a/Pon1/Wnk1/Slc25a4/Ank2/Slmap/Rrad/S100a1/Casq2/Prkcd/Kif5b/Nedd4l/Gstm2/Cfl1/Hrc/Ctss/Nipsnap2/Actb/Dmd/Tmsb4x/Ywhah/Cav1/Ahnak/Nedd4	34
GO:0097193	GO:0097193	intrinsic apoptotic signaling pathway	37/1198	286/16870	0.000287662	0.00458128	0.00371723	Bag6/Tpt1/Erp29/Pdk1/Sod1/Ivns1abp/Gsk3b/Prkca/Pdk2/Aifm1/Ero1a/Bcl2l1/Txndc12/Rps7/Ndufs3/Map2k1/Hyou1/S100a8/Vdac2/Ankrd2/Hmox1/Mybbp1a/Nol3/Rps3/Sod2/Hnrnpk/Pycard/Ndufa13/Bax/Htra2/Ddx3x/Hspb1/Crip1/Ddx5/P4hb/Gpx1/Cav1	37
GO:0006633	GO:0006633	fatty acid biosynthetic process	21/1198	129/16870	0.000288381	0.00458128	0.00371723	Acacb/Prkab1/Ptges3/Oxsm/Acss1/Prkaa2/Acot11/Hsd17b12/Acadl/Mgll/Acsf3/Acly/Anxa1/Acadvl/Ndufab1/Cbr4/Fasn/Apoc3/Eif6/Pecr/Prkag1	21
GO:1903578	GO:1903578	regulation of ATP metabolic process	15/1198	77/16870	0.000291719	0.00462047	0.00374903	Cox7a2l/Prkaa2/Bcl2l1/Shmt2/Map2k1/Ndufc2/Atp5if1/Stat3/COX2/Vcp/Cox7a2/Apoc3/Tmsb4x/Eif6/Pgam1	15
GO:1903169	GO:1903169	regulation of calcium ion transmembrane transport	24/1198	157/16870	0.000294091	0.00463535	0.0037611	Pln/Clic2/Atp1b1/Cav3/Hspa2/Atp1a2/Nppa/Fkbp1a/Ank2/Rrad/S100a1/Sestd1/Ptpn6/Nol3/Casq2/Gstm2/Coro1a/Diaph1/Hrc/Bax/Nipsnap2/Dmd/G6pd/Ahnak	24
GO:0006626	GO:0006626	protein targeting to mitochondrion	14/1198	69/16870	0.000296152	0.00463535	0.0037611	Ywhaz/Timm9/Timm29/Samm50/Atp5if1/Timm21/LOC102556337/Nol3/Hspa4/Romo1/Ndufa13/Aip/Uqcrc2/Hsp90aa1	14
GO:0010611	GO:0010611	regulation of cardiac muscle hypertrophy	14/1198	69/16870	0.000296152	0.00463535	0.0037611	Gsk3b/Prkca/Lmcd1/Cav3/Mtor/Slc25a4/Mtpn/Ece1/Glrx3/Pin1/Twf1/Col14a1/Trip10/G6pd	14
GO:0055117	GO:0055117	regulation of cardiac muscle contraction	14/1198	69/16870	0.000296152	0.00463535	0.0037611	Pln/Atp1b1/Cav3/Atp1a2/Nppa/Ank2/Casq2/Dsg2/Smtn/Tnni3k/Atp1a1/Dmd/Cav1/Hsp90aa1	14
GO:0034655	GO:0034655	nucleobase-containing compound catabolic process	47/1198	393/16870	0.000305194	0.00476283	0.00386453	Syncrip/Skiv2l/Pfkl/Carhsp1/Pnpt1/Nt5c/Eno3/Npm1/Mapkapk2/Aifm1/Hk2/Galk1/Dut/Prkaa2/Acat1/Pabpc1/Mtor/Thrap3/Pnp/Bpgm/Ada/Ptbp1/Fxr2/Cnot1/Ldha/Entpd2/Pgam2/Gtpbp1/Cirbp/Cnp/Vim/Ampd3/Zpr1/Etf1/Stat3/Bax/Gigyf2/Nbas/Hk3/Eif3el1/Ddx5/Snd1/Vcp/Eif6/Pgam1/Pfkm/Csde1	47
GO:0006734	GO:0006734	NADH metabolic process	8/1198	26/16870	0.000310672	0.00481996	0.00391089	Pfkl/Mdh2/Dlst/Mdh1/Ldha/Vcp/Idh3g/Pfkm	8
GO:1903077	GO:1903077	negative regulation of protein localization to plasma membrane	8/1198	26/16870	0.000310672	0.00481996	0.00391089	Ppp2r5a/Ap2m1/Cltc/Hectd1/Bcl2l1/Picalm/Gbp1/Dab2	8
GO:0035966	GO:0035966	response to topologically incorrect protein	19/1198	112/16870	0.000322484	0.00498863	0.00404775	Dnajb5/Bag6/Vapb/Erp44/Ero1a/Hspa2/Dnajc3/Thbs4/Uggt1/Cul3/Faf2/Optn/Hspa5/Bax/Vcp/Tbl2/Ufd1/Hdac6/Cdk5rap3	19
GO:0048260	GO:0048260	positive regulation of receptor-mediated endocytosis	12/1198	54/16870	0.000327377	0.00503496	0.00408534	Serpine1/Hip1/Ap2m1/Rab21/Synj2bp/Anxa2/Atad1/Ppt1/Hnrnpk/Ap2a1/Dab2/Arrb1	12
GO:0098930	GO:0098930	axonal transport	12/1198	54/16870	0.000327377	0.00503496	0.00408534	Sod1/Rab21/Ap3b1/Ap3m1/Snapin/Map1a/Kif5b/Ap3d1/Hspb1/Dynlrb1/Hdac6/Kif1b	12
GO:0036293	GO:0036293	response to decreased oxygen levels	50/1198	427/16870	0.000329037	0.00504586	0.00409419	Serpine1/Pdk1/Tfrc/Atp1b1/Cybb/Mb/Npm1/Cst3/Txn2/Aifm1/Hk2/Ero1a/Ndrg1/Plod1/Bcl2l1/Nppa/Mtor/Acot2/Map2k1/Ada/Cryab/Hyou1/Cygb/Aqp1/Postn/Ldha/Acaa2/Hmox1/Ece1/Hp/Pdia3/Nol3/Prkcd/Slc2a4/Ankrd1/Sod2/Stat5b/Pygm/Npepps/Hsp90b1/Plod2/Fndc1/Dpp4/Scfd1/Pam/Capn2/P4hb/Tbl2/Atp5pb/Cav1	50
GO:0006531	GO:0006531	aspartate metabolic process	5/1198	10/16870	0.000333644	0.00507253	0.00411583	Adss/Ass1/Got2/Got1/Adssl1	5
GO:0032075	GO:0032075	positive regulation of nuclease activity	5/1198	10/16870	0.000333644	0.00507253	0.00411583	Hmgb2/Prkcd/Rps3/Pcna/Hmgb2	5
GO:0051014	GO:0051014	actin filament severing	5/1198	10/16870	0.000333644	0.00507253	0.00411583	Fmnl1/Flii/Myh9l1/Dstnl1/Srgap2	5
GO:1901607	GO:1901607	alpha-amino acid biosynthetic process	13/1198	62/16870	0.00034416	0.00521746	0.00423343	Plod3/Plod1/Shmt2/Ass1/Got2/Aldh18a1/Got1/Oat/Bcat2/Mri1/Cad/Plod2/Aldh18a1	13
GO:0051650	GO:0051650	establishment of vesicle localization	35/1198	268/16870	0.000346797	0.00524246	0.00425371	Kif13a/Snap29/Clasp1/Gsk3b/Prkca/Sec23a/Sar1b/Myh9l1/Dync1h1/Fyco1/Tmed10/Bcl2l1/Dctn1/Map2k1/Eps15/Ap3b1/Ap3m1/Snapin/Arfgap2/Ykt6/Cul3/Slc2a4/Kif5b/Picalm/Ap3d1/Rab3a/Tmed9/Dctn2/Gbf1/Ap1s2/Exoc4/Ctnnb1/Kif1b/Arf1/Git1	35
GO:0071214	GO:0071214	cellular response to abiotic stimulus	44/1198	363/16870	0.000350577	0.00526958	0.00427571	Mapk14/Serpine1/Map3k20/Mylk/Gsk3b/Rcsd1/Col1a1/Adss/Npm1/Myh9l1/Gna11/Gclc/Atp1a2/Bcl2l1/Nppa/Tnks1bp1/Akr1b1/Pgm1/Ctsb/Cryab/Itgb1/Aqp1/Mtpn/Rpl35/Got1/Slc2a4/Hspa5/Ankrd1/Habp4/Dag1/Bax/Pcna/Ddx3x/Crip1/Atp1a1/Chek1/Actb/Cnn2/Adssl1/Ctnnb1/Rab11fip5/Cav1/Sncg/Nedd4	44
GO:0104004	GO:0104004	cellular response to environmental stimulus	44/1198	363/16870	0.000350577	0.00526958	0.00427571	Mapk14/Serpine1/Map3k20/Mylk/Gsk3b/Rcsd1/Col1a1/Adss/Npm1/Myh9l1/Gna11/Gclc/Atp1a2/Bcl2l1/Nppa/Tnks1bp1/Akr1b1/Pgm1/Ctsb/Cryab/Itgb1/Aqp1/Mtpn/Rpl35/Got1/Slc2a4/Hspa5/Ankrd1/Habp4/Dag1/Bax/Pcna/Ddx3x/Crip1/Atp1a1/Chek1/Actb/Cnn2/Adssl1/Ctnnb1/Rab11fip5/Cav1/Sncg/Nedd4	44
GO:0006936	GO:0006936	muscle contraction	37/1198	289/16870	0.000353354	0.00529632	0.00429741	Pln/Sod1/Mylk/Sgcd/Atp1b1/Rcsd1/Prkca/Mb/Cav3/Atp1a2/Nppa/Fkbp1a/Mtor/Map2k1/Cald1/Ada/Ank2/Slmap/Pgam2/Synm/Obsl1/Tpm4/Snta1/Casq2/Dsg2/Myh7/Nedd4l/Smtn/Eef2/Hspb6/Tnni3k/Atp1a1/Dmd/Myl6l/Cav1/Myom1/Hsp90aa1	37
GO:0006941	GO:0006941	striated muscle contraction	24/1198	159/16870	0.000356385	0.0053267	0.00432206	Pln/Sgcd/Atp1b1/Rcsd1/Mb/Cav3/Atp1a2/Nppa/Mtor/Ank2/Pgam2/Synm/Snta1/Casq2/Dsg2/Myh7/Nedd4l/Smtn/Eef2/Tnni3k/Atp1a1/Dmd/Cav1/Hsp90aa1	24
GO:1901292	GO:1901292	nucleoside phosphate catabolic process	21/1198	131/16870	0.000357661	0.00532981	0.00432458	Pfkl/Nt5c/Eno3/Hk2/Galk1/Dut/Prkaa2/Acat1/Bpgm/Ada/Ldha/Entpd2/Pgam2/Cnp/Ampd3/Stat3/Hk3/Vcp/Eif6/Pgam1/Pfkm	21
GO:0098754	GO:0098754	detoxification	19/1198	113/16870	0.000362359	0.00532981	0.00432458	Clic2/Txnrd2/Sod1/Esd/Prdx3/Prxl2a/Cygb/S100a8/Hp/Gstk1/Gstm2/Sod2/Prdx5/Nnt/Hba1/Hba-a1/Gpx1/Fbln5/Pxdn	19
GO:0009166	GO:0009166	nucleotide catabolic process	20/1198	122/16870	0.000362429	0.00532981	0.00432458	Pfkl/Nt5c/Eno3/Hk2/Galk1/Dut/Prkaa2/Acat1/Bpgm/Ada/Ldha/Pgam2/Cnp/Ampd3/Stat3/Hk3/Vcp/Eif6/Pgam1/Pfkm	20
GO:0010248	GO:0010248	establishment or maintenance of transmembrane electrochemical gradient	6/1198	15/16870	0.00036262	0.00532981	0.00432458	Atp1b1/Myh9l1/Atp1a2/Bax/Atp1a1/Myh9	6
GO:0010882	GO:0010882	regulation of cardiac muscle contraction by calcium ion signaling	6/1198	15/16870	0.00036262	0.00532981	0.00432458	Pln/Atp1b1/Atp1a2/Ank2/Casq2/Dmd	6
GO:0043248	GO:0043248	proteasome assembly	6/1198	15/16870	0.00036262	0.00532981	0.00432458	Psmd9/Psmg1/Psmd13/Psmd4/Ecpas/Adrm1	6
GO:0001525	GO:0001525	angiogenesis	54/1198	473/16870	0.000363702	0.00533095	0.0043255	Mapk14/Itgb2/Col18a1/Serpine1/Atp5f1b/Plcd3/Prkca/Cybb/Wars/Dcn/Rtn4/Myh9l1/Itgav/Hk2/Synj2bp/Emilin1/Erap1/Anxa2/Lgals3/Itgb1/Aimp1/Aqp1/Otulin/Tgfbi/S100a1/Thbs4/Sparc/Pdcl3/Stat1/Hmox1/Parva/Rnh1/Hspa4/Anxa1/Mfge8/Clic4/C5/Dag1/Stat3/Sars/Hspb6/Ecm1/Hspb1/Ngp/Hgs/Thbs1/Mydgf/Gpx1/Myh9/Mmrn2/Ctnnb1/Flna/Cav1/Itga5	54
GO:0072655	GO:0072655	establishment of protein localization to mitochondrion	16/1198	87/16870	0.00036895	0.00539297	0.00437583	Hk2/Ywhaz/Timm9/Timm29/Samm50/Atp5if1/Timm21/LOC102556337/Nol3/Hspa4/Romo1/Ndufa13/Bax/Aip/Uqcrc2/Hsp90aa1	16
GO:2001242	GO:2001242	regulation of intrinsic apoptotic signaling pathway	25/1198	169/16870	0.000371448	0.00540264	0.00438367	Tpt1/Erp29/Sod1/Ivns1abp/Bcl2l1/Txndc12/Rps7/Ndufs3/Map2k1/Hyou1/S100a8/Vdac2/Ankrd2/Nol3/Rps3/Sod2/Hnrnpk/Pycard/Ndufa13/Bax/Ddx3x/Hspb1/P4hb/Gpx1/Cav1	25
GO:0009112	GO:0009112	nucleobase metabolic process	10/1198	40/16870	0.000372666	0.00540264	0.00438367	Umps/Xdh/Mtor/Ctps1/Ada/Aldh6a1/Mthfd1l/Cad/Gart/Rrm1	10
GO:2000008	GO:2000008	regulation of protein localization to cell surface	10/1198	40/16870	0.000372666	0.00540264	0.00438367	Arf6/Synj2bp/Map1a/Nedd4l/Picalm/Hnrnpk/Tax1bp3/Gbf1/Ctnnb1/Rab11fip5	10
GO:0005996	GO:0005996	monosaccharide metabolic process	33/1198	249/16870	0.000387154	0.00559738	0.00454169	Mapk14/Acacb/Ranbp2/Pfkl/Pofut2/Pdk1/Pdk2/Ppp1cb/Hk2/Gclc/Galk1/Pdhb/Fuca1/Akr1b1/Mtor/Pgm1/Ldha/Pgam2/Pgm5/Rbp4/Akr1a1/Sord/Ppp1ca/Ugt1a1/Nisch/Pc/Scamp3/Aldh5a1/Adpgk/Hk3/Dcxr/G6pd/Pfkm	33
GO:0046785	GO:0046785	microtubule polymerization	15/1198	79/16870	0.000390113	0.00562483	0.00456396	Numa1/Clip1/Slain2/Clasp1/Cav3/Fkbp4/Capzb/Dctn1/Mapre1/Ckap5/Stmn1/Rps3/Tubg1/Tppp/Cav1	15
GO:0014743	GO:0014743	regulation of muscle hypertrophy	14/1198	71/16870	0.000403701	0.00580497	0.00471013	Gsk3b/Prkca/Lmcd1/Cav3/Mtor/Slc25a4/Mtpn/Ece1/Glrx3/Pin1/Twf1/Col14a1/Trip10/G6pd	14
GO:0052547	GO:0052547	regulation of peptidase activity	51/1198	442/16870	0.000408609	0.00585967	0.00475451	Mapk14/Serpine1/Por/Hip1/Fetub/Serpinb10/Cst3/Aifm1/Rps6ka3/Xdh/Lgmn/Psma3/Bcl2l1/Serpina6/Cast/Cryab/Prdx3/S100a8/Aqp1/Stat1/Nol3/Dpep1/Itih4/Rps3/Picalm/Ptma/C5/Kars/Ubxn1/Pycard/Stat3/Ndufa13/Bax/Prdx5/Ecm1/Htra2/Ddx3x/Ngp/Pcolce/Arrb1/Itih1/Serpinb9/Vcp/Rcn3/Thbs1/Aplp2/Pak2/Gpx1/Adrm1/Cav1/Psme4	51
GO:0006623	GO:0006623	protein targeting to vacuole	8/1198	27/16870	0.000414218	0.00587658	0.00476823	Lamp2/Gosr2/Ap3b1/Rab7a/Lars/Ap3d1/Hgs/Nedd4	8
GO:0014808	GO:0014808	release of sequestered calcium ion into cytosol by sarcoplasmic reticulum	8/1198	27/16870	0.000414218	0.00587658	0.00476823	Pln/Clic2/Ank2/Nol3/Casq2/Gstm2/Hrc/Dmd	8
GO:0097067	GO:0097067	cellular response to thyroid hormone stimulus	8/1198	27/16870	0.000414218	0.00587658	0.00476823	Dync1h1/Gclc/Ctsb/Gclm/Eif5a/Myh7/Ctsl/Ctss	8
GO:2001171	GO:2001171	positive regulation of ATP biosynthetic process	8/1198	27/16870	0.000414218	0.00587658	0.00476823	Prkaa2/Bcl2l1/Map2k1/Ndufc2/Stat3/COX2/Vcp/Tmsb4x	8
GO:0014874	GO:0014874	response to stimulus involved in regulation of muscle adaptation	7/1198	21/16870	0.000429204	0.00604074	0.00490143	Sgca/Srl/Utrn/Nol3/Dag1/Dmd/Nedd4	7
GO:0048199	GO:0048199	vesicle targeting, to, from or within Golgi	7/1198	21/16870	0.000429204	0.00604074	0.00490143	Sec23a/Sar1b/Tmed10/Arfgap2/Cul3/Tmed9/Gbf1	7
GO:0060314	GO:0060314	regulation of ryanodine-sensitive calcium-release channel activity	7/1198	21/16870	0.000429204	0.00604074	0.00490143	Pln/Clic2/Fkbp1a/Casq2/Gstm2/Hrc/Dmd	7
GO:0042246	GO:0042246	tissue regeneration	15/1198	80/16870	0.000449156	0.00628819	0.0051022	Mapk14/Serpine1/Naca/Sgca/Eno3/Cpq/Mtpn/Postn/Ptpn12/Mustn1/Anxa1/Vim/Dag1/Dmd/Gpx1	15
GO:0043242	GO:0043242	negative regulation of protein complex disassembly	15/1198	80/16870	0.000449156	0.00628819	0.0051022	Clasp1/Trim54/Sptb/Capzb/Swap70/Washc2c/Mtpn/Capza1/Map1a/Arpc2/Cfl1/Twf1/Hdac6/Capza2/Lima1	15
GO:0000910	GO:0000910	cytokinesis	23/1198	152/16870	0.000451937	0.0062939	0.00510684	Kif13a/Actr3/Myh9l1/Actr2/Sept7/Sept8/Bcl2l1/Chmp5/Washc5/Kif3b/Snx18/Anxa11/Rhoc/Cul3/Stmn1/Sept2/Pin1/Cfl1/Rasa1/Chmp2a/Myh9/Arf1/Git1	23
GO:0031100	GO:0031100	animal organ regeneration	23/1198	152/16870	0.000451937	0.0062939	0.00510684	Apoa2/Pnpt1/Npm1/Rpl7/Rps24/Cast/Lcp1/Hmgb2/Hmox1/Klkb1/Hp/Igf2r/Ugt1a1/Rps16/Pcna/Rps15/Cad/Ncam1/Hmgb2/Apoa1/Phb/Rpl10/Cav1	23
GO:0009266	GO:0009266	response to temperature stimulus	31/1198	231/16870	0.000461655	0.00641241	0.005203	Sod1/Tpr/Rbm3/Gclc/Hspa2/Xdh/LOC103692716/Acot11/Immt/Dnajc3/Acadl/Hmox1/Hp/Aldh18a1/Cirbp/Prkcd/Hspa4/Ckm/Cd14/Acadvl/Slc27a1/Hspa5/Sod2/Clpb/Tgfb1i1/Htra2/Hspb7/COX2/Vcp/Hsp90aa1/Aldh18a1	31
GO:0030837	GO:0030837	negative regulation of actin filament polymerization	12/1198	56/16870	0.000467194	0.00645555	0.00523801	Sptb/Capzb/Washc2c/Mtpn/Capza1/Arpc2/Prkcd/Cfl1/Twf1/Tmsb4x/Myadm/Capza2	12
GO:0051187	GO:0051187	cofactor catabolic process	12/1198	56/16870	0.000467194	0.00645555	0.00523801	Acat1/Prdx3/Hmox1/Hp/Ugt1a1/Prdx5/Nnt/Hba1/Vcp/Hba-a1/Gpx1/Pxdn	12
GO:0051170	GO:0051170	import into nucleus	25/1198	172/16870	0.000486405	0.00669328	0.00543089	Kpna6/Mapk14/Ranbp2/Ran/Tpr/Tnpo2/Ipo9/Kpnb1/Ipo7/Ipo5/Pkia/Tnpo1/Prkcd/Zpr1/Rab18/Ipo4/Stat3/Cfl1/Ddx5/Hnrnpa1/Hcls1/Kpna1/Flna/Hsp90aa1/Prkag1	25
GO:0044403	GO:0044403	symbiont process	42/1198	347/16870	0.000486921	0.00669328	0.00543089	Eif3b/Sqstm1/Itgav/Vapb/Bcl2l1/Pabpc1/Chmp5/Eif3a/Eps15/Ctsb/Anxa2/Ptbp1/Eif3l/Psmc3/Vta1/Aqp1/Rab7a/Pdcl3/Stat1/Tcp1/Ifitm3/Ppib/Dynlt1/Pc/Dag1/Cfl1/Eea1/Ddx3x/Gbp1/Ppia/Ddx5/Irgm/Serpinb9/Vcp/P4hb/Hnrnpa1/Chmp2a/Gpx1/Hcfc1/Ppial4d/Cav1/Nedd4	42
GO:2001233	GO:2001233	regulation of apoptotic signaling pathway	48/1198	413/16870	0.000507843	0.00696282	0.0056496	Tpt1/Erp29/Serpine1/Sod1/Ivns1abp/Gsk3b/Itgav/Ctnna1/Gclc/Bcl2l1/Txndc12/Rps7/Ndufs3/Map2k1/Lgals3/Hyou1/S100a8/Hmgb2/Atp5if1/Gclm/Vdac2/Acaa2/Ankrd2/Hmox1/Pdia3/Nol3/Acsl5/Prkcd/Eef1e1/Rps3/Ppp1ca/Sod2/Hnrnpk/Pycard/Ndufa13/Bax/Htra2/Ddx3x/Hspb1/Dab2/Hmgb2/P4hb/Thbs1/Pea15/Pak2/Gpx1/Ctnnb1/Cav1	48
GO:0048747	GO:0048747	muscle fiber development	14/1198	73/16870	0.000542925	0.00727202	0.00590048	Sgcb/Sgcd/Naca/Flnc/Capzb/Klhl41/Obsl1/Afg3l2/Klhl40/Dmd/Myo18b/Gpx1/Actn1/Myom1	14
GO:0072384	GO:0072384	organelle transport along microtubule	14/1198	73/16870	0.000542925	0.00727202	0.00590048	Kif13a/Dync1h1/Fyco1/Map2k1/Copg1/Ap3b1/Copg2/Ap3m1/Snapin/Bicd2/Kif5b/Ap3d1/Hdac6/Kif1b	14
GO:0042744	GO:0042744	hydrogen peroxide catabolic process	8/1198	28/16870	0.000544129	0.00727202	0.00590048	Prdx3/Hp/Prdx5/Nnt/Hba1/Hba-a1/Gpx1/Pxdn	8
GO:0046365	GO:0046365	monosaccharide catabolic process	8/1198	28/16870	0.000544129	0.00727202	0.00590048	Pfkl/Hk2/Galk1/Pgm1/Ldha/Pgm5/Akr1a1/Pfkm	8
GO:0070198	GO:0070198	protein localization to chromosome, telomeric region	8/1198	28/16870	0.000544129	0.00727202	0.00590048	Cct6a/Cct8/Cct4/Cct5/Tcp1/Cct7/Cct3/Cct2	8
GO:1903514	GO:1903514	release of sequestered calcium ion into cytosol by endoplasmic reticulum	8/1198	28/16870	0.000544129	0.00727202	0.00590048	Pln/Clic2/Ank2/Nol3/Casq2/Gstm2/Hrc/Dmd	8
GO:1904376	GO:1904376	negative regulation of protein localization to cell periphery	8/1198	28/16870	0.000544129	0.00727202	0.00590048	Ppp2r5a/Ap2m1/Cltc/Hectd1/Bcl2l1/Picalm/Gbp1/Dab2	8
GO:0006614	GO:0006614	SRP-dependent cotranslational protein targeting to membrane	6/1198	16/16870	0.00054547	0.00727202	0.00590048	Srp72/Srp14/Srp68/Srpra/Sec61a1/Srp54a	6
GO:0034389	GO:0034389	lipid droplet organization	6/1198	16/16870	0.00054547	0.00727202	0.00590048	Ptgfrn/Faf2/Rab18/Fitm2/Ppia/Plin5	6
GO:0046040	GO:0046040	IMP metabolic process	6/1198	16/16870	0.00054547	0.00727202	0.00590048	Paics/Adss/Ampd3/Nt5c2/Gart/Adssl1	6
GO:0060192	GO:0060192	negative regulation of lipase activity	6/1198	16/16870	0.00054547	0.00727202	0.00590048	Por/Apoa2/Anxa1/Apoa1/Apoc3/Plin5	6
GO:0034446	GO:0034446	substrate adhesion-dependent cell spreading	16/1198	90/16870	0.000547031	0.00727455	0.00590253	Lamc1/Calr/Itgav/Srgap2/Washc2c/Postn/Arpc2/Parva/Bcar1/Fermt3/Gbp1/Dab2/Apoa1/Myadm/Lama5/Flna	16
GO:1903050	GO:1903050	regulation of proteolysis involved in cellular protein catabolic process	28/1198	203/16870	0.00054844	0.00727506	0.00590295	Bag6/Gsk3b/Psmc1/Rpl23/Gclc/Psmc6/Rps7/Nub1/Arih1/Ccdc22/Psmc3/Pdcl3/Atp5if1/Map1a/Usp5/Rad23b/Csnk1a1/Psmc4/Klhl40/Dnajb2/Ubxn1/Sgta/Sco1/Dab2/Usp13/Vcp/Rnf14/Gpx1	28
GO:0008652	GO:0008652	cellular amino acid biosynthetic process	13/1198	65/16870	0.000557793	0.00738067	0.00598864	Plod3/Plod1/Shmt2/Ass1/Got2/Aldh18a1/Got1/Oat/Bcat2/Mri1/Cad/Plod2/Aldh18a1	13
GO:0007517	GO:0007517	muscle organ development	46/1198	393/16870	0.000564824	0.00744308	0.00603928	Mapk14/Sgcb/Mylk/Naca/Gsk3b/Dcn/Cav3/Smyd1/Klhl41/Fkbp1a/Ass1/Flnb/Mtor/Ctsb/Cryab/Slc25a4/Vamp5/Ankrd2/Obsl1/Rbp4/Myh7/Svil/Ankrd1/Klhl40/Eef2/Pin1/Trim72/Col14a1/Tnni3k/Ddx5/Ncam1/Cfl2/Dmd/Hdac6/Gpx1/Gpc1/Lama5/Myl6l/Ctnnb1/Trip10/G6pd/Actn1/Cav1/Myom1/Popdc2/Emd	46
GO:0051262	GO:0051262	protein tetramerization	24/1198	164/16870	0.000565324	0.00744308	0.00603928	Pcbd1/Acacb/Acads/Pfkl/Hsd17b10/Shmt2/Decr1/Anxa2/Acadl/Atp5if1/Vasp/Ide/Dhrs4/Acot13/Sod2/St13/Naxe/Aldh5a1/Cbr4/Nudt21/Rrm1/Rcc1/Dcxr/Pfkm	24
GO:0051261	GO:0051261	protein depolymerization	19/1198	117/16870	0.00056781	0.00744308	0.00603928	Clasp1/Dstnl1/Trim54/Sptb/Capzb/Swap70/Washc2c/Mtpn/Capza1/Map1a/Arpc2/Stmn1/Cfl1/Twf1/Cfl2/Hdac6/Ppp1r9b/Capza2/Lima1	19
GO:0043403	GO:0043403	skeletal muscle tissue regeneration	10/1198	42/16870	0.000568121	0.00744308	0.00603928	Mapk14/Naca/Sgca/Eno3/Mtpn/Anxa1/Vim/Dag1/Dmd/Gpx1	10
GO:0035051	GO:0035051	cardiocyte differentiation	25/1198	174/16870	0.000579365	0.00757171	0.00614365	Sgcb/Sgcd/Gsk3b/Calr/Cav3/Nppa/Mtor/Anxa2/Slc25a4/Akap13/Itgb1/Alpk3/Sorbs2/Ifitm3/Obsl1/Nrap/Mylk3/Pin1/Col14a1/Xirp1/Myo18b/Trip10/G6pd/Myom1/Popdc2	25
GO:0032886	GO:0032886	regulation of microtubule-based process	30/1198	224/16870	0.000585063	0.00761363	0.00617766	Numa1/Clip1/Slain2/Clasp1/Tpr/Gsk3b/Cltc/Npm1/Cav3/Trim54/Dync1h1/Fkbp4/Capzb/Prkaa2/Chmp5/Xpo1/Dctn1/Dync1li1/Mapre1/Map1a/Bicd2/Macf1/Stmn1/Rps3/Diaph1/Chek1/Chmp2a/Hdac6/Ctnnb1/Cav1	30
GO:0006942	GO:0006942	regulation of striated muscle contraction	15/1198	82/16870	0.000590441	0.00761363	0.00617766	Pln/Atp1b1/Cav3/Atp1a2/Nppa/Ank2/Casq2/Dsg2/Myh7/Smtn/Tnni3k/Atp1a1/Dmd/Cav1/Hsp90aa1	15
GO:0046031	GO:0046031	ADP metabolic process	15/1198	82/16870	0.000590441	0.00761363	0.00617766	Pfkl/Eno3/Hk2/Galk1/Prkaa2/Bpgm/Ldha/Pgam2/Ampd3/Stat3/Hk3/Ak4/Eif6/Pgam1/Pfkm	15
GO:0003015	GO:0003015	heart process	29/1198	214/16870	0.000590863	0.00761363	0.00617766	Pln/Sod1/Sgcd/Atp1b1/Prkca/Cav3/Atp1a2/Nppa/Tmem65/Mtor/Ada/Akap13/Ank2/S100a1/Snta1/Glrx3/Casq2/Dsg2/Myh7/Nedd4l/Smtn/Hrc/Tnni3k/Atp1a1/Dmd/Gpx1/Cav1/Popdc2/Hsp90aa1	29
GO:0016226	GO:0016226	iron-sulfur cluster assembly	7/1198	22/16870	0.000591182	0.00761363	0.00617766	Tst/Iscu/Glrx3/Ciapin1/Isca1/Mms19/Bola2	7
GO:0031163	GO:0031163	metallo-sulfur cluster assembly	7/1198	22/16870	0.000591182	0.00761363	0.00617766	Tst/Iscu/Glrx3/Ciapin1/Isca1/Mms19/Bola2	7
GO:0010811	GO:0010811	positive regulation of cell-substrate adhesion	20/1198	127/16870	0.000618151	0.00789923	0.00640939	Gsk3b/Calr/Myh9l1/Fbln2/Emilin1/Hsd17b12/Itgb1/Utrn/Iqgap1/Arpc2/Dag1/Cfl1/Dab2/Apoa1/Thbs1/Dmd/Mmrn2/Myadm/Flna/Itga5	20
GO:0019359	GO:0019359	nicotinamide nucleotide biosynthetic process	16/1198	91/16870	0.000620802	0.00789923	0.00640939	Pfkl/Eno3/Hk2/Galk1/Prkaa2/Pnp/Bpgm/Pgam2/Idh2/Stat3/Hk3/Eif6/Pgam1/Nadk2/G6pd/Pfkm	16
GO:0019363	GO:0019363	pyridine nucleotide biosynthetic process	16/1198	91/16870	0.000620802	0.00789923	0.00640939	Pfkl/Eno3/Hk2/Galk1/Prkaa2/Pnp/Bpgm/Pgam2/Idh2/Stat3/Hk3/Eif6/Pgam1/Nadk2/G6pd/Pfkm	16
GO:0046939	GO:0046939	nucleotide phosphorylation	16/1198	91/16870	0.000620802	0.00789923	0.00640939	Pfkl/Nme1/Guk1/Eno3/Suclg1/Hk2/Galk1/Prkaa2/Bpgm/Pgam2/Stat3/Hk3/Ak4/Eif6/Pgam1/Pfkm	16
GO:0070585	GO:0070585	protein localization to mitochondrion	16/1198	91/16870	0.000620802	0.00789923	0.00640939	Hk2/Ywhaz/Timm9/Timm29/Samm50/Atp5if1/Timm21/LOC102556337/Nol3/Hspa4/Romo1/Ndufa13/Bax/Aip/Uqcrc2/Hsp90aa1	16
GO:0009409	GO:0009409	response to cold	13/1198	66/16870	0.000650198	0.00825346	0.00669682	Rbm3/Hspa2/LOC103692716/Acot11/Immt/Dnajc3/Acadl/Cirbp/Acadvl/Slc27a1/Sod2/COX2/Hsp90aa1	13
GO:0045765	GO:0045765	regulation of angiogenesis	36/1198	288/16870	0.000661864	0.0083815	0.00680071	Itgb2/Serpine1/Prkca/Cybb/Wars/Dcn/Hk2/Synj2bp/Emilin1/Erap1/Lgals3/Itgb1/Aimp1/Aqp1/S100a1/Thbs4/Sparc/Pdcl3/Stat1/Hmox1/Rnh1/Hspa4/Anxa1/C5/Stat3/Sars/Hspb6/Ecm1/Hspb1/Ngp/Hgs/Thbs1/Mydgf/Mmrn2/Ctnnb1/Itga5	36
GO:0047496	GO:0047496	vesicle transport along microtubule	10/1198	43/16870	0.000693788	0.00872667	0.00708078	Kif13a/Dync1h1/Fyco1/Map2k1/Ap3b1/Ap3m1/Snapin/Kif5b/Ap3d1/Kif1b	10
GO:0086009	GO:0086009	membrane repolarization	10/1198	43/16870	0.000693788	0.00872667	0.00708078	Atp1b1/Cav3/Nppa/Ank2/Snta1/Casq2/Nedd4l/Atp1a1/Flna/Cav1	10
GO:0060047	GO:0060047	heart contraction	28/1198	206/16870	0.000694055	0.00872667	0.00708078	Pln/Sod1/Sgcd/Atp1b1/Prkca/Cav3/Atp1a2/Nppa/Tmem65/Mtor/Ada/Ank2/S100a1/Snta1/Glrx3/Casq2/Dsg2/Myh7/Nedd4l/Smtn/Hrc/Tnni3k/Atp1a1/Dmd/Gpx1/Cav1/Popdc2/Hsp90aa1	28
GO:0045861	GO:0045861	negative regulation of proteolysis	44/1198	375/16870	0.000700336	0.00878483	0.00712797	Bag6/Serpine1/Por/Fetub/Serpinb10/C4bpa/Rpl23/Cst3/Rps6ka3/Bcl2l1/Rps7/Serpina6/Cast/Cryab/Prdx3/Aqp1/Pdcl3/Map1a/Nol3/Dpep1/Ide/Itih4/Picalm/Ptma/Glg1/C5/Klhl40/Dnajb2/Ubxn1/Sgta/Prdx5/Ecm1/Ddx3x/Ngp/Sco1/Arrb1/Itih1/Serpinb9/Thbs1/Aplp2/Pak2/Hdac6/Gpx1/Ctsz	44
GO:2000117	GO:2000117	negative regulation of cysteine-type endopeptidase activity	16/1198	92/16870	0.000702912	0.00879634	0.00713731	Por/Rps6ka3/Bcl2l1/Cast/Cryab/Prdx3/Aqp1/Nol3/Dpep1/Ptma/Prdx5/Ddx3x/Arrb1/Thbs1/Pak2/Gpx1	16
GO:1902042	GO:1902042	negative regulation of extrinsic apoptotic signaling pathway via death domain receptors	8/1198	29/16870	0.000705105	0.00880303	0.00714273	Serpine1/Bcl2l1/Hmgb2/Hmox1/Nol3/Hmgb2/Pea15/Gpx1	8
GO:0051693	GO:0051693	actin filament capping	9/1198	36/16870	0.000727796	0.00906499	0.00735529	Sptb/Capzb/Washc2c/Mtpn/Capza1/Arpc2/Cfl1/Twf1/Capza2	9
GO:0017001	GO:0017001	antibiotic catabolic process	11/1198	51/16870	0.000752464	0.00933994	0.00757838	Npl/Esd/Prdx3/Hp/Ugt1a1/Prdx5/Nnt/Hba1/Hba-a1/Gpx1/Pxdn	11
GO:0046434	GO:0046434	organophosphate catabolic process	26/1198	187/16870	0.000753391	0.00933994	0.00757838	Pfkl/Apoa2/Nt5c/Eno3/Hk2/Galk1/Dut/Prkaa2/Acat1/Pon1/Bpgm/Ada/Ldha/Entpd2/Pgam2/Prkcd/Cnp/Inpp5a/Ampd3/Impa2/Stat3/Hk3/Vcp/Eif6/Pgam1/Pfkm	26
GO:0007004	GO:0007004	telomere maintenance via telomerase	13/1198	67/16870	0.000755172	0.0093402	0.00757859	Cct6a/Cct8/Ptges3/Rpa1/Cct4/Cct5/Tcp1/Cct7/Cct3/Cct2/Hnrnpa1/Ctnnb1/Hsp90aa1	13
GO:0019217	GO:0019217	regulation of fatty acid metabolic process	15/1198	84/16870	0.000767936	0.00945271	0.00766988	Acacb/Pdk1/Pdk2/Mtor/Fabp3/Acadl/Acsl5/Anxa1/Acadvl/Ugt1a1/Nucb2/Apoc3/Plin5/Eif6/Cav1	15
GO:1902305	GO:1902305	regulation of sodium ion transmembrane transport	12/1198	59/16870	0.000769025	0.00945271	0.00766988	Atp1b1/Cav3/Atp1a2/Wnk1/Slmap/Snta1/Kif5b/Nedd4l/Dmd/Ywhah/Nedd4/Arf1	12
GO:0062012	GO:0062012	regulation of small molecule metabolic process	41/1198	344/16870	0.000769614	0.00945271	0.00766988	Acacb/Ranbp2/Por/Pdk1/Sod1/Pdk2/Cltc/Cox7a2l/Ppp1cb/Myh9l1/Prkaa2/Bcl2l1/Shmt2/Mtor/Coq3/Map2k1/Ndufc2/Fabp3/Acadl/Atp5if1/Clybl/Me2/Acsl5/Anxa1/Acadvl/Ppp1ca/Ugt1a1/Stat3/Nucb2/Scamp3/Ap2a1/Dab2/COX2/Vcp/Cox7a2/Apoc3/Plin5/Tmsb4x/Eif6/Pgam1/Cav1	41
GO:0071236	GO:0071236	cellular response to antibiotic	30/1198	228/16870	0.000785312	0.00962324	0.00780826	Serpine1/Gsk3b/Actr3/Cybb/Rpl23/Actr2/Cst3/Aifm1/Akr1b1/Aqp1/Fdx1/Arpc2/Nol3/Prkcd/Rps3/Anxa1/Optn/Hspa5/Ugt1a1/Sod2/Hnrnpk/Cfl1/Pcna/Hspb1/Stat6/Hk3/Crip1/Cfh/Hnrnpa1/Hdac6	30
GO:0006206	GO:0006206	pyrimidine nucleobase metabolic process	6/1198	17/16870	0.000792624	0.00964602	0.00782673	Umps/Mtor/Ctps1/Aldh6a1/Cad/Rrm1	6
GO:0006613	GO:0006613	cotranslational protein targeting to membrane	6/1198	17/16870	0.000792624	0.00964602	0.00782673	Srp72/Srp14/Srp68/Srpra/Sec61a1/Srp54a	6
GO:0006901	GO:0006901	vesicle coating	6/1198	17/16870	0.000792624	0.00964602	0.00782673	Sec23a/Sar1b/Arfgap2/Cul3/Tmed9/Gbf1	6
GO:0019320	GO:0019320	hexose catabolic process	7/1198	23/16870	0.000798158	0.00969114	0.00786334	Pfkl/Hk2/Galk1/Pgm1/Ldha/Pgm5/Pfkm	7
GO:0007519	GO:0007519	skeletal muscle tissue development	27/1198	198/16870	0.000815171	0.00987511	0.00801261	Mapk14/Naca/Dcn/Smyd1/Klhl41/Flnb/Ctsb/Vamp5/Ankrd2/Svil/Ankrd1/Klhl40/Eef2/Tnni3k/Ddx5/Cfl2/Dmd/Hdac6/Gpx1/Gpc1/Myl6l/Ctnnb1/Actn1/Cav1/Myom1/Popdc2/Emd	27
GO:2000573	GO:2000573	positive regulation of DNA biosynthetic process	14/1198	76/16870	0.000827055	0.00999625	0.00811091	Cct6a/Cct8/Ptges3/Gsk3b/Npm1/Cct4/Cct5/Tcp1/Cct7/Cct3/Cct2/Hnrnpa1/Ctnnb1/Hsp90aa1	14

## Sheet: CC_Protein
	ID	Description	GeneRatio	BgRatio	pvalue	p.adjust	qvalue	geneID	Count
GO:0005743	GO:0005743	mitochondrial inner membrane	108/1203	326/17576	4.90497e-46	3.21276e-43	2.01362e-43	Atp5me/Ndufv3/Atp5pf/Cpox/Atp5po/Ndufb4/Atp5f1b/Sdhc/Atp5pd/Slc25a11/Cox7a2l/Mtfp1/Dmac2l/Ndufa4/Ndufa8/Ndufa5/Aifm1/Ndufa7/Ndufa12/Bcl2l1/Sdhb/Shmt2/Timm9/Slc25a3/Ndufb11/Abcb8/Ndufa6/Tmem65/Immt/Ndufs3/Timm29/Ndufb9/Etfdh/Coq3/Lgals3/Hadhb/Cox6c/Slc25a4/Ndufs4/Got2/Ndufs1/Ndufb5/Fdx1/Ndufc2/Mpc1/Cyc1/Uqcrh/Chchd3/Sdha/Ndufb8/Ndufb10/Atp5f1d/Timm21/Efhd1/LOC100911417/Coq9/Ndufa10/Cox5b/Rps3/Nduf…	108
GO:0098800	GO:0098800	inner mitochondrial membrane protein complex	70/1203	140/17576	4.0701e-44	1.33296e-41	8.35442e-42	Atp5me/Ndufv3/Atp5pf/Atp5po/Ndufb4/Atp5f1b/Sdhc/Atp5pd/Cox7a2l/Ndufa4/Ndufa8/Ndufa5/Ndufa7/Ndufa12/Sdhb/Ndufb11/Ndufa6/Immt/Ndufs3/Timm29/Ndufb9/Cox6c/Ndufs4/Ndufs1/Ndufb5/Ndufc2/Cyc1/Uqcrh/Chchd3/Sdha/Ndufb8/Ndufb10/Atp5f1d/Timm21/LOC100911417/Ndufa10/Cox5b/Ndufs8/Ndufa2/Cox4i1/Afg3l2/Ndufv1/Ndufab1/Uqcrfs1/Romo1/Atp5md/Dmac2/Ndufa13/LOC679739/Ndufs7/Uqcrb/Ndufs5/Atp5mf/Ndufb7/Atp5mg/COX2/ND1/Uq…	70
GO:0019866	GO:0019866	organelle inner membrane	110/1203	375/17576	3.86869e-41	8.44664e-39	5.294e-39	Atp5me/Ndufv3/Atp5pf/Cpox/Atp5po/Ndufb4/Atp5f1b/Sdhc/Atp5pd/Slc25a11/Cox7a2l/Mtfp1/Dmac2l/Ndufa4/Ndufa8/Ndufa5/Aifm1/Ndufa7/Ndufa12/Tmem43/Bcl2l1/Sdhb/Shmt2/Timm9/Slc25a3/Ndufb11/Abcb8/Ndufa6/Tmem65/Immt/Ndufs3/Timm29/Ndufb9/Etfdh/Coq3/Lgals3/Hadhb/Cox6c/Slc25a4/Ndufs4/Got2/Ndufs1/Ndufb5/Fdx1/Ndufc2/Mpc1/Cyc1/Uqcrh/Chchd3/Sdha/Ndufb8/Ndufb10/Atp5f1d/Timm21/Efhd1/LOC100911417/Coq9/Ndufa10/Cox5b/Rp…	110
GO:1990204	GO:1990204	oxidoreductase complex	60/1203	111/17576	1.51161e-40	2.47526e-38	1.55139e-38	Ndufv3/Pdk1/Ndufb4/Sdhc/Cybb/Pdk2/Dlst/Ndufa4/Ndufa8/Ndufa5/Dld/Ndufa7/Ndufa12/Pdhb/Sdhb/Ndufb11/Ndufa6/Ndufs3/Ndufb9/Bckdhb/Ndufs4/Ndufs1/Ndufb5/Ndufc2/Cyc1/Uqcrh/Sdha/Ndufb8/Ndufb10/Ndufa10/Ndufs8/Ndufa2/Ndufv1/Ndufab1/Uqcrfs1/Bckdk/Dmac2/Ndufa13/Bckdha/LOC679739/Cbr4/Ndufs7/Uqcrb/Ndufs5/Ndufb7/ND1/Uqcrc1/P4ha2/P4hb/Uqcrc2/Ndufs2/Rrm1/Uqcrq/Ndufa11/LOC679739/P4ha1/Idh3g/Uqcr10/Ndufa3/Ndufa9	60
GO:0044455	GO:0044455	mitochondrial membrane part	84/1203	232/17576	2.78684e-39	3.65075e-37	2.28814e-37	Atp5me/Ndufv3/Atp5pf/Atp5po/Ndufb4/Atp5f1b/Sdhc/Atp5pd/Cox7a2l/Ndufa4/Ndufa8/Ndufa5/Synj2bp/Ndufa7/Ndufa12/Sdhb/Slc25a3/Ndufb11/Ndufa6/Immt/Ndufs3/Timm29/Ndufb9/Etfdh/Coq3/Cox6c/Slc25a4/Ndufs4/Ndufs1/Ndufb5/Samm50/Fdx1/Ndufc2/Mpc1/Cyc1/Uqcrh/Chchd3/Sdha/Ndufb8/Ndufb10/Atp5f1d/Timm21/LOC100911417/Ndufa10/Cox5b/Ndufs8/Ndufa2/Cox4i1/Afg3l2/Ndufv1/Ndufab1/Uqcrfs1/Romo1/Atp5md/Dmac2/Ndufa13/Coq8b/LOC6…	84
GO:0005746	GO:0005746	mitochondrial respiratory chain	51/1203	88/17576	1.0833e-36	1.18261e-34	7.41208e-35	Ndufv3/Ndufb4/Sdhc/Cox7a2l/Ndufa4/Ndufa8/Ndufa5/Ndufa7/Ndufa12/Sdhb/Ndufb11/Ndufa6/Ndufs3/Ndufb9/Cox6c/Ndufs4/Ndufs1/Ndufb5/Ndufc2/Cyc1/Uqcrh/Sdha/Ndufb8/Ndufb10/Ndufa10/Cox5b/Ndufs8/Ndufa2/Cox4i1/Ndufv1/Ndufab1/Uqcrfs1/Dmac2/Ndufa13/LOC679739/Ndufs7/Uqcrb/Ndufs5/Ndufb7/COX2/ND1/Uqcrc1/Uqcrc2/Ndufs2/Cox7a2/Uqcrq/Ndufa11/LOC679739/Uqcr10/Ndufa3/Ndufa9	51
GO:0098798	GO:0098798	mitochondrial protein complex	86/1203	268/17576	1.44114e-35	1.3485e-33	8.4518e-34	Atp5me/Ndufv3/Pdk1/Atp5pf/Mrps35/Atp5po/Ndufb4/Atp5f1b/Hsd17b10/Sdhc/Pnpt1/Atp5pd/Pdk2/Cox7a2l/Ndufa4/Suclg1/Ndufa8/Suclg2/Ndufa5/Ndufa7/Ndufa12/Sdhb/Timm9/Ndufb11/Ndufa6/Immt/Ndufs3/Timm29/Ndufb9/Bckdhb/Hadhb/Cox6c/Ndufs4/Ndufs1/Ndufb5/Samm50/Ndufc2/Cyc1/Uqcrh/Chchd3/Sdha/Ndufb8/Ndufb10/Atp5f1d/Timm21/LOC100911417/Ndufa10/Cox5b/Ndufs8/Ndufa2/Cox4i1/Afg3l2/Ndufv1/Ndufab1/Uqcrfs1/Bckdk/Romo1/Atp5m…	86
GO:0098803	GO:0098803	respiratory chain complex	49/1203	86/17576	8.31309e-35	6.80634e-33	4.26593e-33	Ndufv3/Ndufb4/Sdhc/Ndufa4/Ndufa8/Ndufa5/Ndufa7/Ndufa12/Sdhb/Ndufb11/Ndufa6/Ndufs3/Ndufb9/Cox6c/Ndufs4/Ndufs1/Ndufb5/Ndufc2/Cyc1/Uqcrh/Sdha/Ndufb8/Ndufb10/Ndufa10/Cox5b/Ndufs8/Ndufa2/Cox4i1/Ndufv1/Ndufab1/Uqcrfs1/Dmac2/Ndufa13/LOC679739/Ndufs7/Uqcrb/Ndufs5/Ndufb7/COX2/ND1/Uqcrc1/Uqcrc2/Ndufs2/Uqcrq/Ndufa11/LOC679739/Uqcr10/Ndufa3/Ndufa9	49
GO:0070469	GO:0070469	respiratory chain	51/1203	97/17576	7.70821e-34	5.60986e-32	3.51603e-32	Ndufv3/Ndufb4/Sdhc/Cox7a2l/Ndufa4/Ndufa8/Ndufa5/Ndufa7/Ndufa12/Sdhb/Ndufb11/Ndufa6/Ndufs3/Ndufb9/Cox6c/Ndufs4/Ndufs1/Ndufb5/Ndufc2/Cyc1/Uqcrh/Sdha/Ndufb8/Ndufb10/Ndufa10/Cox5b/Ndufs8/Ndufa2/Cox4i1/Ndufv1/Ndufab1/Uqcrfs1/Dmac2/Ndufa13/LOC679739/Ndufs7/Uqcrb/Ndufs5/Ndufb7/COX2/ND1/Uqcrc1/Uqcrc2/Ndufs2/Cox7a2/Uqcrq/Ndufa11/LOC679739/Uqcr10/Ndufa3/Ndufa9	51
GO:0043209	GO:0043209	myelin sheath	72/1203	215/17576	2.86906e-31	1.87924e-29	1.17783e-29	Mdh2/Atp5po/Sod1/Nme1/Atp5f1b/Atp1b1/Canx/Atp5pd/Pitpna/Cltc/Rtn4/Arf6/Dlst/Dld/Hspa2/Sept7/LOC103692716/Atp1a2/Ndrg1/Sept8/Mdh1/Slc25a3/Ass1/Immt/Ndufs3/Eef1a1/Akr1b1/Tubb4b/Anxa2/Cryab/Slc25a4/Prdx3/Itgb1/Cct5/Got2/Ndufs1/Atp6v1b2/Ldhb/Sdha/Vdac2/Tcp1/Pdia3/Ndufa10/Cox5b/Sucla2/Cnp/Sept2/Gdi2/Uqcrfs1/Hspa5/Sod2/Cct3/Actr1a/Stip1/Cct2/Aco2/Ppia/Tppp/Hba1/Atp1a1/Msn/Ncam1/Uqcrc1/Vcp/Actb/Uqcrc2/E…	72
GO:0005747	GO:0005747	mitochondrial respiratory chain complex I	34/1203	54/17576	1.37061e-26	6.90578e-25	4.32825e-25	Ndufv3/Ndufb4/Ndufa4/Ndufa8/Ndufa5/Ndufa7/Ndufa12/Ndufb11/Ndufa6/Ndufs3/Ndufb9/Ndufs4/Ndufs1/Ndufb5/Ndufc2/Ndufb8/Ndufb10/Ndufa10/Ndufs8/Ndufa2/Ndufv1/Ndufab1/Dmac2/Ndufa13/LOC679739/Ndufs7/Ndufs5/Ndufb7/ND1/Ndufs2/Ndufa11/LOC679739/Ndufa3/Ndufa9	34
GO:0030964	GO:0030964	NADH dehydrogenase complex	34/1203	54/17576	1.37061e-26	6.90578e-25	4.32825e-25	Ndufv3/Ndufb4/Ndufa4/Ndufa8/Ndufa5/Ndufa7/Ndufa12/Ndufb11/Ndufa6/Ndufs3/Ndufb9/Ndufs4/Ndufs1/Ndufb5/Ndufc2/Ndufb8/Ndufb10/Ndufa10/Ndufs8/Ndufa2/Ndufv1/Ndufab1/Dmac2/Ndufa13/LOC679739/Ndufs7/Ndufs5/Ndufb7/ND1/Ndufs2/Ndufa11/LOC679739/Ndufa3/Ndufa9	34
GO:0045271	GO:0045271	respiratory chain complex I	34/1203	54/17576	1.37061e-26	6.90578e-25	4.32825e-25	Ndufv3/Ndufb4/Ndufa4/Ndufa8/Ndufa5/Ndufa7/Ndufa12/Ndufb11/Ndufa6/Ndufs3/Ndufb9/Ndufs4/Ndufs1/Ndufb5/Ndufc2/Ndufb8/Ndufb10/Ndufa10/Ndufs8/Ndufa2/Ndufv1/Ndufab1/Dmac2/Ndufa13/LOC679739/Ndufs7/Ndufs5/Ndufb7/ND1/Ndufs2/Ndufa11/LOC679739/Ndufa3/Ndufa9	34
GO:0030117	GO:0030117	membrane coat	34/1203	93/17576	8.86459e-17	3.87087e-15	2.4261e-15	Ppa1/Hip1/Ap2m1/Sec31a/Cltc/Sec23a/Sar1b/Copa/Ap1b1/Sec24c/Copz2/Eps15/Copg1/Ap3b1/Copg2/Ap3m1/Eps15l1/Arfgap2/Sec24d/Igf2r/Fcho2/Ap2s1/Aak1/Picalm/Ap3d1/Scyl1/Ap2a1/Dab2/Copz1/Ap1s2/Chmp2a/Copb1/Arcn1/Ap2b1	34
GO:0048475	GO:0048475	coated membrane	34/1203	93/17576	8.86459e-17	3.87087e-15	2.4261e-15	Ppa1/Hip1/Ap2m1/Sec31a/Cltc/Sec23a/Sar1b/Copa/Ap1b1/Sec24c/Copz2/Eps15/Copg1/Ap3b1/Copg2/Ap3m1/Eps15l1/Arfgap2/Sec24d/Igf2r/Fcho2/Ap2s1/Aak1/Picalm/Ap3d1/Scyl1/Ap2a1/Dab2/Copz1/Ap1s2/Chmp2a/Copb1/Arcn1/Ap2b1	34
GO:0015629	GO:0015629	actin cytoskeleton	82/1203	445/17576	9.69884e-17	3.97046e-15	2.48852e-15	Marcks/Arpc1b/Hip1/Mylk/Ivns1abp/Ptges3/Actr3/Mprip/Spta1/Myh9l1/Actr2/Ctnna1/Dstnl1/Sept7/Sptb/Capzb/Nckap1/Arpc3/Synpo2l/Arpc4/Eef1a1/Flnb/Pgm1/Dctn1/Cald1/Lcp1/Cryab/Akap13/Utrn/Cnn3/Fblim1/Mtpn/Cd2ap/Iqgap1/Ptpn12/Cap1/Capza1/Arpc2/Obsl1/Pgm5/Tpm4/Parva/Macf1/Actr1b/Myh7/Zyx/Tpm3/Anxa1/Mylk3/Svil/Tars/Hnrnpk/Bcar1/Tax1bp3/Coro1a/Smtn/Actr1a/Cfl1/Fermt3/Twf1/Gbp1/Fkbp15/Dctn2/Arpc5/Hspb7/Enah/…	82
GO:0005759	GO:0005759	mitochondrial matrix	64/1203	300/17576	1.739e-16	6.70028e-15	4.19945e-15	Tst/Iscu/Acads/Mdh2/Pdk1/Mrps35/Atp5f1b/Hsd17b10/Lrrc59/Tefm/Pdk2/Dglucy/Dlst/Suclg1/Suclg2/Dld/Acss1/Pars2/Acat1/Pdhb/Bcl2l1/Shmt2/Ivd/Bckdhb/Acot2/Hadh/Hadhb/Got2/Fdx1/Acadl/Mccc1/Vdac2/Acaa2/Hagh/Dbt/Etfa/Pccb/Pdp1/Ndufa10/Gstk1/Oat/Rps3/Mccc2/Etfb/Acadvl/Ndufab1/Echs1/Rexo2/Sod2/Pc/Bckdk/Bckdha/Acadsb/Cs/Cbr4/Hadha/Dhx30/Ak4/Lyrm7/LOC100911186/Idh3g/Pcca/Ndufa9/Iffo2	64
GO:0031252	GO:0031252	cell leading edge	72/1203	391/17576	7.9949e-15	2.90926e-13	1.8234e-13	Clip1/Mylk/Nme1/Actr3/Arf6/Myh9l1/Itgav/Actr2/Abi3/Ctnna1/Srgap2/Capzb/Klhl41/Nckap1/Ywhaz/Arpc3/Eef1a1/Dctn1/Brk1/Lcp1/Anxa2/Itgb1/Slk/S100a6/Atp6v1b2/Cyfip1/Cd2ap/Iqgap1/Arf4/Arhgef7/Sorbs2/Arpc2/Raph1/Parva/Macf1/Vasp/Arhgap1/Tln1/Snx1/Rps3/Ripor1/Vim/Dynlt1/Ank1/Aak1/Tln2/Bcar1/Dag1/Coro1a/Diaph1/Tubg1/Cfl1/Twf1/Gbf1/Arpc5/Rasa1/Dpp4/Ctnnd1/Abi1/Enah/Exoc4/Dmd/Hdac6/Myh9/Ppp1r9b/Myadm/Ctnnb1/…	72
GO:0030120	GO:0030120	vesicle coat	23/1203	49/17576	1.38684e-14	4.78095e-13	2.99649e-13	Ppa1/Hip1/Ap2m1/Sec31a/Cltc/Sec23a/Sar1b/Copa/Sec24c/Copz2/Eps15/Copg1/Copg2/Arfgap2/Sec24d/Fcho2/Ap2s1/Picalm/Scyl1/Copz1/Copb1/Arcn1/Ap2b1	23
GO:0030662	GO:0030662	coated vesicle membrane	29/1203	80/17576	2.11349e-14	6.92167e-13	4.33821e-13	Ppa1/Hip1/Ap2m1/Sec31a/Uso1/Gosr2/Cltc/Sec23a/Sar1b/Copa/Golga5/Ap1b1/Sec24c/Copz2/Eps15/Copg1/Copg2/Arfgap2/Sec24d/Fcho2/Ap2s1/Picalm/Sec22b/Scyl1/Dab2/Copz1/Copb1/Arcn1/Ap2b1	29
GO:0030016	GO:0030016	myofibril	49/1203	213/17576	2.97337e-14	9.27408e-13	5.8126e-13	Ppp2r5a/Mypn/Sqstm1/Itgb1bp2/Cav3/Trim54/Rpl7/Flnc/Capzb/Klhl41/Fkbp1a/Synpo2l/Pgm1/Cald1/Cryab/Ank2/S100a1/Ankrd2/Synm/Obsl1/Pgm5/Parva/Glrx3/Casq2/Nrap/Myh7/Svil/Ank1/Ankrd1/Habp4/Klhl40/Dag1/Hrc/Slc4a1/Twf1/Hspb1/Rpl6/Tnni3k/Sco1/Cfl2/Dmd/Myo18b/Ctnnb1/Flna/Actn1/Ahnak/Myom1/Ldb3/Arf1	49
GO:0044445	GO:0044445	cytosolic part	60/1203	300/17576	3.37172e-14	1.00385e-12	6.29172e-13	Rpl10a/Marcks/Bag6/Cct6a/Rplp0/Pfkl/Cct8/Psmd2/Rps4x/Prkca/Eno3/Rpl23/Rpl7/Psmc6/Gsdmd/Washc4/Rps7/Mtor/Cct4/Rps24/Cct5/Snapin/Eif2a/Tcp1/Rpl35/Cct7/Prkcd/Rps12/Ide/Rpl3/Rpl28/Rps3/Rpsa/Rps14/Psmc4/Rpl14/Cct3/Rps17/Dag1/Rps16/Pycard/Sgta/Pin1/Cct2/Ddx3x/Rps15/Rpl6/Rps13/LOC100361756/Hba1/Rrm1/Hba-a1/Mms19/LOC100365839/Rps8/Rpl10/Pfkm/Nedd4/Rps21/LOC103694855	60
GO:0043292	GO:0043292	contractile fiber	50/1203	222/17576	3.93611e-14	1.12094e-12	7.02555e-13	Ppp2r5a/Mypn/Sqstm1/Itgb1bp2/Cst3/Cav3/Trim54/Rpl7/Flnc/Capzb/Klhl41/Fkbp1a/Synpo2l/Pgm1/Cald1/Cryab/Ank2/S100a1/Ankrd2/Synm/Obsl1/Pgm5/Parva/Glrx3/Casq2/Nrap/Myh7/Svil/Ank1/Ankrd1/Habp4/Klhl40/Dag1/Hrc/Slc4a1/Twf1/Hspb1/Rpl6/Tnni3k/Sco1/Cfl2/Dmd/Myo18b/Ctnnb1/Flna/Actn1/Ahnak/Myom1/Ldb3/Arf1	50
GO:0044449	GO:0044449	contractile fiber part	46/1203	198/17576	1.25032e-13	3.41233e-12	2.1387e-12	Ppp2r5a/Mypn/Sqstm1/Itgb1bp2/Cav3/Trim54/Rpl7/Flnc/Capzb/Klhl41/Fkbp1a/Synpo2l/Pgm1/Cryab/Ank2/S100a1/Ankrd2/Synm/Obsl1/Pgm5/Parva/Glrx3/Casq2/Nrap/Myh7/Svil/Ank1/Ankrd1/Habp4/Klhl40/Dag1/Hrc/Slc4a1/Hspb1/Rpl6/Tnni3k/Cfl2/Dmd/Myo18b/Ctnnb1/Flna/Actn1/Ahnak/Myom1/Ldb3/Arf1	46
GO:0030055	GO:0030055	cell-substrate junction	42/1203	172/17576	2.42299e-13	6.34822e-12	3.9788e-12	Itgb2/Clasp1/Actr3/Myh9l1/Itgav/Cav3/Srp68/Flnb/Map2k1/Lcp1/Itgb1/Fblim1/Mapre1/Iqgap1/Arhgef7/Sorbs2/Arpc2/Pgm5/Parva/Vasp/Tln1/Nrap/Zyx/Tln2/Rexo2/Bcar1/Dag1/Tgfb1i1/Map2k2/Itga2b/Msn/Enah/Capn2/Actb/Xirp1/Dmd/Itga1/Actn1/Cav1/Itga5/Lima1/Git1	42
GO:0042470	GO:0042470	melanosome	29/1203	90/17576	6.87873e-13	1.66873e-11	1.04589e-11	Ran/Erp29/Tfrc/Canx/Nap1l1/Cltc/Calu/Pdia4/LOC103692716/Tmed10/Ywhaz/Gpnmb/Cct4/Ctsb/Anxa2/Itgb1/Atp6v1b2/Rab7a/Pdia3/Ppib/Cnp/Slc3a2/Sec22b/Hsp90b1/Snd1/P4hb/Fasn/Pdia6/Hsp90aa1	29
GO:0048770	GO:0048770	pigment granule	29/1203	90/17576	6.87873e-13	1.66873e-11	1.04589e-11	Ran/Erp29/Tfrc/Canx/Nap1l1/Cltc/Calu/Pdia4/LOC103692716/Tmed10/Ywhaz/Gpnmb/Cct4/Ctsb/Anxa2/Itgb1/Atp6v1b2/Rab7a/Pdia3/Ppib/Cnp/Slc3a2/Sec22b/Hsp90b1/Snd1/P4hb/Fasn/Pdia6/Hsp90aa1	29
GO:0031674	GO:0031674	I band	36/1203	135/17576	7.42014e-13	1.73578e-11	1.08791e-11	Ppp2r5a/Mypn/Itgb1bp2/Cav3/Trim54/Flnc/Capzb/Fkbp1a/Synpo2l/Pgm1/Cryab/Ank2/S100a1/Ankrd2/Obsl1/Pgm5/Parva/Glrx3/Casq2/Nrap/Myh7/Ank1/Ankrd1/Klhl40/Hrc/Slc4a1/Hspb1/Tnni3k/Cfl2/Dmd/Myo18b/Ctnnb1/Flna/Actn1/Myom1/Ldb3	36
GO:0005924	GO:0005924	cell-substrate adherens junction	40/1203	167/17576	1.75254e-12	3.95831e-11	2.4809e-11	Itgb2/Clasp1/Myh9l1/Itgav/Cav3/Srp68/Flnb/Map2k1/Lcp1/Itgb1/Fblim1/Mapre1/Iqgap1/Arhgef7/Sorbs2/Arpc2/Pgm5/Parva/Vasp/Tln1/Nrap/Zyx/Tln2/Rexo2/Bcar1/Dag1/Tgfb1i1/Map2k2/Itga2b/Msn/Enah/Capn2/Actb/Xirp1/Itga1/Actn1/Cav1/Itga5/Lima1/Git1	40
GO:0005925	GO:0005925	focal adhesion	39/1203	161/17576	2.27273e-12	4.96212e-11	3.11005e-11	Itgb2/Clasp1/Myh9l1/Itgav/Cav3/Srp68/Flnb/Map2k1/Lcp1/Itgb1/Fblim1/Mapre1/Iqgap1/Arhgef7/Sorbs2/Arpc2/Pgm5/Parva/Vasp/Tln1/Zyx/Tln2/Rexo2/Bcar1/Dag1/Tgfb1i1/Map2k2/Itga2b/Msn/Enah/Capn2/Actb/Xirp1/Itga1/Actn1/Cav1/Itga5/Lima1/Git1	39
GO:0030135	GO:0030135	coated vesicle	41/1203	177/17576	2.97847e-12	6.29322e-11	3.94432e-11	Ppa1/Hip1/Ap2m1/Sec31a/Uso1/Gosr2/Cltc/Sec23a/Sar1b/Copa/Golga5/Tmed10/Ap1b1/Sec24c/Copz2/Eps15/Copg1/Snx18/Copg2/Ece1/Arfgap2/Sec24d/Igf2r/Fcho2/Ap2s1/Lman2/Slc2a4/Picalm/Sec22b/Actr1a/Tmed9/Scyl1/Lrp1/Ecpas/Ap2a1/Dab2/Copz1/Copb1/Arf1/Arcn1/Ap2b1	41
GO:0030017	GO:0030017	sarcomere	42/1203	187/17576	4.79199e-12	9.80861e-11	6.14762e-11	Ppp2r5a/Mypn/Sqstm1/Itgb1bp2/Cav3/Trim54/Rpl7/Flnc/Capzb/Klhl41/Fkbp1a/Synpo2l/Pgm1/Cryab/Ank2/S100a1/Ankrd2/Obsl1/Pgm5/Parva/Glrx3/Casq2/Nrap/Myh7/Ank1/Ankrd1/Habp4/Klhl40/Hrc/Slc4a1/Hspb1/Rpl6/Tnni3k/Cfl2/Dmd/Myo18b/Ctnnb1/Flna/Actn1/Myom1/Ldb3/Arf1	42
GO:1905369	GO:1905369	endopeptidase complex	24/1203	68/17576	7.24493e-12	1.43801e-10	9.01283e-11	Psmd9/Psmd2/Psmc1/Psmd6/Psmc6/Psma3/Psmc3/Psmb2/Psmd13/Rad23b/Ide/Txnl1/Psmc4/Dnajb2/Psmd4/Htra2/Hspb1/Psmd3/Vcp/Psmd8/Psma2/Psmb3/Adrm1/Psme4	24
GO:0044448	GO:0044448	cell cortex part	42/1203	194/17576	1.70638e-11	3.28729e-10	2.06033e-10	Numa1/Hip1/Clasp1/Spta1/Myh9l1/Actr2/Dstnl1/Sept7/Sptb/Capzb/Sept8/Eef1a1/Dctn1/Cald1/Akap13/Utrn/Mapre1/Cap1/Capza1/Tpm4/Tpm3/Sept2/Ank1/Coro1a/Actr1a/Cfl1/Slc4a1/Osbpl8/Ctnnd1/Actb/Cap2/LOC103689971/Exoc4/Myh9/Ctsz/Ppp1r9b/Myadm/Ctnnb1/Flna/Capza2/Actn1/Emd	42
GO:0005788	GO:0005788	endoplasmic reticulum lumen	24/1203	71/17576	2.09221e-11	3.81511e-10	2.39115e-10	Erp29/Calr/Fkbp9/Erp44/Calu/Pdia4/Kdelc2/Tmem43/Txndc12/Erap1/Dnajc3/Hyou1/Txndc5/Uggt1/Pdia3/Rcn2/Casq2/Ppib/Hspa5/Gbf1/Hsp90b1/P4hb/Pdia6/P4ha1	24
GO:0045259	GO:0045259	proton-transporting ATP synthase complex	14/1203	23/17576	2.09685e-11	3.81511e-10	2.39115e-10	Atp5me/Atp5pf/Atp5po/Atp5f1b/Atp5pd/Dmac2l/Atp5f1d/LOC100911417/Atp5md/Atp5mf/Atp5mg/LOC103693430/Atp5pb/Atp5f1e	14
GO:0000502	GO:0000502	proteasome complex	23/1203	67/17576	3.81721e-11	6.75749e-10	4.23531e-10	Psmd9/Psmd2/Psmc1/Psmd6/Psmc6/Psma3/Psmc3/Psmb2/Psmd13/Rad23b/Ide/Txnl1/Psmc4/Dnajb2/Psmd4/Hspb1/Psmd3/Vcp/Psmd8/Psma2/Psmb3/Adrm1/Psme4	23
GO:0030018	GO:0030018	Z disc	32/1203	125/17576	4.5048e-11	7.76486e-10	4.86668e-10	Ppp2r5a/Mypn/Itgb1bp2/Cav3/Trim54/Flnc/Capzb/Fkbp1a/Synpo2l/Pgm1/Cryab/Ank2/S100a1/Obsl1/Pgm5/Parva/Glrx3/Casq2/Nrap/Myh7/Ank1/Hrc/Slc4a1/Hspb1/Cfl2/Dmd/Myo18b/Ctnnb1/Flna/Actn1/Myom1/Ldb3	32
GO:0030863	GO:0030863	cortical cytoskeleton	30/1203	113/17576	6.81285e-11	1.14421e-09	7.17142e-10	Numa1/Hip1/Clasp1/Spta1/Myh9l1/Actr2/Dstnl1/Sptb/Capzb/Eef1a1/Cald1/Akap13/Utrn/Mapre1/Cap1/Capza1/Tpm4/Tpm3/Ank1/Coro1a/Cfl1/Slc4a1/Actb/Cap2/Myh9/Ppp1r9b/Myadm/Flna/Capza2/Actn1	30
GO:0030137	GO:0030137	COPI-coated vesicle	14/1203	25/17576	1.00409e-10	1.6442e-09	1.03052e-09	Copa/Golga5/Tmed10/Copz2/Copg1/Copg2/Arfgap2/Lman2/Actr1a/Scyl1/Copz1/Copb1/Arf1/Arcn1	14
GO:0005912	GO:0005912	adherens junction	52/1203	291/17576	1.43971e-10	2.30003e-09	1.44156e-09	Itgb2/Clasp1/Actr3/Myh9l1/Itgav/Ctnna1/Cav3/Ndrg1/Tnks1bp1/Srp68/Flnb/Map2k1/Lcp1/Itgb1/Fblim1/Mapre1/Iqgap1/Arhgef7/Sorbs2/Synm/Arpc2/Pgm5/Parva/Fam129b/Vasp/Tln1/Nrap/Zyx/Tln2/Ppp1ca/Mpp7/Rexo2/Bcar1/Dag1/Tgfb1i1/Map2k2/Itga2b/Afdn/Msn/Ctnnd1/Enah/Capn2/Actb/Xirp1/Ppp1r9b/Itga1/Ctnnb1/Actn1/Cav1/Itga5/Lima1/Git1	52
GO:0016469	GO:0016469	proton-transporting two-sector ATPase complex	19/1203	49/17576	1.69086e-10	2.63694e-09	1.65272e-09	Atp5me/Atp5pf/Atp5po/Atp5f1b/Atp5pd/Atp6v1c1/Dmac2l/Atp6v1f/Atp6v1d/Atp6v1b2/Atp5f1d/LOC100911417/Atp5md/Atp5mf/Atp5mg/Atp6v1h/LOC103693430/Atp5pb/Atp5f1e	19
GO:0001726	GO:0001726	ruffle	36/1203	161/17576	1.82421e-10	2.71561e-09	1.70203e-09	Clip1/Nme1/Actr3/Arf6/Myh9l1/Itgav/Klhl41/Nckap1/Eef1a1/Lcp1/Anxa2/Itgb1/S100a6/Atp6v1b2/Cd2ap/Iqgap1/Arf4/Arhgef7/Arpc2/Macf1/Arhgap1/Tln1/Rps3/Tln2/Bcar1/Diaph1/Cfl1/Twf1/Rasa1/Myh9/Ppp1r9b/Myadm/Actn1/Itga5/Hsp90aa1/Lima1	36
GO:0005753	GO:0005753	mitochondrial proton-transporting ATP synthase complex	13/1203	22/17576	1.88888e-10	2.71561e-09	1.70203e-09	Atp5me/Atp5pf/Atp5po/Atp5f1b/Atp5pd/Atp5f1d/LOC100911417/Atp5md/Atp5mf/Atp5mg/LOC103693430/Atp5pb/Atp5f1e	13
GO:0005874	GO:0005874	microtubule	59/1203	356/17576	1.90019e-10	2.71561e-09	1.70203e-09	Numa1/Marcks/Cct6a/Tpt1/Clip1/Kif13a/Cct8/Klhl22/Slain2/Clasp1/Gsk3b/Tuba4a/Cltc/Trim54/Dync1h1/Fkbp4/Ndrg1/Arfgef2/Cct4/Dync1i2/Dctn1/Eif3a/Tubb4b/Map2k1/Kif3b/Dync1li1/Cnn3/Cct5/Mapre1/Iqgap1/Tcp1/Map1a/Cct7/Cul3/Macf1/Ckap5/Stmn1/Tubb3/Kif5b/Cnp/Tubb2a/Dynlt1/Cct3/Map2k2/Tubg1/Map4/Cct2/Dctn2/Dynlrb1/Dync1li2/Tppp/Hdac6/Cdk5rap3/Dcxr/Tuba1b/Zw10/Kif1b/Emd/Tubb5	59
GO:0070161	GO:0070161	anchoring junction	53/1203	302/17576	1.90715e-10	2.71561e-09	1.70203e-09	Itgb2/Clasp1/Actr3/Myh9l1/Itgav/Ctnna1/Cav3/Ndrg1/Tnks1bp1/Srp68/Flnb/Map2k1/Lcp1/Itgb1/Fblim1/Mapre1/Iqgap1/Arhgef7/Sorbs2/Synm/Arpc2/Pgm5/Parva/Fam129b/Vasp/Dsg2/Tln1/Nrap/Zyx/Tln2/Ppp1ca/Mpp7/Rexo2/Bcar1/Dag1/Tgfb1i1/Map2k2/Itga2b/Afdn/Msn/Ctnnd1/Enah/Capn2/Actb/Xirp1/Ppp1r9b/Itga1/Ctnnb1/Actn1/Cav1/Itga5/Lima1/Git1	53
GO:0016528	GO:0016528	sarcoplasm	23/1203	72/17576	2.01021e-10	2.80146e-09	1.75584e-09	Pln/Ppa1/Sgcd/Calr/Hk2/Calu/Xdh/Flnc/Klhl41/Fkbp1a/S100a1/Thbs4/Fabp3/Nol3/Casq2/Rtn2/Slc2a4/Ank1/Gstm2/Habp4/Hrc/Pygm/Thbs1	23
GO:0005938	GO:0005938	cell cortex	54/1203	314/17576	2.79734e-10	3.81721e-09	2.39247e-09	Numa1/Marcks/Hip1/Clasp1/Spta1/Arf6/Myh9l1/Actr2/Dstnl1/Sept7/Sptb/Capzb/Sept8/Eef1a1/Dctn1/Map2k1/Cald1/Anxa2/Akap13/Utrn/Mapre1/Rhoc/Arhgef7/Cap1/Capza1/Tpm4/Glrx3/Tpm3/Sept2/Ank1/Hnrnpk/Coro1a/Actr1a/Map2k2/Cfl1/Slc4a1/Osbpl8/Ctnnd1/Actb/Cap2/LOC103689971/Exoc4/Myh9/Ctsz/Ppp1r9b/Myadm/Ctnnb1/Flna/Trip10/Capza2/Actn1/Cav1/Emd/Nedd4	54
GO:0099568	GO:0099568	cytoplasmic region	73/1203	498/17576	4.57961e-10	6.12173e-09	3.83684e-09	Numa1/Marcks/Itgb2/Hip1/Sod1/Clasp1/Canx/Spta1/Rab21/Arf6/Myh9l1/Actr2/Dstnl1/Sept7/Sptb/Capzb/Sept8/Arfgef2/Eef1a1/Akr1b1/Dctn1/Map2k1/Cald1/Ada/Anxa2/Ap3b1/Akap13/Utrn/Ap3m1/Mapre1/Rhoc/Arhgef7/Snapin/Cap1/Capza1/Tpm4/Glrx3/Tpm3/Kif5b/Sept2/Ank1/Ap3d1/Hnrnpk/Coro1a/Actr1a/Map2k2/Prkar2a/Cfl1/Map4/Slc4a1/Hspb1/Dynlrb1/Osbpl8/Ctnnd1/Rangap1/Actb/Cap2/LOC103689971/Exoc4/Hdac6/Myh9/Ctsz/Ppp1r9b/Mya…	73
GO:0012506	GO:0012506	vesicle membrane	62/1203	393/17576	5.13494e-10	6.72677e-09	4.21606e-09	Lamp2/Ppa1/Clip1/Hip1/Ap2m1/Sec31a/Uso1/Gosr2/Rab21/C4bpa/Cltc/Sec23a/Sar1b/Copa/Golga5/Tmed10/Bcl2l1/Ap1b1/Gpnmb/Sec24c/Copz2/Eps15/Copg1/Snx18/Copg2/Ap3m1/Rab7a/Vamp5/Sparc/Snapin/Appl1/Arfgap2/Ykt6/Sec24d/Fcho2/LOC102556337/Ap2s1/Slc2a4/Anxa1/Clic4/Anxa4/Picalm/Rab5c/Sec22b/Coro1a/Rab3a/Sgta/Trim72/Scyl1/Gbp1/Dab2/Msn/Irgm/Pam/Copz1/Rab31/Dmd/Cav1/Copb1/Kif1b/Arcn1/Ap2b1	62
GO:0030659	GO:0030659	cytoplasmic vesicle membrane	59/1203	367/17576	6.44199e-10	8.27354e-09	5.18551e-09	Lamp2/Ppa1/Clip1/Hip1/Ap2m1/Sec31a/Uso1/Gosr2/Rab21/C4bpa/Cltc/Sec23a/Sar1b/Copa/Golga5/Tmed10/Bcl2l1/Ap1b1/Gpnmb/Sec24c/Copz2/Eps15/Copg1/Snx18/Copg2/Ap3m1/Rab7a/Vamp5/Sparc/Snapin/Arfgap2/Ykt6/Sec24d/Fcho2/LOC102556337/Ap2s1/Slc2a4/Anxa1/Clic4/Picalm/Rab5c/Sec22b/Coro1a/Rab3a/Sgta/Trim72/Scyl1/Dab2/Msn/Irgm/Pam/Copz1/Rab31/Dmd/Cav1/Copb1/Kif1b/Arcn1/Ap2b1	59
GO:0005798	GO:0005798	Golgi-associated vesicle	30/1203	125/17576	9.8643e-10	1.24252e-08	7.78761e-09	Ppa1/Sec31a/Uso1/Gosr2/Cltc/Sec23a/Sar1b/Copa/Golga5/Tmed10/Sec24c/Copz2/Copg1/Copg2/Arfgap2/Sec24d/Igf2r/Lman2/Slc2a4/Sec22b/Actr1a/Nucb1/Tmed9/Scyl1/Ecpas/Scfd1/Copz1/Copb1/Arf1/Arcn1	30
GO:1905368	GO:1905368	peptidase complex	25/1203	91/17576	1.19688e-09	1.47917e-08	9.27079e-09	Psmd9/Psmd2/Psmc1/Psmd6/Psmc6/Psma3/Psmc3/Psmb2/Psmd13/Rad23b/Ide/Afg3l2/Txnl1/Psmc4/Dnajb2/Psmd4/Htra2/Hspb1/Psmd3/Vcp/Psmd8/Psma2/Psmb3/Adrm1/Psme4	25
GO:0016529	GO:0016529	sarcoplasmic reticulum	20/1203	61/17576	1.81703e-09	2.20399e-08	1.38137e-08	Pln/Ppa1/Sgcd/Calr/Hk2/Calu/Xdh/Klhl41/Fkbp1a/S100a1/Thbs4/Nol3/Casq2/Rtn2/Slc2a4/Ank1/Gstm2/Hrc/Pygm/Thbs1	20
GO:0032432	GO:0032432	actin filament bundle	23/1203	83/17576	4.56723e-09	5.43916e-08	3.40903e-08	Marcks/Mylk/Mprip/Myh9l1/Sept7/Flnb/Lcp1/Cryab/Fblim1/Pgm5/Tpm4/Myh7/Zyx/Tpm3/Cfl1/Enah/Actb/Xirp1/Cnn2/Myh9/Flna/Actn1/Lima1	23
GO:0070069	GO:0070069	cytochrome complex	14/1203	32/17576	6.7365e-09	7.8793e-08	4.93841e-08	Ndufa4/Cox6c/Cyc1/Uqcrh/Cox5b/Cox4i1/Uqcrfs1/Ugt1a1/Uqcrb/COX2/Uqcrc1/Uqcrc2/Uqcrq/Uqcr10	14
GO:0042383	GO:0042383	sarcolemma	34/1203	167/17576	7.64522e-09	8.7853e-08	5.50625e-08	Sgcb/Sgcd/Atp1b1/Sgca/Cltc/Cav3/Flnc/Atp1a2/Ctsb/Anxa2/Itgb1/Utrn/Ank2/Slmap/Aqp1/Got2/Synm/Pgm5/Snta1/Rtn2/Slc2a4/Anxa1/Ank1/Dag1/Prkar2a/Trim72/Atp1a1/Msn/Dmd/Bgn/Actn1/Cav1/Ahnak/Popdc2	34
GO:0030660	GO:0030660	Golgi-associated vesicle membrane	20/1203	66/17576	8.5183e-09	9.61981e-08	6.02929e-08	Ppa1/Sec31a/Uso1/Gosr2/Cltc/Sec23a/Sar1b/Copa/Golga5/Sec24c/Copz2/Copg1/Copg2/Arfgap2/Sec24d/Sec22b/Scyl1/Copz1/Copb1/Arcn1	20
GO:0030027	GO:0030027	lamellipodium	34/1203	171/17576	1.4335e-08	1.59143e-07	9.97438e-08	Mylk/Actr3/Myh9l1/Itgav/Actr2/Abi3/Ctnna1/Srgap2/Capzb/Nckap1/Arpc3/Brk1/Itgb1/Cyfip1/Arhgef7/Sorbs2/Arpc2/Parva/Vasp/Snx1/Dynlt1/Bcar1/Dag1/Coro1a/Cfl1/Arpc5/Dpp4/Ctnnd1/Abi1/Enah/Dmd/Ppp1r9b/Ctnnb1/Actn1	34
GO:0030126	GO:0030126	COPI vesicle coat	9/1203	13/17576	1.78126e-08	1.94454e-07	1.21876e-07	Copa/Copz2/Copg1/Copg2/Arfgap2/Scyl1/Copz1/Copb1/Arcn1	9
GO:0005832	GO:0005832	chaperonin-containing T-complex	8/1203	10/17576	1.87236e-08	2.01048e-07	1.26008e-07	Cct6a/Cct8/Cct4/Cct5/Tcp1/Cct7/Cct3/Cct2	8
GO:0022624	GO:0022624	proteasome accessory complex	12/1203	25/17576	2.25828e-08	2.38577e-07	1.4953e-07	Psmd9/Psmd2/Psmc1/Psmd6/Psmc6/Psmc3/Psmd13/Psmc4/Psmd4/Psmd3/Psmd8/Adrm1	12
GO:0005838	GO:0005838	proteasome regulatory particle	11/1203	21/17576	2.74973e-08	2.85885e-07	1.7918e-07	Psmd9/Psmd2/Psmc1/Psmd6/Psmc6/Psmc3/Psmd13/Psmd4/Psmd3/Psmd8/Adrm1	11
GO:0014704	GO:0014704	intercalated disc	18/1203	59/17576	4.19714e-08	4.29551e-07	2.69224e-07	Atp1b1/Ctnna1/Cav3/Atp1a2/Capzb/Tmem65/Itgb1/Ank2/Vamp5/Pgm5/Dsg2/Nrap/Tln2/Slc4a1/Atp1a1/Xirp1/Ctnnb1/Actn1	18
GO:0002199	GO:0002199	zona pellucida receptor complex	9/1203	14/17576	4.68319e-08	4.64771e-07	2.91299e-07	Cct6a/Cct8/C4bpa/Cct4/Cct5/Tcp1/Cct7/Cct3/Cct2	9
GO:0017101	GO:0017101	aminoacyl-tRNA synthetase multienzyme complex	9/1203	14/17576	4.68319e-08	4.64771e-07	2.91299e-07	Dars/Yars/Rars/Aimp1/Iars/Eef1e1/Lars/Kars/Mars	9
GO:0030663	GO:0030663	COPI-coated vesicle membrane	10/1203	18/17576	5.73223e-08	5.6039e-07	3.51229e-07	Copa/Golga5/Copz2/Copg1/Copg2/Arfgap2/Scyl1/Copz1/Copb1/Arcn1	10
GO:0030118	GO:0030118	clathrin coat	16/1203	48/17576	5.85451e-08	5.63927e-07	3.53445e-07	Hip1/Ap2m1/Cltc/Ap1b1/Eps15/Ap3b1/Ap3m1/Eps15l1/Igf2r/Fcho2/Ap2s1/Aak1/Picalm/Ap2a1/Dab2/Ap2b1	16
GO:0005750	GO:0005750	mitochondrial respiratory chain complex III	8/1203	11/17576	6.45083e-08	6.12362e-07	3.83802e-07	Cyc1/Uqcrh/Uqcrfs1/Uqcrb/Uqcrc1/Uqcrc2/Uqcrq/Uqcr10	8
GO:0045239	GO:0045239	tricarboxylic acid cycle enzyme complex	9/1203	15/17576	1.0994e-07	1.02872e-06	6.44761e-07	Fh/Dlst/Suclg1/Suclg2/Dld/Bckdhb/Bckdk/Bckdha/Idh3g	9
GO:0101031	GO:0101031	chaperone complex	10/1203	19/17576	1.13573e-07	1.04775e-06	6.56686e-07	Cct6a/Cct8/Ptges3/Cct4/Cct5/Tcp1/Cct7/Cct3/Stip1/Cct2	10
GO:0045275	GO:0045275	respiratory chain complex III	8/1203	12/17576	1.8185e-07	1.65433e-06	1.03687e-06	Cyc1/Uqcrh/Uqcrfs1/Uqcrb/Uqcrc1/Uqcrc2/Uqcrq/Uqcr10	8
GO:0005764	GO:0005764	lysosome	56/1203	397/17576	1.87241e-07	1.6657e-06	1.04399e-06	Aga/Lamp2/Marcks/Gusb/Klhl22/Sod1/Sqstm1/Cltc/Cst3/Cpq/Fyco1/Lgmn/LOC103692716/Naga/Nppa/Ywhaz/Ass1/Plbd1/Pon2/Fuca1/Akr1b1/Mtor/Ada/Ctsb/Anxa2/Dync1li1/Anxa11/Gla/Rab7a/Ppt1/Dpp7/Snapin/Galns/LOC100909548/Ifitm3/Got1/Cd1d1/Snx1/Anxa1/Snx2/Lars/Ctsl/LOC100911881/Ftl1/Ctss/Fth1/Lrba/Dync1li2/Irgm/Capn2/Hgs/Chid1/Ctsz/Trip10/M6pr/Hsp90aa1	56
GO:0044291	GO:0044291	cell-cell contact zone	20/1203	78/17576	1.88185e-07	1.6657e-06	1.04399e-06	Atp1b1/Ctnna1/Cav3/Atp1a2/Capzb/Tmem65/Itgb1/Ank2/Vamp5/Pgm5/Dsg2/Nrap/Tln2/Slc4a1/Afdn/Atp1a1/Xirp1/Ctnnb1/Actn1/Ahnak	20
GO:0000323	GO:0000323	lytic vacuole	56/1203	398/17576	2.03787e-07	1.77974e-06	1.11546e-06	Aga/Lamp2/Marcks/Gusb/Klhl22/Sod1/Sqstm1/Cltc/Cst3/Cpq/Fyco1/Lgmn/LOC103692716/Naga/Nppa/Ywhaz/Ass1/Plbd1/Pon2/Fuca1/Akr1b1/Mtor/Ada/Ctsb/Anxa2/Dync1li1/Anxa11/Gla/Rab7a/Ppt1/Dpp7/Snapin/Galns/LOC100909548/Ifitm3/Got1/Cd1d1/Snx1/Anxa1/Snx2/Lars/Ctsl/LOC100911881/Ftl1/Ctss/Fth1/Lrba/Dync1li2/Irgm/Capn2/Hgs/Chid1/Ctsz/Trip10/M6pr/Hsp90aa1	56
GO:0030132	GO:0030132	clathrin coat of coated pit	10/1203	20/17576	2.13187e-07	1.83734e-06	1.15157e-06	Hip1/Ap2m1/Cltc/Eps15/Eps15l1/Fcho2/Ap2s1/Picalm/Dab2/Ap2b1	10
GO:0005773	GO:0005773	vacuole	65/1203	492/17576	2.32693e-07	1.9794e-06	1.24061e-06	Aga/Lamp2/Marcks/Gusb/Snap29/Klhl22/Sod1/Sqstm1/C4bpa/Cltc/Atp6v1c1/Cst3/Cpq/Fyco1/Dld/Lgmn/LOC103692716/Atp6v1f/Rpn2/Naga/Nppa/Ywhaz/Ass1/Plbd1/Pon2/Fuca1/Akr1b1/Mtor/Ada/Ctsb/Anxa2/Dync1li1/Anxa11/Gla/Rab7a/Ppt1/Dpp7/Arhgef7/Snapin/Galns/LOC100909548/Ifitm3/Got1/Cd1d1/Snx1/Anxa1/Snx2/Optn/Lars/Ctsl/LOC100911881/Ftl1/Ctss/Fth1/Lrba/Dync1li2/Atp6v1h/Irgm/Capn2/Hgs/Chid1/Ctsz/Trip10/M6pr/Hsp90aa1	65
GO:0030139	GO:0030139	endocytic vesicle	31/1203	166/17576	2.70821e-07	2.2742e-06	1.42537e-06	Lamp2/Hip1/Ap2m1/Fmnl1/Cybb/Cltc/Arf6/Myh9l1/Srgap2/Flnb/Eps15/Anxa11/Cd2ap/Rab7a/Igf2r/Fcho2/Ap2s1/Zyx/Kif5b/Vim/Picalm/Rab5c/Coro1a/Ecpas/Pld4/Dpp4/Irgm/Rab31/Apoa1/Rab11fip5/Ap2b1	31
GO:0030864	GO:0030864	cortical actin cytoskeleton	20/1203	81/17576	3.66218e-07	2.99831e-06	1.87921e-06	Hip1/Spta1/Myh9l1/Actr2/Dstnl1/Sptb/Eef1a1/Cald1/Akap13/Utrn/Cap1/Capza1/Coro1a/Cfl1/Cap2/Myh9/Ppp1r9b/Myadm/Capza2/Actn1	20
GO:0001725	GO:0001725	stress fiber	19/1203	74/17576	3.70783e-07	2.99831e-06	1.87921e-06	Mylk/Mprip/Myh9l1/Sept7/Flnb/Lcp1/Fblim1/Pgm5/Tpm4/Myh7/Zyx/Tpm3/Enah/Actb/Xirp1/Cnn2/Myh9/Actn1/Lima1	19
GO:0097517	GO:0097517	contractile actin filament bundle	19/1203	74/17576	3.70783e-07	2.99831e-06	1.87921e-06	Mylk/Mprip/Myh9l1/Sept7/Flnb/Lcp1/Fblim1/Pgm5/Tpm4/Myh7/Zyx/Tpm3/Enah/Actb/Xirp1/Cnn2/Myh9/Actn1/Lima1	19
GO:0022627	GO:0022627	cytosolic small ribosomal subunit	17/1203	61/17576	4.2673e-07	3.40864e-06	2.13639e-06	Rps4x/Rps7/Rps24/Eif2a/Rps12/Rps3/Rpsa/Rps14/Rps17/Rps16/Ddx3x/Rps15/Rps13/LOC100361756/LOC100365839/Rps8/Rps21	17
GO:0034663	GO:0034663	endoplasmic reticulum chaperone complex	8/1203	13/17576	4.44311e-07	3.50631e-06	2.19761e-06	Pdia4/Hyou1/Ppib/Hspa5/Ugt1a1/Hsp90b1/P4hb/Pdia6	8
GO:0005885	GO:0005885	Arp2/3 protein complex	7/1203	10/17576	6.91178e-07	5.38954e-06	3.37794e-06	Arpc1b/Actr3/Actr2/Arpc3/Arpc4/Arpc2/Arpc5	7
GO:0005905	GO:0005905	clathrin-coated pit	16/1203	57/17576	8.35959e-07	6.4418e-06	4.03745e-06	Hip1/Ap2m1/Tfrc/Cltc/Bcl2l1/Eps15/Eps15l1/Fcho2/Ap2s1/Slc2a4/Aak1/Picalm/Ap2a1/Dab2/Arrb1/Ap2b1	16
GO:0016010	GO:0016010	dystrophin-associated glycoprotein complex	9/1203	18/17576	8.845e-07	6.65917e-06	4.17368e-06	Sgcb/Sgcd/Sgca/Cav3/Utrn/Pgm5/Snta1/Dag1/Dmd	9
GO:0090665	GO:0090665	glycoprotein complex	9/1203	18/17576	8.845e-07	6.65917e-06	4.17368e-06	Sgcb/Sgcd/Sgca/Cav3/Utrn/Pgm5/Snta1/Dag1/Dmd	9
GO:0045263	GO:0045263	proton-transporting ATP synthase complex, coupling factor F(o)	8/1203	14/17576	9.74283e-07	7.25177e-06	4.5451e-06	Atp5me/Atp5pf/Atp5po/Atp5pd/Dmac2l/Atp5mf/Atp5mg/Atp5pb	8
GO:0005790	GO:0005790	smooth endoplasmic reticulum	13/1203	39/17576	1.02818e-06	7.56694e-06	4.74264e-06	Erp29/Calr/Canx/Pdia4/Dnajc3/Hyou1/Pgrmc1/Pdia3/Ppib/Hspa5/Hsp90b1/Pdia6/Rpl10	13
GO:0030131	GO:0030131	clathrin adaptor complex	11/1203	29/17576	1.61856e-06	1.17795e-05	7.38291e-06	Hip1/Ap2m1/Ap1b1/Eps15/Ap3b1/Ap3m1/Fcho2/Ap2s1/Picalm/Ap2a1/Ap2b1	11
GO:0005844	GO:0005844	polysome	19/1203	82/17576	2.019e-06	1.45323e-05	9.10825e-06	Rpl10a/Abcf1/Eif4h/Eif4g1/Calr/Rps4x/Pnpt1/Eif3h/Rpl7/Fxr2/Rps3/Vim/Eef2/Gcn1/Msi2/Rpl6/LOC100361756/Vbp1/Rps21	19
GO:0005811	GO:0005811	lipid droplet	18/1203	75/17576	2.17267e-06	1.54685e-05	9.69498e-06	Hsd17b11/Plin2/Ckap4/Anxa2/Fabp4/Rab7a/Rbp1/Mgll/Hspa4/Faf2/Rab5c/Lipe/Set/Vcp/Plin4/Plin5/Plin3/Cav1	18
GO:0030666	GO:0030666	endocytic vesicle membrane	13/1203	42/17576	2.66292e-06	1.8755e-05	1.17548e-05	Lamp2/Hip1/Ap2m1/Cltc/Eps15/Rab7a/Fcho2/Ap2s1/Picalm/Coro1a/Irgm/Rab31/Ap2b1	13
GO:0042641	GO:0042641	actomyosin	19/1203	84/17576	2.96813e-06	2.06822e-05	1.29627e-05	Mylk/Mprip/Myh9l1/Sept7/Flnb/Lcp1/Fblim1/Pgm5/Tpm4/Myh7/Zyx/Tpm3/Enah/Actb/Xirp1/Cnn2/Myh9/Actn1/Lima1	19
GO:0005852	GO:0005852	eukaryotic translation initiation factor 3 complex	8/1203	16/17576	3.68823e-06	2.54294e-05	1.59381e-05	Eif3b/Eif3h/Eif3a/Eif3l/Eif3m/Eif3c/Ddx3x/Eif3el1	8
GO:0000276	GO:0000276	mitochondrial proton-transporting ATP synthase complex, coupling factor F(o)	7/1203	12/17576	4.03625e-06	2.7539e-05	1.72603e-05	Atp5me/Atp5pf/Atp5po/Atp5pd/Atp5mf/Atp5mg/Atp5pb	7
GO:0005884	GO:0005884	actin filament	22/1203	110/17576	4.47283e-06	3.02031e-05	1.893e-05	Ptges3/Actr3/Myh9l1/Capzb/Nckap1/Arpc3/Cald1/Lcp1/Akap13/Cnn3/Cd2ap/Arpc2/Tpm4/Tpm3/Anxa1/Coro1a/Smtn/Twf1/Fkbp15/Myo18b/Flna/Actn1	22
GO:0098589	GO:0098589	membrane region	51/1203	388/17576	5.33822e-06	3.56789e-05	2.2362e-05	Lamp2/Ranbp2/Itgb2/Gsk3b/Atp5f1b/Atp1b1/Prkca/Sgca/C4bpa/Ctnna1/Cav3/Atp1a2/Xpo1/Ctsb/Anxa2/Slc25a4/Itgb1/Ank2/Ehd2/Aqp1/Iqgap1/Ppt1/Ldhb/Vdac2/Efhd2/Hmox1/Bicd2/Eif5a/Slc2a4/Cd14/Slc27a1/Dag1/Eef2/Prkar2a/Lipe/Stat6/Atp1a1/Dpp4/Capn2/Actb/Dmd/Hdac6/Gpc1/Myadm/Tuba1b/Itga1/Ctnnb1/Cav1/Ahnak/Nedd4/Tubb5	51
GO:0022626	GO:0022626	cytosolic ribosome	27/1203	156/17576	7.01777e-06	4.64307e-05	2.91008e-05	Rpl10a/Rplp0/Rps4x/Rpl23/Rpl7/Rps7/Rps24/Eif2a/Rpl35/Rps12/Rpl3/Rpl28/Rps3/Rpsa/Rps14/Rpl14/Rps17/Rps16/Ddx3x/Rps15/Rpl6/Rps13/LOC100361756/LOC100365839/Rps8/Rpl10/Rps21	27
GO:0015935	GO:0015935	small ribosomal subunit	19/1203	89/17576	7.33724e-06	4.80589e-05	3.01213e-05	Mrps35/Rps4x/Npm1/Rps7/Rps24/Eif2a/Rps12/Rps3/Rpsa/Rps14/Rps17/Rps16/Ddx3x/Rps15/Rps13/LOC100361756/LOC100365839/Rps8/Rps21	19
GO:0030669	GO:0030669	clathrin-coated endocytic vesicle membrane	8/1203	18/17576	1.10789e-05	7.18485e-05	4.50316e-05	Hip1/Ap2m1/Cltc/Eps15/Fcho2/Ap2s1/Picalm/Ap2b1	8
GO:0031672	GO:0031672	A band	12/1203	41/17576	1.22966e-05	7.89631e-05	4.94908e-05	Ppp2r5a/Rpl7/Klhl41/Cryab/Ank2/S100a1/Obsl1/Ank1/Klhl40/Hspb1/Rpl6/Myom1	12
GO:0005635	GO:0005635	nuclear envelope	53/1203	424/17576	1.50505e-05	9.57095e-05	5.99867e-05	Kpna6/Ranbp2/Abcf1/Ran/Clip1/Tpr/Ndufb4/Calr/Lrrc59/Cybb/Jpt1/Tnpo2/Rtn4/Rtcb/Cst3/Dync1h1/Ipo9/Tmem43/Bcl2l1/Kpnb1/Xpo1/Dctn1/Ipo7/Anxa11/Ipo5/S100a6/Aqp1/Dnajc2/Xpo7/Igf2r/Tnpo1/Bicd2/Eif5a/Dctn5/Anxa4/Dnajb2/Ipo4/Nucb2/Bax/Stat6/Osbpl8/Rasa1/Clic1/Rangap1/Sts/Chmp2a/Rrm1/Rcc1/Cpne1/Kpna1/Ctnnb1/Emd/Tubb5	53
GO:0030122	GO:0030122	AP-2 adaptor complex	7/1203	14/17576	1.54794e-05	9.74904e-05	6.11029e-05	Hip1/Ap2m1/Eps15/Fcho2/Ap2s1/Picalm/Ap2b1	7
GO:0032279	GO:0032279	asymmetric synapse	51/1203	404/17576	1.6578e-05	0.000103415	6.48161e-05	Rpl10a/Rplp0/Gsk3b/Rpl23/Rtn4/Actr2/Synj2bp/Srgap2/Rpl7/Capzb/Arfgef2/Ywhaz/Eif3a/Map2k1/Cald1/Cast/Cryab/Ank2/Cnn3/Fxr2/Pgrmc1/Sorbs2/Map1a/Macf1/Snx1/Eif4g2/Rps3/Picalm/Rps14/Rpl14/Hnrnpk/Stat3/Map4/Hspb1/Rpl6/Rps13/Atp1a1/Arrb1/Ctnnd1/Abi1/Actb/Arfgap1/Cap2/Exoc4/Dmd/Phb/Pak2/Kpna1/Ppp1r9b/Ctnnb1/Arf1	51
GO:0043034	GO:0043034	costamere	8/1203	19/17576	1.79885e-05	0.000111155	6.96673e-05	Flnc/Ank2/Synm/Pgm5/Svil/Dag1/Dmd/Ahnak	8
GO:0002102	GO:0002102	podosome	10/1203	30/17576	1.84236e-05	0.00011278	7.06859e-05	Actr3/Actr2/Lcp1/Ptpn12/Arpc2/Tpm4/Tpm3/Hnrnpk/Fermt3/Actb	10
GO:0031430	GO:0031430	M band	9/1203	25/17576	2.39763e-05	0.000145412	9.11381e-05	Ppp2r5a/Klhl41/Cryab/Ank2/S100a1/Obsl1/Ank1/Hspb1/Myom1	9
GO:0014069	GO:0014069	postsynaptic density	50/1203	400/17576	2.60375e-05	0.000156464	9.80648e-05	Rpl10a/Rplp0/Gsk3b/Rpl23/Rtn4/Actr2/Synj2bp/Srgap2/Rpl7/Capzb/Ywhaz/Eif3a/Map2k1/Cald1/Cast/Cryab/Ank2/Cnn3/Fxr2/Pgrmc1/Sorbs2/Map1a/Macf1/Snx1/Eif4g2/Rps3/Picalm/Rps14/Rpl14/Hnrnpk/Stat3/Map4/Hspb1/Rpl6/Rps13/Atp1a1/Arrb1/Ctnnd1/Abi1/Actb/Arfgap1/Cap2/Exoc4/Dmd/Phb/Pak2/Kpna1/Ppp1r9b/Ctnnb1/Arf1	50
GO:0030128	GO:0030128	clathrin coat of endocytic vesicle	7/1203	15/17576	2.7307e-05	0.000162601	0.000101911	Hip1/Ap2m1/Eps15/Fcho2/Ap2s1/Picalm/Ap2b1	7
GO:0005793	GO:0005793	endoplasmic reticulum-Golgi intermediate compartment	17/1203	82/17576	3.27745e-05	0.000193399	0.000121214	Erp44/Tmed10/Copg1/Copg2/Arfgap2/Uggt1/Lman2/Hspa5/Sec22b/Nucb2/Nucb1/Tmed9/Scyl1/Gbf1/P4hb/Pdia6/Copb1	17
GO:0009295	GO:0009295	nucleoid	12/1203	45/17576	3.46852e-05	0.00019984	0.000125251	Atp5f1b/Hsd17b10/Lrrc59/Tefm/Shmt2/Hadhb/Vdac2/Dbt/Acadvl/Sod2/Hadha/Dhx30	12
GO:0042645	GO:0042645	mitochondrial nucleoid	12/1203	45/17576	3.46852e-05	0.00019984	0.000125251	Atp5f1b/Hsd17b10/Lrrc59/Tefm/Shmt2/Hadhb/Vdac2/Dbt/Acadvl/Sod2/Hadha/Dhx30	12
GO:0008540	GO:0008540	proteasome regulatory particle, base subcomplex	6/1203	11/17576	3.47813e-05	0.00019984	0.000125251	Psmd9/Psmd2/Psmc1/Psmc6/Psmc3/Psmd4	6
GO:0031970	GO:0031970	organelle envelope lumen	17/1203	83/17576	3.86234e-05	0.000219985	0.000137878	Cpox/Sod1/Pnpt1/Ndufa8/Aifm1/Shmt2/Timm9/Timm29/Ndufs1/Igf2r/Pdia3/Ciapin1/Rexo2/Htra2/Ndufb7/Capn2/Tubb5	17
GO:0030119	GO:0030119	AP-type membrane coat adaptor complex	12/1203	46/17576	4.4029e-05	0.000248612	0.000155819	Hip1/Ap2m1/Ap1b1/Eps15/Ap3b1/Ap3m1/Fcho2/Ap2s1/Picalm/Ap3d1/Ap2a1/Ap2b1	12
GO:0033178	GO:0033178	proton-transporting two-sector ATPase complex, catalytic domain	7/1203	16/17576	4.56772e-05	0.000255714	0.000160271	Atp5f1b/Atp6v1c1/Atp6v1f/Atp6v1b2/Atp5f1d/Atp6v1h/Atp5f1e	7
GO:0030665	GO:0030665	clathrin-coated vesicle membrane	10/1203	33/17576	4.69885e-05	0.000260826	0.000163475	Hip1/Ap2m1/Cltc/Ap1b1/Eps15/Fcho2/Ap2s1/Picalm/Dab2/Ap2b1	10
GO:0005777	GO:0005777	peroxisome	23/1203	136/17576	4.78026e-05	0.000260922	0.000163535	Sod1/Xdh/Acox1/Acsl1/Atad1/Idh2/LOC102556337/Zadh2/Gstk1/Idi1/Hsdl2/Ide/Vim/Crat/Dhrs4/Ech1/Prdx5/Gbf1/Eci2/Mpv17/Pecr/Cav1/Arf1	23
GO:0042579	GO:0042579	microbody	23/1203	136/17576	4.78026e-05	0.000260922	0.000163535	Sod1/Xdh/Acox1/Acsl1/Atad1/Idh2/LOC102556337/Zadh2/Gstk1/Idi1/Hsdl2/Ide/Vim/Crat/Dhrs4/Ech1/Prdx5/Gbf1/Eci2/Mpv17/Pecr/Cav1/Arf1	23
GO:0030125	GO:0030125	clathrin vesicle coat	8/1203	22/17576	6.32354e-05	0.000342308	0.000214544	Hip1/Ap2m1/Cltc/Eps15/Fcho2/Ap2s1/Picalm/Ap2b1	8
GO:0005751	GO:0005751	mitochondrial respiratory chain complex IV	7/1203	17/17576	7.30676e-05	0.000392289	0.00024587	Ndufa4/Cox6c/Cox5b/Cox4i1/Uqcrfs1/COX2/Uqcrc2	7
GO:0045121	GO:0045121	membrane raft	46/1203	373/17576	7.50576e-05	0.000399697	0.000250513	Lamp2/Itgb2/Gsk3b/Atp5f1b/Atp1b1/Prkca/Sgca/Ctnna1/Cav3/Atp1a2/Ctsb/Anxa2/Slc25a4/Itgb1/Ank2/Ehd2/Aqp1/Iqgap1/Ppt1/Ldhb/Vdac2/Efhd2/Hmox1/Slc2a4/Cd14/Slc27a1/Dag1/Eef2/Prkar2a/Lipe/Stat6/Atp1a1/Dpp4/Capn2/Actb/Dmd/Hdac6/Gpc1/Myadm/Tuba1b/Itga1/Ctnnb1/Cav1/Ahnak/Nedd4/Tubb5	46
GO:0098857	GO:0098857	membrane microdomain	46/1203	374/17576	8.00596e-05	0.000422896	0.000265053	Lamp2/Itgb2/Gsk3b/Atp5f1b/Atp1b1/Prkca/Sgca/Ctnna1/Cav3/Atp1a2/Ctsb/Anxa2/Slc25a4/Itgb1/Ank2/Ehd2/Aqp1/Iqgap1/Ppt1/Ldhb/Vdac2/Efhd2/Hmox1/Slc2a4/Cd14/Slc27a1/Dag1/Eef2/Prkar2a/Lipe/Stat6/Atp1a1/Dpp4/Capn2/Actb/Dmd/Hdac6/Gpc1/Myadm/Tuba1b/Itga1/Ctnnb1/Cav1/Ahnak/Nedd4/Tubb5	46
GO:0098984	GO:0098984	neuron to neuron synapse	51/1203	429/17576	8.14117e-05	0.000426598	0.000267373	Rpl10a/Rplp0/Gsk3b/Rpl23/Rtn4/Actr2/Synj2bp/Srgap2/Rpl7/Capzb/Arfgef2/Ywhaz/Eif3a/Map2k1/Cald1/Cast/Cryab/Ank2/Cnn3/Fxr2/Pgrmc1/Sorbs2/Map1a/Macf1/Snx1/Eif4g2/Rps3/Picalm/Rps14/Rpl14/Hnrnpk/Stat3/Map4/Hspb1/Rpl6/Rps13/Atp1a1/Arrb1/Ctnnd1/Abi1/Actb/Arfgap1/Cap2/Exoc4/Dmd/Phb/Pak2/Kpna1/Ppp1r9b/Ctnnb1/Arf1	51
GO:0005868	GO:0005868	cytoplasmic dynein complex	8/1203	23/17576	9.1165e-05	0.000470181	0.00029469	Tpr/Dync1h1/Dync1i2/Dctn1/Dync1li1/Dynlt1/Dynlrb1/Dync1li2	8
GO:0033177	GO:0033177	proton-transporting two-sector ATPase complex, proton-transporting domain	8/1203	23/17576	9.1165e-05	0.000470181	0.00029469	Atp5me/Atp5pf/Atp5po/Atp5pd/Dmac2l/Atp5mf/Atp5mg/Atp5pb	8
GO:0030426	GO:0030426	growth cone	30/1203	209/17576	9.20895e-05	0.000471239	0.000295353	Marcks/Gsk3b/Usp9x/Rtn4/Fkbp4/LOC103692716/Arpc3/Ndrg2/Snx18/Utrn/Cyfip1/Iqgap1/Arhgef7/Arpc2/Tpm3/Kif5b/Dynlt1/Zpr1/Cfl1/Fkbp15/Dctn2/Arpc5/Ctnnd1/Abi1/Ncam1/Exoc4/Ctsz/Ppp1r9b/Flna/Hsp90aa1	30
GO:0005741	GO:0005741	mitochondrial outer membrane	24/1203	152/17576	0.00010213	0.000514707	0.000322597	Rtn4ip1/Cisd1/Nme1/Hk2/Synj2bp/Bcl2l1/Ass1/Mtor/Cpt1b/Acsl1/Hadhb/Slc25a4/Samm50/Vdac2/LOC102556337/Acsl5/Cnp/Vat1/Bax/Nipsnap2/Pgam5/Dmd/Phb/Rab11fip5	24
GO:0016234	GO:0016234	inclusion body	16/1203	81/17576	0.000102156	0.000514707	0.000322597	Ranbp2/Tpr/Sqstm1/Mnda/Psmc6/Arih1/Eps15/Picalm/Psmc4/Dnajb2/Eef2/Hspb7/Rangap1/Pabpn1/Hdac6/Gpx1	16
GO:0030134	GO:0030134	COPII-coated ER to Golgi transport vesicle	13/1203	58/17576	0.000118018	0.000590089	0.000369843	Ppa1/Sec31a/Uso1/Gosr2/Sec23a/Sar1b/Tmed10/Sec24c/Sec24d/Lman2/Sec22b/Tmed9/Ecpas	13
GO:0030427	GO:0030427	site of polarized growth	30/1203	212/17576	0.000119629	0.000593614	0.000372052	Marcks/Gsk3b/Usp9x/Rtn4/Fkbp4/LOC103692716/Arpc3/Ndrg2/Snx18/Utrn/Cyfip1/Iqgap1/Arhgef7/Arpc2/Tpm3/Kif5b/Dynlt1/Zpr1/Cfl1/Fkbp15/Dctn2/Arpc5/Ctnnd1/Abi1/Ncam1/Exoc4/Ctsz/Ppp1r9b/Flna/Hsp90aa1	30
GO:0005758	GO:0005758	mitochondrial intermembrane space	15/1203	74/17576	0.000122924	0.000600946	0.000376647	Cpox/Sod1/Pnpt1/Ndufa8/Aifm1/Shmt2/Timm9/Timm29/Ndufs1/Pdia3/Ciapin1/Rexo2/Htra2/Ndufb7/Capn2	15
GO:0012507	GO:0012507	ER to Golgi transport vesicle membrane	9/1203	30/17576	0.000122942	0.000600946	0.000376647	Ppa1/Sec31a/Uso1/Gosr2/Sec23a/Sar1b/Sec24c/Sec24d/Sec22b	9
GO:0005840	GO:0005840	ribosome	38/1203	296/17576	0.000134552	0.000652824	0.000409163	Rpl10a/Abcf1/Rplp0/Mrps35/Rps4x/Canx/Pnpt1/Rpl23/Eif3h/Npm1/Rbm3/Rps6ka3/Rpl7/Rps7/Rps24/Eif2a/Rpl35/Rps12/Rpl3/Rpl28/Rps3/Ndufab1/Rpsa/Rps14/Rpl14/Rps17/Rps16/Eef2/Ddx3x/Rps15/Rpl6/Rps13/LOC100361756/Dmd/LOC100365839/Rps8/Rpl10/Rps21	38
GO:0019867	GO:0019867	outer membrane	26/1203	175/17576	0.000150041	0.000717352	0.000449606	Rtn4ip1/Cisd1/Nme1/Hk2/Synj2bp/Bcl2l1/Ass1/Mtor/Cpt1b/Acsl1/Hadhb/Slc25a4/Samm50/Vdac2/LOC102556337/Acsl5/Cnp/Nucb2/Vat1/Bax/Nipsnap2/Pgam5/Dmd/Phb/Rab11fip5/Emd	26
GO:0031968	GO:0031968	organelle outer membrane	26/1203	175/17576	0.000150041	0.000717352	0.000449606	Rtn4ip1/Cisd1/Nme1/Hk2/Synj2bp/Bcl2l1/Ass1/Mtor/Cpt1b/Acsl1/Hadhb/Slc25a4/Samm50/Vdac2/LOC102556337/Acsl5/Cnp/Nucb2/Vat1/Bax/Nipsnap2/Pgam5/Dmd/Phb/Rab11fip5/Emd	26
GO:0098858	GO:0098858	actin-based cell projection	29/1203	205/17576	0.000155033	0.000735843	0.000461195	Arf6/Itgav/Dync1h1/Akr1b1/Lcp1/Itgb1/Utrn/Atp6v1b2/Cyfip1/Rhoc/Dpep1/Vasp/Cnp/Clic4/Ctsl/Dag1/Coro1a/Cfl1/Twf1/Ap2a1/Msn/Abi1/Enah/Exoc4/Dmd/Dcxr/Ppp1r9b/Ctnnb1/Nedd4	29
GO:1904115	GO:1904115	axon cytoplasm	12/1203	52/17576	0.000159412	0.000751186	0.000470812	Sod1/Rab21/Ap3b1/Ap3m1/Snapin/Kif5b/Ap3d1/Hspb1/Dynlrb1/Rangap1/Hdac6/Kif1b	12
GO:0070062	GO:0070062	extracellular exosome	16/1203	85/17576	0.00018477	0.000864461	0.000541808	Lamp2/Bag6/Serpine1/Tfrc/Cd47/Anxa2/Snx18/Acy1/Aqp1/Hspa4/Slc2a4/Sord/Anxa1/Itga2b/Clic1/Ahnak	16
GO:0030127	GO:0030127	COPII vesicle coat	6/1203	14/17576	0.000189011	0.000878028	0.000550311	Ppa1/Sec31a/Sec23a/Sar1b/Sec24c/Sec24d	6
GO:0099572	GO:0099572	postsynaptic specialization	50/1203	435/17576	0.000217815	0.00100471	0.000629708	Rpl10a/Rplp0/Gsk3b/Rpl23/Rtn4/Actr2/Synj2bp/Srgap2/Rpl7/Capzb/Ywhaz/Eif3a/Map2k1/Cald1/Cast/Cryab/Ank2/Cnn3/Fxr2/Pgrmc1/Sorbs2/Map1a/Macf1/Snx1/Eif4g2/Rps3/Picalm/Rps14/Rpl14/Hnrnpk/Stat3/Map4/Hspb1/Rpl6/Rps13/Atp1a1/Arrb1/Ctnnd1/Abi1/Actb/Arfgap1/Cap2/Exoc4/Dmd/Phb/Pak2/Kpna1/Ppp1r9b/Ctnnb1/Arf1	50
GO:0045277	GO:0045277	respiratory chain complex IV	7/1203	20/17576	0.000242755	0.00111192	0.000696905	Ndufa4/Cox6c/Cox5b/Cox4i1/Uqcrfs1/COX2/Uqcrc2	7
GO:0030175	GO:0030175	filopodium	17/1203	96/17576	0.000254258	0.00115652	0.00072486	Arf6/Itgav/Dync1h1/Lcp1/Itgb1/Utrn/Cyfip1/Vasp/Dag1/Cfl1/Twf1/Ap2a1/Msn/Abi1/Enah/Dmd/Ppp1r9b	17
GO:0035770	GO:0035770	ribonucleoprotein granule	29/1203	211/17576	0.000256245	0.00115752	0.000725484	Marcks/Rplp0/Carhsp1/Sqstm1/Rps4x/Prkaa2/Ckap4/Pabpc1/Kpnb1/Psmc3/Fblim1/Fxr2/Iqgap1/Cnot1/G3bp1/Cirbp/Rpl28/Nsun2/Habp4/Hnrnpk/Ddx3x/Gigyf2/Rpl6/Dhx30/Ddx5/Vcp/Actb/Psma2/Tubb5	29
GO:0045335	GO:0045335	phagocytic vesicle	16/1203	88/17576	0.000280133	0.00125057	0.000783804	Lamp2/Fmnl1/Cybb/Myh9l1/Srgap2/Flnb/Anxa11/Rab7a/Zyx/Kif5b/Vim/Coro1a/Pld4/Irgm/Rab31/Rab11fip5	16
GO:0071203	GO:0071203	WASH complex	5/1203	10/17576	0.000280662	0.00125057	0.000783804	Capzb/Washc4/Washc5/Washc2c/Capza1	5
GO:0044391	GO:0044391	ribosomal subunit	31/1203	233/17576	0.000287283	0.00127033	0.000796187	Rpl10a/Rplp0/Mrps35/Rps4x/Rpl23/Npm1/Rbm3/Rpl7/Rps7/Rps24/Eif2a/Rpl35/Rps12/Rpl3/Rpl28/Rps3/Ndufab1/Rpsa/Rps14/Rpl14/Rps17/Rps16/Ddx3x/Rps15/Rpl6/Rps13/LOC100361756/LOC100365839/Rps8/Rpl10/Rps21	31
GO:0030136	GO:0030136	clathrin-coated vesicle	17/1203	97/17576	0.000288975	0.00127033	0.000796187	Hip1/Ap2m1/Cltc/Tmed10/Ap1b1/Eps15/Snx18/Ece1/Igf2r/Fcho2/Ap2s1/Slc2a4/Picalm/Lrp1/Ap2a1/Dab2/Ap2b1	17
GO:0033290	GO:0033290	eukaryotic 48S preinitiation complex	6/1203	15/17576	0.000296813	0.00129608	0.00081233	Eif3b/Eif3h/Eif3a/Eif3m/Eif3c/Eif3el1	6
GO:0150034	GO:0150034	distal axon	47/1203	407/17576	0.000299075	0.00129731	0.0008131	Marcks/Ap2m1/Snap29/Gsk3b/Usp9x/Prkca/Cltc/Rtn4/Fkbp4/Sept7/LOC103692716/Arpc3/Fkbp1a/Ndrg2/Snx18/Utrn/Aqp1/Cyfip1/Iqgap1/Rab7a/Arhgef7/Arpc2/Got1/Tpm3/Kif5b/Dynlt1/Aak1/Zpr1/Ap3d1/Hnrnpk/Rab3a/Cfl1/Fkbp15/Dctn2/Cad/Arpc5/Ctnnd1/Abi1/Ncam1/Actb/Exoc4/Ctsz/Ppp1r9b/Flna/Sncg/Hsp90aa1/Git1	47
GO:0005770	GO:0005770	late endosome	28/1203	203/17576	0.000305996	0.0013186	0.000826444	Lamp2/Tpt1/Sqstm1/Gosr2/Cst3/Fyco1/Lgmn/Map2k1/Anxa2/Dync1li1/Rab7a/Vamp5/Igf2r/Ifitm3/Cd1d1/Slc2a4/Map2k2/Kidins220/Ecpas/Dync1li2/Micall1/Irgm/Hgs/Rab31/Chmp2a/Chid1/M6pr/Arf1	28
GO:0043230	GO:0043230	extracellular organelle	17/1203	101/17576	0.000472165	0.00202136	0.0012669	Lamp2/Bag6/Serpine1/Tfrc/Cd47/Anxa2/Snx18/Acy1/Aqp1/Hspa4/Slc2a4/Sord/Anxa1/Itga2b/Gbp1/Clic1/Ahnak	17
GO:0005875	GO:0005875	microtubule associated complex	20/1203	129/17576	0.000477529	0.00203105	0.00127298	Kif13a/Tpr/Trim54/Dync1h1/Dync1i2/Dctn1/Kif3b/Dync1li1/Map1a/Fnta/Actr1b/Kif5b/Dynlt1/Actr1a/Klc2/Dctn2/Dynlrb1/Dync1li2/Hdac6/Kif1b	20
GO:0045334	GO:0045334	clathrin-coated endocytic vesicle	8/1203	29/17576	0.000551999	0.00232919	0.00145984	Hip1/Ap2m1/Cltc/Eps15/Fcho2/Ap2s1/Picalm/Ap2b1	8
GO:0031312	GO:0031312	extrinsic component of organelle membrane	12/1203	59/17576	0.000554739	0.00232919	0.00145984	Cltc/Fkbp1a/Coq3/Rab7a/Snx1/Anxa1/Sgta/Coq8b/Nucb1/Coq4/Coq8a/Phb	12
GO:0120111	GO:0120111	neuron projection cytoplasm	15/1203	85/17576	0.000597631	0.0024933	0.0015627	Sod1/Canx/Rab21/Map2k1/Ada/Ap3b1/Ap3m1/Snapin/Kif5b/Ap3d1/Hspb1/Dynlrb1/Rangap1/Hdac6/Kif1b	15
GO:1903561	GO:1903561	extracellular vesicle	16/1203	94/17576	0.000603313	0.00250108	0.00156757	Lamp2/Bag6/Serpine1/Tfrc/Cd47/Anxa2/Snx18/Acy1/Aqp1/Hspa4/Slc2a4/Sord/Anxa1/Itga2b/Clic1/Ahnak	16
GO:0071782	GO:0071782	endoplasmic reticulum tubular network	7/1203	23/17576	0.000640289	0.00263767	0.00165318	Rtn4/Atl2/Kpnb1/Rab18/Atl3/Osbpl8/Emd	7
GO:0016282	GO:0016282	eukaryotic 43S preinitiation complex	6/1203	17/17576	0.000651727	0.00266801	0.00167219	Eif3b/Eif3h/Eif3a/Eif3m/Eif3c/Eif3el1	6
GO:0005913	GO:0005913	cell-cell adherens junction	16/1203	95/17576	0.000680293	0.00276765	0.00173465	Actr3/Myh9l1/Ctnna1/Ndrg1/Tnks1bp1/Pgm5/Nrap/Zyx/Tln2/Ppp1ca/Dag1/Afdn/Ctnnd1/Xirp1/Ctnnb1/Actn1	16
GO:0005916	GO:0005916	fascia adherens	5/1203	12/17576	0.000785589	0.00315681	0.00197856	Nrap/Tln2/Xirp1/Ctnnb1/Actn1	5
GO:0031143	GO:0031143	pseudopodium	5/1203	12/17576	0.000785589	0.00315681	0.00197856	Klhl41/Cnp/Msn/Arrb1/Capn2	5
GO:0062023	GO:0062023	collagen-containing extracellular matrix	24/1203	175/17576	0.00086616	0.00345936	0.00216818	Col18a1/Serpine1/Plod3/Lamc1/Calr/Col1a1/Cst3/Fbln2/Anxa2/Itgb1/Tgfbi/Thbs4/Sparc/Entpd2/Rpsa/Dag1/Col14a1/Gpc1/Fbln5/Mmrn2/Lama5/P3h1/Tnc/Hsp90aa1	24
GO:0005911	GO:0005911	cell-cell junction	48/1203	439/17576	0.000880373	0.00349481	0.0021904	Mylk/Atp1b1/Actr3/Sgca/Myh9l1/Ctnna1/Cav3/Atp1a2/Capzb/Ndrg1/Tmem65/Tnks1bp1/Akr1b1/Itgb1/Ank2/Cd2ap/Iqgap1/Vamp5/Capza1/Ptpn6/Pgm5/Prkcd/Dsg2/Nrap/Zyx/Clic4/Tln2/Ppp1ca/Mpp7/Dag1/Coro1a/Map2k2/Cfl1/Slc4a1/Twf1/Afdn/Atp1a1/Fndc1/Dpp4/Ctnnd1/Ncam1/Xirp1/Myadm/Ctnnb1/Flna/Actn1/Itga5/Ahnak	48
GO:0030286	GO:0030286	dynein complex	10/1203	46/17576	0.000916741	0.00357085	0.00223806	Tpr/Dync1h1/Dync1i2/Dctn1/Dync1li1/Dynlt1/Dctn2/Dynlrb1/Dync1li2/Hdac6	10
GO:0032154	GO:0032154	cleavage furrow	10/1203	46/17576	0.000916741	0.00357085	0.00223806	Mylk/Rab21/Arf6/Myh9l1/Sept7/Rhoc/Tpm3/Sept2/Myh9/Lima1	10
GO:0005802	GO:0005802	trans-Golgi network	25/1203	186/17576	0.00091935	0.00357085	0.00223806	Lamp2/Plod3/Kif13a/Cpd/Rab21/Arl1/Arfgef2/Arfip1/Tgfbi/Vamp5/Postn/Arfgap2/Igf2r/Optn/Arap1/Nucb1/Lrba/Gbf1/Pld4/Pam/Rab31/Chid1/Flna/M6pr/Arf1	25
GO:0070993	GO:0070993	translation preinitiation complex	6/1203	18/17576	0.000921333	0.00357085	0.00223806	Eif3b/Eif3h/Eif3a/Eif3m/Eif3c/Eif3el1	6
GO:0032587	GO:0032587	ruffle membrane	14/1203	80/17576	0.00097894	0.0037718	0.002364	Nme1/Itgav/Eef1a1/Itgb1/Arf4/Arpc2/Macf1/Rps3/Diaph1/Cfl1/Twf1/Ppp1r9b/Itga5/Hsp90aa1	14
GO:0036464	GO:0036464	cytoplasmic ribonucleoprotein granule	26/1203	198/17576	0.00104075	0.00398652	0.00249858	Marcks/Rplp0/Carhsp1/Sqstm1/Rps4x/Prkaa2/Ckap4/Pabpc1/Kpnb1/Psmc3/Fxr2/Iqgap1/Cnot1/G3bp1/Cirbp/Rpl28/Nsun2/Habp4/Hnrnpk/Ddx3x/Gigyf2/Rpl6/Vcp/Actb/Psma2/Tubb5	26
GO:0000139	GO:0000139	Golgi membrane	47/1203	431/17576	0.00104808	0.00399125	0.00250154	Numa1/Kif13a/Snap29/Sec31a/Uso1/Acbd3/Actr3/Gosr2/Rab21/Sec23a/Sar1b/Vapb/Arl1/Cav3/Copa/Arfgef2/Golga5/Tmed10/Mtor/Copg1/Arfip1/Copg2/Snapin/Arfgap2/Ykt6/Sec24d/Cul3/Lman2/Glg1/Sec22b/Galnt2/Scamp3/Nucb1/Tmed9/Golim4/Gbf1/Pld4/Golga4/Irgm/Scfd1/Rab31/Arfgap1/Gorasp2/Cav1/Copb1/Arf1/Arcn1	47
GO:0019898	GO:0019898	extrinsic component of membrane	35/1203	302/17576	0.00157356	0.00595769	0.00373403	Numa1/Hip1/Tpr/Nmt1/Cltc/Sec23a/Gna11/Ctnna1/Cdk16/Fkbp1a/Coq3/Anxa2/Snx18/Ehd2/S100a6/Iqgap1/Rab7a/Mgll/Snx1/Anxa1/Mfge8/Aak1/Picalm/D2hgdh/Sgta/Coq8b/Nucb1/Eea1/Micall1/Coq4/Ctnnd1/Esyt2/Coq8a/Phb/Ctnnb1	35
GO:0044754	GO:0044754	autolysosome	5/1203	14/17576	0.00176933	0.00666042	0.00417447	Lamp2/Sqstm1/Ftl1/Fth1/Irgm	5
GO:0071437	GO:0071437	invadopodium	5/1203	15/17576	0.00250559	0.00937807	0.00587778	Actr2/Itgb1/Arpc2/Msn/Dpp4	5

## Sheet: MF_PROT
	ID	Description	GeneRatio	BgRatio	pvalue	p.adjust	qvalue	geneID	Count
GO:0016874	GO:0016874	ligase activity	49/1155	149/16018	2.47578e-20	2.19107e-17	1.60274e-17	Acacb/Paics/Acsf2/Dars/Wars/Adss/Rtcb/Suclg1/Suclg2/Gclc/Acss1/Yars/Pars2/Rars/Acat1/Ass1/Ctps1/Acsl1/Nars2/Mccc1/Gclm/Cars2/Iars/Acsf3/Sae1/Pccb/Acsl5/Sucla2/Mccc2/Nars/Slc27a1/Lars/Aars/Gss/Tars/Pc/Kars/Mthfd1l/Sars/Cars/Aarsd1/Uba2/Uba6/Lrrc47/Mars/Cad/Gart/Adssl1/Pcca	49
GO:0050662	GO:0050662	coenzyme binding	70/1155	299/16018	4.54174e-19	2.00972e-16	1.47009e-16	Acacb/Acads/Plod3/Por/Txnrd2/Ugdh/Hsd17b10/Acbd3/Qdpr/Acbd6/Cybb/Pitpna/Aldh9a1/Aifm1/Gclc/Dld/Pygl/Xdh/Plod1/Acot11/Acat1/Hibadh/Mdh1/Shmt2/Decr1/Acox1/Cryl1/Ivd/Hadh/Hadhb/Aldh6a1/Got2/Grhpr/Acadl/Ldhb/Ldha/Sdha/Idh2/Dbt/Etfa/Me2/Got1/Oat/Sord/Acadvl/Ndufv1/D2hgdh/Ldhd/Pc/Sdr39u1/Acadsb/Pygm/Aldh5a1/Cbr4/Hadha/Nnt/Eci2/Plod2/Pam/P4ha2/Gpt/Fmo1/Acad10/Ndufs2/Fasn/P4ha1/P3h1/Idh3g/G6pd/Kif1b	70
GO:0009055	GO:0009055	electron transfer activity	32/1155	76/16018	2.30787e-17	6.80821e-15	4.98014e-15	Por/Txnrd2/Sdhc/Cybb/Cox7a2l/Ndufa4/Dld/Xdh/Ndufa12/Sdhb/Etfdh/Cox6c/Ndufs1/Fdx1/Cyc1/Uqcrh/Sdha/Etfa/Sh3bgrl3/Glrx3/Ciapin1/Cox5b/Cox4i1/Etfb/Uqcrfs1/Acadsb/Uqcrb/COX2/Cox7a2/Uqcrq/Ndufaf2/Uqcr10	32
GO:0003954	GO:0003954	NADH dehydrogenase activity	19/1155	29/16018	1.73802e-15	3.84536e-13	2.81284e-13	Ndufb4/Ndufa5/Ndufa7/Ndufa12/Ndufs3/Ndufs4/Ndufs1/Ndufc2/Ndufb8/Ndufa10/Ndufs8/Ndufv1/Ndufa13/Ndufs7/Ndufb7/ND1/Ndufs2/Ndufaf2/Ndufa9	19
GO:0008137	GO:0008137	NADH dehydrogenase (ubiquinone) activity	18/1155	27/16018	6.1444e-15	9.06299e-13	6.62949e-13	Ndufb4/Ndufa5/Ndufa7/Ndufa12/Ndufs3/Ndufs4/Ndufs1/Ndufc2/Ndufb8/Ndufa10/Ndufs8/Ndufv1/Ndufa13/Ndufs7/Ndufb7/ND1/Ndufs2/Ndufaf2	18
GO:0050136	GO:0050136	NADH dehydrogenase (quinone) activity	18/1155	27/16018	6.1444e-15	9.06299e-13	6.62949e-13	Ndufb4/Ndufa5/Ndufa7/Ndufa12/Ndufs3/Ndufs4/Ndufs1/Ndufc2/Ndufb8/Ndufa10/Ndufs8/Ndufv1/Ndufa13/Ndufs7/Ndufb7/ND1/Ndufs2/Ndufaf2	18
GO:0003779	GO:0003779	actin binding	72/1155	376/16018	1.28844e-14	1.62895e-12	1.19156e-12	Marcks/Arpc1b/Hip1/Actr3/Fmnl1/Mprip/Rcsd1/Flii/Myh9l1/Actr2/Ctnna1/Dstnl1/Sptb/Flnc/Capzb/Arpc3/Synpo2l/Arpc4/Flnb/Cald1/Lcp1/Anxa2/Itgb1/Utrn/Cnn3/S100a4/Cap1/Capza1/Map1a/Arpc2/Obsl1/Tpm4/Parva/Macf1/Cotl1/Vasp/Tln1/Nrap/Myh7/Tpm3/Svil/Tln2/Dag1/Coro1a/Diaph1/Eef2/Lsp1/Cfl1/Slc4a1/Twf1/Afdn/Gbp1/Arpc5/Msn/Xirp1/Hcls1/Cnn2/Cap2/Cfl2/Dmd/Adssl1/Tmsb4x/Myo18b/Myh9/Ppp1r9b/Flna/Ywhah/Capza2/Actn1/…	72
GO:0016655	GO:0016655	oxidoreductase activity, acting on NAD(P)H, quinone or similar compound as acceptor	21/1155	40/16018	3.04994e-14	3.374e-12	2.46805e-12	Ndufb4/Ndufa5/Ndufa7/Ndufa12/Ndufs3/Ndufs4/Ndufs1/Ndufc2/Ndufb8/Ndufa10/Ndufs8/Ndufv1/Dhrs4/Ndufa13/Cbr4/Ndufs7/Ndufb7/ND1/Ndufs2/Dcxr/Ndufaf2	21
GO:0051015	GO:0051015	actin filament binding	46/1155	188/16018	1.02979e-13	1.01263e-11	7.40727e-12	Marcks/Arpc1b/Hip1/Actr3/Fmnl1/Rcsd1/Flii/Myh9l1/Actr2/Ctnna1/Dstnl1/Sptb/Flnc/Capzb/Arpc3/Arpc4/Lcp1/Anxa2/Utrn/Capza1/Arpc2/Obsl1/Tpm4/Macf1/Tln1/Nrap/Myh7/Tpm3/Svil/Tln2/Coro1a/Eef2/Cfl1/Twf1/Afdn/Arpc5/Xirp1/Cfl2/Adssl1/Myh9/Ppp1r9b/Flna/Capza2/Actn1/Myom1/Lima1	46
GO:0016651	GO:0016651	oxidoreductase activity, acting on NAD(P)H	28/1155	83/16018	1.64712e-12	1.4577e-10	1.06629e-10	Por/Txnrd2/Ndufb4/Cybb/Ndufa5/Aifm1/Dld/Ndufa7/Ndufa12/Ndufs3/Ndufs4/Ndufs1/Ndufc2/Ndufb8/Ndufa10/Ndufs8/Ndufv1/Dhrs4/Ndufa13/Cbr4/Ndufs7/Nnt/Ndufb7/ND1/Ndufs2/Dcxr/Ndufaf2/Ndufa9	28
GO:0016614	GO:0016614	oxidoreductase activity, acting on CH-OH group of donors	35/1155	132/16018	7.91648e-12	6.36916e-10	4.65898e-10	Mdh2/Hsd17b11/Ugdh/Hsd17b10/L2hgdh/Adhfe1/Hibadh/Mdh1/Cryl1/Akr1b1/Hsd17b12/Hadh/Hadhb/Grhpr/Ldhb/Ldha/Idh2/Me2/Zadh2/Akr1a1/Sord/Akr1c14/Akr7a2/Dhrs4/D2hgdh/Ldhd/Akr1c15/Cbr4/Hadha/Dhrs11/Fasn/Dcxr/Idh3g/G6pd/Kif1b	35
GO:0051082	GO:0051082	unfolded protein binding	29/1155	95/16018	1.125e-11	8.29689e-10	6.06909e-10	Dnajb5/Cct6a/Cct8/Ptges3/Calr/Canx/Npm1/Hspa2/Cct4/Dnajc3/Cryab/Cct5/Pfdn5/Dnajb4/Tcp1/Uggt1/Cct7/Ppib/Ppic/Hspa5/St13/Cct3/Dnajb2/Hspb6/Cct2/Aip/Hsp90b1/Ppia/Hsp90aa1	29
GO:0016616	GO:0016616	oxidoreductase activity, acting on the CH-OH group of donors, NAD or NADP as acceptor	33/1155	121/16018	1.35837e-11	9.24739e-10	6.76437e-10	Mdh2/Hsd17b11/Ugdh/Hsd17b10/Adhfe1/Hibadh/Mdh1/Cryl1/Akr1b1/Hsd17b12/Hadh/Hadhb/Grhpr/Ldhb/Ldha/Idh2/Me2/Zadh2/Akr1a1/Sord/Akr1c14/Akr7a2/Dhrs4/Ldhd/Akr1c15/Cbr4/Hadha/Dhrs11/Fasn/Dcxr/Idh3g/G6pd/Kif1b	33
GO:0016853	GO:0016853	isomerase activity	36/1155	146/16018	3.91775e-11	2.47657e-09	1.81159e-09	Ranbp2/Ptges3/Fkbp3/Fkbp9/Erp44/Pdia4/Fkbp4/Ero1a/Fkbp1a/Pgm3/Pgm1/Bpgm/Txndc5/Pgam2/Pdia3/Pgm5/Fkbp10/Idi1/Ppib/Ppic/Ptpa/Naxe/Ech1/Pin1/Fkbp2/Fkbp15/Mri1/Ppia/Eci2/P4hb/Gstz1/Pdia6/Pgam1/Mut/Ppial4d/Fkbp8	36
GO:0008135	GO:0008135	translation factor activity, RNA binding	27/1155	89/16018	6.76728e-11	3.9927e-09	2.92062e-09	Eif3b/Eif4h/Eif4g1/Eif3h/Eif1ax/Eef1a1/Eif3a/Rps24/Eif3l/Eif3m/Eif2a/Eif4g3/Gtpbp1/Eef1e1/Eif5a/Eif4g2/Eif2s2/Eif3c/Etf1/Eef1g/Eef2/Eef1b2/Gfm2/Eif3el1/Eif4a1/Eif6/Eif2s3	27
GO:0005200	GO:0005200	structural constituent of cytoskeleton	22/1155	65/16018	3.72513e-10	1.93926e-08	1.41855e-08	Arpc1b/Actr3/Tuba4a/Actr2/Sptb/Arpc3/Arpc4/Tubb4b/Ank2/Synm/Arpc2/Tln1/Tubb3/Tubb2a/Vim/Tln2/Nisch/Tubg1/Arpc5/Actb/Tuba1b/Tubb5	22
GO:0051287	GO:0051287	NAD binding	22/1155	65/16018	3.72513e-10	1.93926e-08	1.41855e-08	Ugdh/Hsd17b10/Qdpr/Aldh9a1/Dld/Hibadh/Mdh1/Cryl1/Hadh/Hadhb/Grhpr/Ldhb/Ldha/Idh2/Me2/Sord/Ndufv1/Aldh5a1/Hadha/Nnt/Ndufs2/Idh3g	22
GO:0004812	GO:0004812	aminoacyl-tRNA ligase activity	18/1155	45/16018	6.43844e-10	2.99896e-08	2.19371e-08	Dars/Wars/Yars/Pars2/Rars/Nars2/Cars2/Iars/Nars/Lars/Aars/Tars/Kars/Sars/Cars/Aarsd1/Lrrc47/Mars	18
GO:0016875	GO:0016875	ligase activity, forming carbon-oxygen bonds	18/1155	45/16018	6.43844e-10	2.99896e-08	2.19371e-08	Dars/Wars/Yars/Pars2/Rars/Nars2/Cars2/Iars/Nars/Lars/Aars/Tars/Kars/Sars/Cars/Aarsd1/Lrrc47/Mars	18
GO:0033218	GO:0033218	amide binding	59/1155	362/16018	2.57051e-09	1.13745e-07	8.32033e-08	Kpna6/Acacb/Rplp0/Acads/Itgb2/Ap2m1/Calr/Hsd17b10/Acbd3/Acbd6/Pitpna/Tnpo2/Cltc/Cst3/Dld/Srp14/Plod1/Acot11/Kpnb1/Srp68/Erap1/Ctsb/Cryab/Hadhb/Ipo5/Tpp2/Aldh6a1/Acadl/Lancl1/Sec61a1/Fnta/Tnpo1/Cd1d1/Ppib/Ide/Csnk1a1/Tubb3/Ppic/Cd14/Acadvl/Ndufab1/Ctsl/Gstm2/Gss/Pc/Ipo4/Npepps/Hadha/Ppia/Crip1/Eci2/Hba1/Gsta4/Dpp4/Srp54a/Fasn/Apoa1/Prep/Kpna1	59
GO:0017166	GO:0017166	vinculin binding	9/1155	12/16018	9.22325e-09	3.88694e-07	2.84326e-07	Rtcb/Ctnna1/Utrn/Synm/Tln1/Nrap/Dag1/Dmd/Actn1	9
GO:0016859	GO:0016859	cis-trans isomerase activity	16/1155	42/16018	1.33678e-08	5.37752e-07	3.9336e-07	Ranbp2/Fkbp3/Fkbp9/Fkbp4/Fkbp1a/Fkbp10/Ppib/Ppic/Ptpa/Pin1/Fkbp2/Fkbp15/Ppia/Gstz1/Ppial4d/Fkbp8	16
GO:0003755	GO:0003755	peptidyl-prolyl cis-trans isomerase activity	15/1155	38/16018	2.1567e-08	8.2986e-07	6.07034e-07	Ranbp2/Fkbp3/Fkbp9/Fkbp4/Fkbp1a/Fkbp10/Ppib/Ppic/Ptpa/Pin1/Fkbp2/Fkbp15/Ppia/Ppial4d/Fkbp8	15
GO:0003743	GO:0003743	translation initiation factor activity	18/1155	55/16018	2.70292e-08	9.96702e-07	7.29077e-07	Eif3b/Eif4h/Eif4g1/Eif3h/Eif1ax/Eif3a/Rps24/Eif3l/Eif3m/Eif2a/Eif4g3/Eif4g2/Eif2s2/Eif3c/Eif3el1/Eif4a1/Eif6/Eif2s3	18
GO:0043021	GO:0043021	ribonucleoprotein complex binding	31/1155	148/16018	5.60244e-08	1.98326e-06	1.45074e-06	Abcf1/Bag6/Eif4h/Srp72/Nme1/Npm1/Rbm3/Rpn2/Srp68/Mtor/Srpra/Naa15/Eif2a/Sec61a1/Rpl35/Eif5a/Hspa5/Abce1/Rpsa/Ppp1ca/Hnrnpk/Eef2/Gcn1/Ddx3x/Mrrf/Ddx5/Snd1/Efl1/Srp54a/Eif6/Rps21	31
GO:0050839	GO:0050839	cell adhesion molecule binding	40/1155	227/16018	1.13855e-07	3.73246e-06	2.73026e-06	Itgb2/Gsk3b/Calr/Prkca/Itgb1bp2/Myh9l1/Itgav/Ctnna1/Ndrg1/Emilin1/Gpnmb/Lcp1/Itgb1/Utrn/Cd2ap/Tgfbi/Thbs4/Postn/Ptpn6/Cd1d1/Dsg2/Tln1/Mfge8/Ppp1ca/Nisch/Fermt3/Camlg/Afdn/Dab2/Msn/Ctnnd1/P4hb/Thbs1/Dmd/Myh9/Fbln5/Lama5/Ctnnb1/Actn1/Itga5	40
GO:0001882	GO:0001882	nucleoside binding	56/1155	373/16018	1.21176e-07	3.73246e-06	2.73026e-06	Ppa1/Ran/Ifi47/Nme1/Eftud2/Tuba4a/Rab21/Adss/Arf6/Sar1b/Srl/Gna11/Suclg1/Suclg2/Arl1/Fkbp4/Atl2/Sept7/Sept8/Ehd4/Eef1a1/Pnp/Tubb4b/Ada/Dync1li1/Srpra/Ehd2/Rrad/Rab7a/Arf4/Rhoc/Tgm2/Gtpbp1/Tubb3/Tubb2a/Sept2/Rab5c/Rab18/Rab3a/Tubg1/Eef2/Atl3/Gtpbp3/Gbp1/Gfm2/Irgm/Efl1/Srp54a/Rab31/Ak4/Adssl1/Tuba1b/Hsp90aa1/Arf1/Eif2s3/Tubb5	56
GO:0005178	GO:0005178	integrin binding	27/1155	122/16018	1.21883e-07	3.73246e-06	2.73026e-06	Itgb2/Gsk3b/Calr/Prkca/Itgb1bp2/Myh9l1/Itgav/Emilin1/Gpnmb/Lcp1/Itgb1/Utrn/Tgfbi/Thbs4/Tln1/Mfge8/Nisch/Fermt3/Dab2/P4hb/Thbs1/Dmd/Myh9/Fbln5/Lama5/Actn1/Itga5	27
GO:0050840	GO:0050840	extracellular matrix binding	18/1155	60/16018	1.22768e-07	3.73246e-06	2.73026e-06	Dcn/Itgav/Fbln2/Anxa2/Lgals3/Itgb1/Tgfbi/Thbs4/Sparc/Rpsa/Dag1/Ctss/Ecm1/Itga2b/Bcam/Thbs1/Gpc1/Bgn	18
GO:0001883	GO:0001883	purine nucleoside binding	55/1155	364/16018	1.26524e-07	3.73246e-06	2.73026e-06	Ppa1/Ran/Ifi47/Nme1/Eftud2/Tuba4a/Rab21/Adss/Arf6/Sar1b/Srl/Gna11/Suclg1/Suclg2/Arl1/Fkbp4/Atl2/Sept7/Sept8/Ehd4/Eef1a1/Tubb4b/Ada/Dync1li1/Srpra/Ehd2/Rrad/Rab7a/Arf4/Rhoc/Tgm2/Gtpbp1/Tubb3/Tubb2a/Sept2/Rab5c/Rab18/Rab3a/Tubg1/Eef2/Atl3/Gtpbp3/Gbp1/Gfm2/Irgm/Efl1/Srp54a/Rab31/Ak4/Adssl1/Tuba1b/Hsp90aa1/Arf1/Eif2s3/Tubb5	55
GO:0032550	GO:0032550	purine ribonucleoside binding	54/1155	361/16018	2.29689e-07	6.55724e-06	4.79656e-06	Ppa1/Ran/Ifi47/Nme1/Eftud2/Tuba4a/Rab21/Adss/Arf6/Sar1b/Srl/Gna11/Suclg1/Suclg2/Arl1/Fkbp4/Atl2/Sept7/Sept8/Ehd4/Eef1a1/Tubb4b/Dync1li1/Srpra/Ehd2/Rrad/Rab7a/Arf4/Rhoc/Tgm2/Gtpbp1/Tubb3/Tubb2a/Sept2/Rab5c/Rab18/Rab3a/Tubg1/Eef2/Atl3/Gtpbp3/Gbp1/Gfm2/Irgm/Efl1/Srp54a/Rab31/Ak4/Adssl1/Tuba1b/Hsp90aa1/Arf1/Eif2s3/Tubb5	54
GO:0008536	GO:0008536	Ran GTPase binding	12/1155	29/16018	3.06089e-07	8.46527e-06	6.19226e-06	Ranbp2/Tnpo2/Ipo9/Kpnb1/Xpo1/Ipo7/Ipo5/Xpo7/Tnpo1/Ipo4/Rangap1/Rcc1	12
GO:0032549	GO:0032549	ribonucleoside binding	54/1155	365/16018	3.29519e-07	8.8371e-06	6.46424e-06	Ppa1/Ran/Ifi47/Nme1/Eftud2/Tuba4a/Rab21/Adss/Arf6/Sar1b/Srl/Gna11/Suclg1/Suclg2/Arl1/Fkbp4/Atl2/Sept7/Sept8/Ehd4/Eef1a1/Tubb4b/Dync1li1/Srpra/Ehd2/Rrad/Rab7a/Arf4/Rhoc/Tgm2/Gtpbp1/Tubb3/Tubb2a/Sept2/Rab5c/Rab18/Rab3a/Tubg1/Eef2/Atl3/Gtpbp3/Gbp1/Gfm2/Irgm/Efl1/Srp54a/Rab31/Ak4/Adssl1/Tuba1b/Hsp90aa1/Arf1/Eif2s3/Tubb5	54
GO:0043022	GO:0043022	ribosome binding	17/1155	59/16018	5.22259e-07	1.34222e-05	9.8182e-06	Abcf1/Bag6/Srp72/Rpn2/Srp68/Mtor/Naa15/Eif2a/Sec61a1/Eif5a/Hspa5/Rpsa/Eef2/Gcn1/Efl1/Eif6/Rps21	17
GO:0051020	GO:0051020	GTPase binding	67/1155	499/16018	5.30822e-07	1.34222e-05	9.8182e-06	Ranbp2/Rilpl1/Acap2/Sod1/Rab3gap2/Rabgap1l/Tbc1d9b/Fmnl1/Tnpo2/Rabif/Arhgdib/Srgap2/Ndrg1/Ipo9/Arfgef2/Nckap1/Golga5/Bcl2l1/Sbf1/Kpnb1/Xpo1/Map2k1/Brk1/Lcp1/Kif3b/Anxa2/Ipo7/Akap13/Ipo5/Slmap/Aimp1/Ap3m1/Cyfip1/Iqgap1/Rab7a/Arhgef7/Ric8a/Xpo7/Iars/Tnpo1/LOC102556337/Bicd2/Arhgap1/Gapvd1/Optn/Ppp6r1/Gdi2/Picalm/Ipo4/Diaph1/Arhgef1/Afdn/Gbf1/Micall1/Rasa1/Golga4/Rabggta/Rangap1/Exoc4/Itsn2/Pak2/Rcc…	67
GO:0048029	GO:0048029	monosaccharide binding	20/1155	80/16018	6.68899e-07	1.64438e-05	1.20284e-05	Pfkl/Plod3/Hk2/Galk1/Plod1/Lgals3/Dpm1/LOC100909548/Igf2r/Lman2/Mrc1/Hk3/Plod2/Pam/P4ha2/P4ha1/P3h1/G6pd/Pfkm/M6pr	20
GO:0005525	GO:0005525	GTP binding	52/1155	355/16018	7.41725e-07	1.77413e-05	1.29776e-05	Ppa1/Ran/Ifi47/Nme1/Eftud2/Tuba4a/Rab21/Adss/Arf6/Sar1b/Srl/Gna11/Suclg2/Arl1/Fkbp4/Atl2/Sept7/Sept8/Ehd4/Eef1a1/Tubb4b/Srpra/Ehd2/Rrad/Rab7a/Arf4/Rhoc/Tgm2/Gtpbp1/Tubb3/Tubb2a/Sept2/Rab5c/Rab18/Rab3a/Tubg1/Eef2/Atl3/Gtpbp3/Gbp1/Gfm2/Irgm/Efl1/Srp54a/Rab31/Ak4/Adssl1/Tuba1b/Hsp90aa1/Arf1/Eif2s3/Tubb5	52
GO:0032561	GO:0032561	guanyl ribonucleotide binding	54/1155	375/16018	7.86127e-07	1.83085e-05	1.33925e-05	Ppa1/Ran/Ifi47/Nme1/Eftud2/Tuba4a/Rab21/Adss/Arf6/Sar1b/Srl/Gna11/Suclg1/Suclg2/Arl1/Fkbp4/Atl2/Sept7/Sept8/Ehd4/Eef1a1/Tubb4b/Dync1li1/Srpra/Ehd2/Rrad/Rab7a/Arf4/Rhoc/Tgm2/Gtpbp1/Tubb3/Tubb2a/Sept2/Rab5c/Rab18/Rab3a/Tubg1/Eef2/Atl3/Gtpbp3/Gbp1/Gfm2/Irgm/Efl1/Srp54a/Rab31/Ak4/Adssl1/Tuba1b/Hsp90aa1/Arf1/Eif2s3/Tubb5	54
GO:0019001	GO:0019001	guanyl nucleotide binding	54/1155	376/16018	8.55397e-07	1.94109e-05	1.41989e-05	Ppa1/Ran/Ifi47/Nme1/Eftud2/Tuba4a/Rab21/Adss/Arf6/Sar1b/Srl/Gna11/Suclg1/Suclg2/Arl1/Fkbp4/Atl2/Sept7/Sept8/Ehd4/Eef1a1/Tubb4b/Dync1li1/Srpra/Ehd2/Rrad/Rab7a/Arf4/Rhoc/Tgm2/Gtpbp1/Tubb3/Tubb2a/Sept2/Rab5c/Rab18/Rab3a/Tubg1/Eef2/Atl3/Gtpbp3/Gbp1/Gfm2/Irgm/Efl1/Srp54a/Rab31/Ak4/Adssl1/Tuba1b/Hsp90aa1/Arf1/Eif2s3/Tubb5	54
GO:0000062	GO:0000062	fatty-acyl-CoA binding	11/1155	27/16018	1.16011e-06	2.56675e-05	1.87755e-05	Acads/Acbd3/Acbd6/Pitpna/Acot11/Hadhb/Aldh6a1/Acadl/Acadvl/Hadha/Eci2	11
GO:0016667	GO:0016667	oxidoreductase activity, acting on a sulfur group of donors	16/1155	56/16018	1.27582e-06	2.62581e-05	1.92075e-05	Txnrd2/Txn2/Pdia4/Dld/Ero1a/Txndc12/Pdia3/Sh3bgrl3/Glrx3/Gstk1/Txnl1/P4hb/LOC103689947/Pdia6/Selenbp1/Tmx1	16
GO:0051536	GO:0051536	iron-sulfur cluster binding	16/1155	56/16018	1.27582e-06	2.62581e-05	1.92075e-05	Cisd1/Iscu/Xdh/Sdhb/Etfdh/Ndufs1/Fdx1/Glrx3/Ciapin1/Ndufs8/Ndufv1/Uqcrfs1/Isca1/Aco2/Ndufs7/Ndufs2	16
GO:0051540	GO:0051540	metal cluster binding	16/1155	56/16018	1.27582e-06	2.62581e-05	1.92075e-05	Cisd1/Iscu/Xdh/Sdhb/Etfdh/Ndufs1/Fdx1/Glrx3/Ciapin1/Ndufs8/Ndufv1/Uqcrfs1/Isca1/Aco2/Ndufs7/Ndufs2	16
GO:0019829	GO:0019829	cation-transporting ATPase activity	16/1155	57/16018	1.65597e-06	3.18595e-05	2.33049e-05	Atp5po/Atp5f1b/Atp1b1/Atp5pd/Atp6v1c1/Myh9l1/Atp1a2/Atp6v1f/Atp6v1d/Atp5f1d/Atp5mg/Atp1a1/Atp6v1h/Atp5pb/Myh9/Atp5f1e	16
GO:0022853	GO:0022853	active ion transmembrane transporter activity	16/1155	57/16018	1.65597e-06	3.18595e-05	2.33049e-05	Atp5po/Atp5f1b/Atp1b1/Atp5pd/Atp6v1c1/Myh9l1/Atp1a2/Atp6v1f/Atp6v1d/Atp5f1d/Atp5mg/Atp1a1/Atp6v1h/Atp5pb/Myh9/Atp5f1e	16
GO:0042625	GO:0042625	ATPase coupled ion transmembrane transporter activity	16/1155	57/16018	1.65597e-06	3.18595e-05	2.33049e-05	Atp5po/Atp5f1b/Atp1b1/Atp5pd/Atp6v1c1/Myh9l1/Atp1a2/Atp6v1f/Atp6v1d/Atp5f1d/Atp5mg/Atp1a1/Atp6v1h/Atp5pb/Myh9/Atp5f1e	16
GO:0015036	GO:0015036	disulfide oxidoreductase activity	13/1155	39/16018	1.84192e-06	3.4683e-05	2.53703e-05	Txnrd2/Txn2/Pdia4/Ero1a/Txndc12/Pdia3/Sh3bgrl3/Glrx3/Gstk1/Txnl1/P4hb/Pdia6/Tmx1	13
GO:0016627	GO:0016627	oxidoreductase activity, acting on the CH-CH group of donors	15/1155	52/16018	2.39176e-06	4.4098e-05	3.22573e-05	Acads/Cpox/Sdhc/Sdhb/Decr1/Acox1/Ivd/Acadl/Sdha/Acadvl/Acadsb/Acad10/Fasn/Acad8/Pecr	15
GO:0005518	GO:0005518	collagen binding	17/1155	66/16018	2.92373e-06	5.27132e-05	3.85591e-05	Dcn/Mrc2/Hsd17b12/Ctsb/Itgb1/Tgfbi/Thbs4/Sparc/Map1a/Ppib/Ctsl/Ctss/Pcolce/Dpp4/Thbs1/Gpc1/Itga1	17
GO:0031072	GO:0031072	heat shock protein binding	26/1155	134/16018	2.97814e-06	5.27132e-05	3.85591e-05	Bag6/Itgb2/Tfrc/Tpr/Ptges3/Apoa2/Cltc/Dlst/Fkbp4/Hspa2/Fkbp1a/Kpnb1/Unc45b/Dnajc2/Lman2/Rps3/Hspa5/St13/Hnrnpk/Dnajb2/Bax/Stip1/Gbp1/Apoa1/Hdac6/Ahsa1	26
GO:0016887	GO:0016887	ATPase activity	56/1155	414/16018	3.62229e-06	6.28574e-05	4.59796e-05	Atp5me/Skiv2l/Abcf1/Kif13a/Atp5pf/Mcm4/Atp5po/Atp5f1b/Atp1b1/Atp5pd/Dhx15/Psmc1/Abca8a/Atp6v1c1/Myh9l1/Dync1h1/Hspa2/Psmc6/LOC103692716/Atp1a2/Atp6v1f/Abcb8/Atp6v1d/Dync1i2/Kif3b/Atad1/Psmc3/Snrnp200/Entpd2/Atp5f1d/Macf1/Ide/Myh7/Kif5b/Anxa1/Hspa5/Abce1/Ptpa/Psmc4/Clpb/Ddx3x/Atp5mf/Atp5mg/Dhx30/Atp1a1/Eif4a1/Ddx5/Atp6v1h/Vcp/Atp5pb/Myh9/Atp5f1e/Vwa8/Myl6l/Kif1b/Hsp90aa1	56
GO:1901567	GO:1901567	fatty acid derivative binding	12/1155	36/16018	4.59856e-06	7.82639e-05	5.72493e-05	Acads/Acbd3/Acbd6/Pitpna/Acot11/Hadhb/Aldh6a1/S100a8/Acadl/Acadvl/Hadha/Eci2	12
GO:0044769	GO:0044769	ATPase activity, coupled to transmembrane movement of ions, rotational mechanism	11/1155	31/16018	5.75886e-06	9.6162e-05	7.03415e-05	Atp5po/Atp5f1b/Atp5pd/Atp6v1c1/Atp6v1f/Atp6v1d/Atp5f1d/Atp5mg/Atp6v1h/Atp5pb/Atp5f1e	11
GO:0042277	GO:0042277	peptide binding	43/1155	295/16018	7.54227e-06	0.00012337	9.0244e-05	Kpna6/Rplp0/Itgb2/Ap2m1/Calr/Hsd17b10/Tnpo2/Cltc/Cst3/Srp14/Plod1/Kpnb1/Srp68/Erap1/Ctsb/Cryab/Ipo5/Tpp2/Lancl1/Sec61a1/Fnta/Tnpo1/Cd1d1/Ppib/Ide/Csnk1a1/Tubb3/Ppic/Cd14/Ctsl/Gstm2/Gss/Ipo4/Npepps/Ppia/Crip1/Hba1/Gsta4/Dpp4/Srp54a/Apoa1/Prep/Kpna1	43
GO:0031267	GO:0031267	small GTPase binding	54/1155	404/16018	7.66707e-06	0.00012337	9.0244e-05	Ranbp2/Rilpl1/Acap2/Sod1/Rab3gap2/Rabgap1l/Tbc1d9b/Fmnl1/Tnpo2/Arhgdib/Srgap2/Ndrg1/Ipo9/Nckap1/Golga5/Sbf1/Kpnb1/Xpo1/Map2k1/Brk1/Kif3b/Anxa2/Ipo7/Akap13/Ipo5/Slmap/Ap3m1/Cyfip1/Iqgap1/Rab7a/Arhgef7/Xpo7/Tnpo1/Bicd2/Arhgap1/Optn/Ppp6r1/Gdi2/Picalm/Ipo4/Diaph1/Arhgef1/Afdn/Micall1/Rabggta/Rangap1/Exoc4/Itsn2/Pak2/Rcc1/Flna/Rab11fip5/Cav1/Git1	54
GO:0003924	GO:0003924	GTPase activity	41/1155	281/16018	1.19107e-05	0.000188231	0.000137689	Ran/Ifi47/Eftud2/Tuba4a/Rab21/Sar1b/Gna11/Arl1/Arhgdib/Atl2/Sept7/Sept8/Eef1a1/Tubb4b/Srpra/Rrad/Rab7a/Rhoc/Gtpbp1/Tubb3/Tubb2a/Sept2/Rab5c/Rab18/Rab3a/Tubg1/Eef2/Atl3/Ddx3x/Gtpbp3/Gbp1/Gfm2/Irgm/Efl1/Srp54a/Rab31/Adssl1/Mut/Tuba1b/Eif2s3/Tubb5	41
GO:0051087	GO:0051087	chaperone binding	20/1155	97/16018	1.58817e-05	0.000246584	0.000180374	Dnajb5/Erp29/Tfrc/Sod1/Ptges3/Dlst/Hspa2/Atp1a2/Timm9/Dnajc3/Hyou1/Dnajb4/St13/Dnajb2/Bax/Hspb6/Stip1/Atp1a1/Usp13/Ahsa1	20
GO:0070628	GO:0070628	proteasome binding	8/1155	18/16018	1.62322e-05	0.00024768	0.000181176	Bag6/Psmg1/Rad23b/Dnajb2/Ecpas/Usp13/Adrm1/Psme4	8
GO:0005048	GO:0005048	signal sequence binding	12/1155	41/16018	2.07136e-05	0.000310704	0.000227277	Kpna6/Ap2m1/Tnpo2/Srp14/Kpnb1/Srp68/Ipo5/Sec61a1/Tnpo1/Ipo4/Srp54a/Kpna1	12
GO:0017016	GO:0017016	Ras GTPase binding	51/1155	388/16018	2.16218e-05	0.000314875	0.000230328	Ranbp2/Acap2/Sod1/Rab3gap2/Rabgap1l/Tbc1d9b/Fmnl1/Tnpo2/Arhgdib/Srgap2/Ndrg1/Ipo9/Nckap1/Golga5/Sbf1/Kpnb1/Xpo1/Map2k1/Brk1/Kif3b/Anxa2/Ipo7/Akap13/Ipo5/Slmap/Ap3m1/Cyfip1/Iqgap1/Rab7a/Arhgef7/Xpo7/Tnpo1/Bicd2/Arhgap1/Optn/Ppp6r1/Picalm/Ipo4/Diaph1/Arhgef1/Afdn/Micall1/Rabggta/Rangap1/Exoc4/Itsn2/Pak2/Rcc1/Flna/Rab11fip5/Cav1	51
GO:0016877	GO:0016877	ligase activity, forming carbon-sulfur bonds	11/1155	35/16018	2.17033e-05	0.000314875	0.000230328	Suclg1/Suclg2/Acss1/Acsl1/Acsf3/Sae1/Acsl5/Sucla2/Slc27a1/Uba2/Uba6	11
GO:0003995	GO:0003995	acyl-CoA dehydrogenase activity	6/1155	10/16018	2.26344e-05	0.000317959	0.000232584	Acads/Ivd/Acadl/Acadvl/Acadsb/Acad8	6
GO:0016868	GO:0016868	intramolecular transferase activity, phosphotransferases	6/1155	10/16018	2.26344e-05	0.000317959	0.000232584	Pgm3/Pgm1/Bpgm/Pgam2/Pgm5/Pgam1	6
GO:0050660	GO:0050660	flavin adenine dinucleotide binding	18/1155	84/16018	2.41029e-05	0.000333298	0.000243804	Acads/Por/Txnrd2/Cybb/Aifm1/Dld/Xdh/Acox1/Ivd/Acadl/Sdha/Etfa/Acadvl/D2hgdh/Ldhd/Acadsb/Fmo1/Acad10	18
GO:0051537	GO:0051537	2 iron, 2 sulfur cluster binding	9/1155	24/16018	2.47681e-05	0.000336468	0.000246123	Cisd1/Iscu/Xdh/Sdhb/Ndufs1/Fdx1/Ciapin1/Uqcrfs1/Isca1	9
GO:0072341	GO:0072341	modified amino acid binding	19/1155	92/16018	2.50925e-05	0.000336468	0.000246123	Marcks/Gsdmd/Anxa2/Osbpl10/Lancl1/Fcho2/Dpep1/Tln1/Mfge8/Ndufab1/Gstm2/Gss/Trim72/Osbpl8/Gsta4/Fasn/Thbs1/Mut/Cpne1	19
GO:0031593	GO:0031593	polyubiquitin modification-dependent protein binding	13/1155	49/16018	3.02346e-05	0.000399368	0.000292134	Bag6/Sqstm1/Babam2/Eps15/Rad23b/Optn/Dnajb2/Ubxn1/Psmd4/Vcp/Ufd1/Brcc3/Hdac6	13
GO:0046933	GO:0046933	proton-transporting ATP synthase activity, rotational mechanism	7/1155	15/16018	3.82605e-05	0.000497949	0.000364245	Atp5po/Atp5f1b/Atp5pd/Atp5f1d/Atp5mg/Atp5pb/Atp5f1e	7
GO:0016879	GO:0016879	ligase activity, forming carbon-nitrogen bonds	12/1155	44/16018	4.51974e-05	0.000571424	0.000417991	Paics/Adss/Gclc/Ass1/Ctps1/Gclm/Gss/Mthfd1l/Uba2/Cad/Gart/Adssl1	12
GO:0140104	GO:0140104	molecular carrier activity	12/1155	44/16018	4.51974e-05	0.000571424	0.000417991	Kpna6/Ran/Sod1/Mb/Xpo1/Cygb/Xpo7/Ndufab1/Hba1/Hba-a1/Kpna1/LOC103694855	12
GO:0004177	GO:0004177	aminopeptidase activity	11/1155	38/16018	5.12131e-05	0.000638361	0.000466954	Lta4h/Erap1/Tpp2/Xpnpep1/Dpp7/Dpep1/Ctsl/Dnpep/Npepps/Dpp4/Dpp3	11
GO:0008238	GO:0008238	exopeptidase activity	19/1155	97/16018	5.42828e-05	0.00065885	0.000481942	Scpep1/Cpd/Lta4h/Cpq/Pm20d2/Erap1/Tpp2/Xpnpep1/Dpp7/Cndp2/Ctsa/Dpep1/Ctsl/Dnpep/Npepps/Dpp4/Dpp3/Ctsz/Prep	19
GO:0043236	GO:0043236	laminin binding	10/1155	32/16018	5.43458e-05	0.00065885	0.000481942	Lgals3/Itgb1/Thbs4/Rpsa/Dag1/Ctss/Ecm1/Bcam/Thbs1/Gpc1	10
GO:0008022	GO:0008022	protein C-terminus binding	33/1155	224/16018	6.78174e-05	0.00081106	0.000593282	Numa1/Mapk14/Psmd9/Atp1b1/Cltc/Cav3/Synj2bp/Pabpc1/Map2k1/Prdx3/Vta1/Cd2ap/Sae1/Optn/Vim/Dynlt1/Tax1bp3/Coro1a/Rab3a/Slc4a1/Stip1/Ecm1/Ap2a1/Tnni3k/Dab2/Bcam/Phb/Fbln5/Ywhaq/Ppp1r9b/Ctnnb1/Pfkm/Nedd4	33
GO:0051539	GO:0051539	4 iron, 4 sulfur cluster binding	10/1155	33/16018	7.29698e-05	0.000861043	0.000629844	Iscu/Sdhb/Etfdh/Ndufs1/Ciapin1/Ndufs8/Ndufv1/Aco2/Ndufs7/Ndufs2	10
GO:0043177	GO:0043177	organic acid binding	32/1155	217/16018	8.52316e-05	0.0009925	0.000726004	Acacb/Plod3/Pitpna/Gclc/Pygl/Rars/Plod1/Shmt2/Acox1/Ass1/Fabp4/S100a8/Got2/Grhpr/Fabp3/Igf2r/Dbt/Got1/Aars/Ugt1a1/Gss/Pc/Kars/Aldh5a1/Cad/Hba1/Plod2/Pam/P4ha2/Hba-a1/P4ha1/P3h1	32
GO:0003746	GO:0003746	translation elongation factor activity	8/1155	22/16018	9.14111e-05	0.00105063	0.000768528	Eef1a1/Gtpbp1/Eef1e1/Eif5a/Eef1g/Eef2/Eef1b2/Gfm2	8
GO:0019843	GO:0019843	rRNA binding	16/1155	77/16018	9.94425e-05	0.00112652	0.00082404	Tst/Rplp0/Rps4x/Rpl23/Npm1/Rbm3/Rpl7/Cirbp/Rpl3/Rps3/Rps14/Eef2/Lipe/Rpl6/Rps13/LOC103692829	16
GO:0070325	GO:0070325	lipoprotein particle receptor binding	9/1155	28/16018	0.00010056	0.00112652	0.00082404	Ap2m1/Apoa2/Cltc/Lancl1/Picalm/Ap2a1/Hsp90b1/Apoa1/Apoc3	9
GO:0016903	GO:0016903	oxidoreductase activity, acting on the aldehyde or oxo group of donors	12/1155	48/16018	0.000114122	0.00126247	0.000923485	Aldh9a1/Dld/Pdhb/Akr1b1/Bckdhb/Aldh6a1/Aldh18a1/Dhrs4/Bckdha/Aldh5a1/Aldh18a1/Iffo2	12
GO:0044325	GO:0044325	ion channel binding	23/1155	137/16018	0.000117453	0.00128328	0.000938706	Fhl1/Ap2m1/Cav3/Ywhaz/Fkbp1a/Ank2/Prkcsh/Snta1/Nedd4l/Ank1/Pycard/Diaph1/Hrc/Rasa1/Arrb1/Ywhaq/Ppp1r9b/Ctnnb1/Flna/Ywhah/Actn1/Cav1/Hsp90aa1	23
GO:0055102	GO:0055102	lipase inhibitor activity	6/1155	13/16018	0.000153085	0.0016522	0.00120857	Apoa2/Anxa2/Anxa1/Faf2/Apoa1/Apoc3	6
GO:0044389	GO:0044389	ubiquitin-like protein ligase binding	40/1155	304/16018	0.000158193	0.00168676	0.00123385	Bag6/Gsk3b/Calr/Sqstm1/Usp9x/Rpl23/Rtn4/Pa2g4/Psma3/Ywhaz/Arih1/Ube2g1/Stat1/Tcp1/Dbt/Cul3/Faf2/Hspa5/Dnajb2/Cul4a/Ubxn1/Nedd8/Prkar2a/Scamp3/Cct2/Arrb1/Usp13/Rangap1/Uqcrc1/Vcp/Hgs/Ndufs2/Ube2a/Ube2d2/Hdac6/Cdk5rap3/Tuba1b/Ube2n/Hsp90aa1/Tubb5	40
GO:0008047	GO:0008047	enzyme activator activity	51/1155	420/16018	0.000169665	0.00178754	0.00130757	Ppp2r5a/Ranbp2/Acap2/Sod1/Rab3gap2/Rabgap1l/Atp1b1/Tbc1d9b/Apoa2/Sec23a/Arl1/Srgap2/Wnk1/Map2k1/Mob1b/Arhgap18/Iqgap1/Dnajb4/Ric8a/Arfgap2/Ralgapb/Agfg1/Prkcd/Arhgap1/Gdi2/Lars/Ptpa/Rab3a/Dnajb2/Arap1/Map2k2/Arhgef1/Ddx3x/Pcolce/Rasa1/Arrb1/Irgm/Abi1/Rangap1/Vcp/Nckap1l/Pgam5/Arfgap1/Apoa1/Pak2/Ahsa1/Adrm1/Cav1/Arf1/Psme4/Git1	51
GO:0031406	GO:0031406	carboxylic acid binding	30/1155	206/16018	0.000175605	0.00182836	0.00133743	Acacb/Plod3/Pitpna/Gclc/Pygl/Rars/Plod1/Shmt2/Acox1/Ass1/Fabp4/S100a8/Got2/Grhpr/Fabp3/Igf2r/Dbt/Got1/Aars/Ugt1a1/Gss/Pc/Kars/Aldh5a1/Cad/Plod2/Pam/P4ha2/P4ha1/P3h1	30
GO:0015078	GO:0015078	proton transmembrane transporter activity	21/1155	123/16018	0.000179476	0.00183596	0.00134299	Atp5me/Atp5pf/Atp5po/Atp5f1b/Atp5pd/Cox7a2l/Atp6v1c1/Ndufa4/Atp6v1f/Slc25a3/Atp6v1d/Cox6c/Atp5f1d/Cox5b/Cox4i1/Atp5mg/COX2/Atp6v1h/Cox7a2/Atp5pb/Atp5f1e	21
GO:0019842	GO:0019842	vitamin binding	22/1155	132/16018	0.000182513	0.00183596	0.00134299	Acacb/Plod3/Pygl/Plod1/Shmt2/Got2/Rbp1/Rbp4/Got1/Oat/Ndufab1/Pc/Pygm/Plod2/Pam/P4ha2/Gpt/Fasn/Mmab/P4ha1/Mut/P3h1	22
GO:0016878	GO:0016878	acid-thiol ligase activity	8/1155	24/16018	0.000184633	0.00183596	0.00134299	Suclg1/Suclg2/Acss1/Acsl1/Acsf3/Acsl5/Sucla2/Slc27a1	8
GO:0043027	GO:0043027	cysteine-type endopeptidase inhibitor activity involved in apoptotic process	8/1155	24/16018	0.000184633	0.00183596	0.00134299	Rps6ka3/Bcl2l1/Prdx3/Nol3/Dpep1/Prdx5/Arrb1/Serpinb9	8
GO:0031418	GO:0031418	L-ascorbic acid binding	7/1155	19/16018	0.000231818	0.00227954	0.00166746	Plod3/Plod1/Plod2/Pam/P4ha2/P4ha1/P3h1	7
GO:0016209	GO:0016209	antioxidant activity	16/1155	83/16018	0.00024988	0.00234365	0.00171436	Clic2/Txnrd2/Sod1/Prdx3/Prxl2a/Cygb/S100a8/Hp/Gstk1/Gstm2/Sod2/Prdx5/Hba1/Hba-a1/Gpx1/Pxdn	16
GO:0003756	GO:0003756	protein disulfide isomerase activity	6/1155	14/16018	0.000251579	0.00234365	0.00171436	Erp44/Pdia4/Ero1a/Pdia3/P4hb/Pdia6	6
GO:0015037	GO:0015037	peptide disulfide oxidoreductase activity	6/1155	14/16018	0.000251579	0.00234365	0.00171436	Pdia4/Txndc12/Pdia3/Glrx3/P4hb/Pdia6	6
GO:0016864	GO:0016864	intramolecular oxidoreductase activity, transposing S-S bonds	6/1155	14/16018	0.000251579	0.00234365	0.00171436	Erp44/Pdia4/Ero1a/Pdia3/P4hb/Pdia6	6
GO:0044548	GO:0044548	S100 protein binding	6/1155	14/16018	0.000251579	0.00234365	0.00171436	Anxa2/Anxa11/S100a6/Iqgap1/S100a1/Ahnak	6
GO:0140101	GO:0140101	catalytic activity, acting on a tRNA	19/1155	110/16018	0.000307286	0.00283279	0.00207216	Dars/Wars/Yars/Pars2/Rars/Nars2/Cars2/Iars/Nsun2/Nars/Lars/Aars/Tars/Kars/Sars/Cars/Aarsd1/Lrrc47/Mars	19
GO:1901681	GO:1901681	sulfur compound binding	32/1155	233/16018	0.000323022	0.00294716	0.00215582	Acacb/Acads/Fstl1/Acbd3/Acbd6/Pitpna/Dld/Acot11/Gpnmb/Hsd17b12/Hadhb/Aldh6a1/Ltbp2/Thbs4/Postn/Acadl/Lancl1/Dbt/Acadvl/Anxa4/Gstm2/Gss/Pc/Hadha/Pcolce/Eci2/Gsta4/Cfh/Ncam1/Thbs1/Aplp2/Rcc1	32
GO:0048038	GO:0048038	quinone binding	7/1155	20/16018	0.000334557	0.00301217	0.00220337	Sdhc/Sdhb/Etfdh/Cbr4/Ndufs7/Coq10a/Ndufs2	7
GO:0016620	GO:0016620	oxidoreductase activity, acting on the aldehyde or oxo group of donors, NAD or NADP as acceptor	10/1155	39/16018	0.000336954	0.00301217	0.00220337	Aldh9a1/Dld/Pdhb/Aldh6a1/Aldh18a1/Dhrs4/Bckdha/Aldh5a1/Aldh18a1/Iffo2	10
GO:0016860	GO:0016860	intramolecular oxidoreductase activity	11/1155	47/16018	0.000406883	0.00360092	0.00263403	Ptges3/Erp44/Pdia4/Ero1a/Pdia3/Idi1/Ech1/Mri1/Eci2/P4hb/Pdia6	11
GO:0031625	GO:0031625	ubiquitin protein ligase binding	37/1155	289/16018	0.000469288	0.00411208	0.00300794	Bag6/Gsk3b/Calr/Sqstm1/Usp9x/Rpl23/Rtn4/Pa2g4/Psma3/Ywhaz/Arih1/Ube2g1/Tcp1/Dbt/Cul3/Faf2/Hspa5/Dnajb2/Cul4a/Ubxn1/Nedd8/Prkar2a/Scamp3/Cct2/Arrb1/Usp13/Rangap1/Uqcrc1/Vcp/Ndufs2/Ube2a/Ube2d2/Hdac6/Tuba1b/Ube2n/Hsp90aa1/Tubb5	37
GO:0003729	GO:0003729	mRNA binding	33/1155	249/16018	0.000503885	0.00436976	0.00319644	Syncrip/Eif4g1/Tpr/Carhsp1/Calr/Rbm3/Rpl7/Rps7/Pabpc1/Eef1a1/Eif3a/Ptbp1/Cct5/Auh/Fxr2/G3bp1/Rpl35/Eif4g3/Cirbp/Eif4g2/Rps3/Rps14/Hnrnpk/Etf1/Ddx3x/Rpl6/Rps13/LOC100361756/Ddx5/Hnrnpa1/Nudt21/Cstf2/Hsp90aa1	33
GO:0000287	GO:0000287	magnesium ion binding	29/1155	209/16018	0.000508571	0.00436976	0.00319644	Ppa1/Ran/Map3k20/Nme1/Eno3/Adss/Suclg2/Nt5c3a/Gclc/Rps6ka3/Dut/Pgm3/Pgm1/Wnk1/Ppa2/Idh2/Clybl/Pgm5/Pdp1/Nt5c3b/Idi1/Csnk1a1/Sucla2/Gss/Uba2/Ppm1b/Adssl1/Idh3g/Arf1	29
GO:0000049	GO:0000049	tRNA binding	12/1155	56/16018	0.000535374	0.00455582	0.00333254	Hsd17b10/Yars/Rars/Eef1a1/Aimp1/Eif2a/Iars/Nsun2/Aars/Kars/Cars/Rpl6	12
GO:0016208	GO:0016208	AMP binding	6/1155	16/16018	0.000591793	0.00498797	0.00364865	Pfkl/Pygl/Acss1/Pygm/Pfkm/Prkag1	6
GO:0016675	GO:0016675	oxidoreductase activity, acting on a heme group of donors	8/1155	28/16018	0.000602207	0.00502786	0.00367783	Por/Cox7a2l/Ndufa4/Cox6c/Cox5b/Cox4i1/COX2/Cox7a2	8
GO:0015405	GO:0015405	P-P-bond-hydrolysis-driven transmembrane transporter activity	19/1155	116/16018	0.00061166	0.00505906	0.00370065	Atp5po/Atp5f1b/Atp1b1/Atp5pd/Abca8a/Atp6v1c1/Myh9l1/Sec61g/Atp1a2/Atp6v1f/Abcb8/Atp6v1d/Atp5f1d/Atp5mg/Atp1a1/Atp6v1h/Atp5pb/Myh9/Atp5f1e	19
GO:0070181	GO:0070181	small ribosomal subunit rRNA binding	5/1155	11/16018	0.000617949	0.00506375	0.00370408	Rbm3/Cirbp/Rps3/Rps14/Rps13	5
GO:0048365	GO:0048365	Rac GTPase binding	13/1155	65/16018	0.00064339	0.00522385	0.0038212	Sod1/Fmnl1/Arhgdib/Srgap2/Nckap1/Brk1/Cyfip1/Iqgap1/Rab7a/Arhgef7/Pak2/Flna/Cav1	13
GO:0042626	GO:0042626	ATPase activity, coupled to transmembrane movement of substances	18/1155	108/16018	0.000681434	0.00543707	0.00397716	Atp5po/Atp5f1b/Atp1b1/Atp5pd/Abca8a/Atp6v1c1/Myh9l1/Atp1a2/Atp6v1f/Abcb8/Atp6v1d/Atp5f1d/Atp5mg/Atp1a1/Atp6v1h/Atp5pb/Myh9/Atp5f1e	18
GO:0015399	GO:0015399	primary active transmembrane transporter activity	19/1155	117/16018	0.000681938	0.00543707	0.00397716	Atp5po/Atp5f1b/Atp1b1/Atp5pd/Abca8a/Atp6v1c1/Myh9l1/Sec61g/Atp1a2/Atp6v1f/Abcb8/Atp6v1d/Atp5f1d/Atp5mg/Atp1a1/Atp6v1h/Atp5pb/Myh9/Atp5f1e	19
GO:0032947	GO:0032947	protein-containing complex scaffold activity	15/1155	82/16018	0.00069061	0.00545706	0.00399178	Iscu/Spag9/Cav3/Sept7/Sept8/Akap13/Iqgap1/Cnot1/Chchd3/Sept2/Mpp7/Sgta/Map2k2/Ecpas/Cav1	15
GO:0004857	GO:0004857	enzyme inhibitor activity	43/1155	360/16018	0.000750401	0.00587704	0.00429899	Pln/Serpine1/Fetub/Serpinb10/Apoa2/Rpl23/Wars/Npm1/Cst3/Calu/Rps6ka3/Bcl2l1/Rps7/Serpina6/Wnk1/Cast/Dnajc3/Anxa2/Prdx3/Pkia/Atp5if1/Nol3/Dpep1/Ppp1r14c/Rnh1/Itih4/Anxa1/Faf2/Abce1/Ugt1a1/C5/Prkar2a/Prdx5/Anp32e/Hspb1/Ngp/Arrb1/Itih1/Serpinb9/Apoa1/Aplp2/Apoc3/Ppp1r9b	43
GO:0005543	GO:0005543	phospholipid binding	47/1155	406/16018	0.000864796	0.00671355	0.00491089	Numa1/Marcks/Hip1/Acap2/Apoa2/Pitpna/Npm1/Sec61g/Hs1bp3/Sptb/Gsdmd/Pon1/Anxa2/Arfip1/Snx18/Anxa11/Osbpl10/Washc2c/Got2/Iqgap1/Sestd1/Pacsin3/Fcho2/Dpep1/Tln1/Snx1/Anxa1/Mfge8/Snx2/Anxa4/Picalm/Nisch/Arap1/Cfl1/Eea1/Trim72/Twf1/Gbf1/Micall1/Osbpl8/Dab2/Esyt2/Chmp2a/Apoa1/Thbs1/Apoc3/Cpne1	47
GO:0005391	GO:0005391	sodium:potassium-exchanging ATPase activity	5/1155	12/16018	0.000996636	0.00753849	0.00551433	Atp1b1/Myh9l1/Atp1a2/Atp1a1/Myh9	5
GO:0008253	GO:0008253	5'-nucleotidase activity	5/1155	12/16018	0.000996636	0.00753849	0.00551433	Nt5c/Nt5c3a/Nt5c3b/Nt5c2/Nt5dc3	5
GO:0008556	GO:0008556	potassium-transporting ATPase activity	5/1155	12/16018	0.000996636	0.00753849	0.00551433	Atp1b1/Myh9l1/Atp1a2/Atp1a1/Myh9	5
GO:0043130	GO:0043130	ubiquitin binding	13/1155	68/16018	0.00100513	0.00753849	0.00551433	Sqstm1/Usp5/Rad23b/Faf2/Optn/Dnajb2/Ubxn1/Hspb1/Usp13/Hdac6/Adrm1/Ube2n/Nedd4	13
GO:0030246	GO:0030246	carbohydrate binding	33/1155	260/16018	0.00107505	0.00799515	0.00584837	Gusb/Pfkl/Plod3/Uap1/Calr/Canx/Hk2/Galk1/Pygl/Mrc2/Plod1/Fuca1/Lgals3/Dpm1/LOC100909548/Igf2r/Lman2/Mrc1/Galnt2/Ganab/Pygm/Nomo1/Unc119b/Hk3/Plod2/Pam/P4ha2/Chid1/P4ha1/P3h1/G6pd/Pfkm/M6pr	33
GO:0008139	GO:0008139	nuclear localization sequence binding	7/1155	24/16018	0.00115759	0.0085372	0.00624488	Kpna6/Tnpo2/Kpnb1/Ipo5/Tnpo1/Ipo4/Kpna1	7
GO:0001786	GO:0001786	phosphatidylserine binding	11/1155	53/16018	0.00119609	0.00867654	0.0063468	Marcks/Gsdmd/Anxa2/Osbpl10/Fcho2/Tln1/Mfge8/Trim72/Osbpl8/Thbs1/Cpne1	11
GO:0050661	GO:0050661	NADP binding	11/1155	53/16018	0.00119609	0.00867654	0.0063468	Por/Qdpr/Hibadh/Decr1/Grhpr/Cbr4/Nnt/Fmo1/Fasn/G6pd/Kif1b	11
GO:0019903	GO:0019903	protein phosphatase binding	23/1155	161/16018	0.00124706	0.00897273	0.00656346	Mapk14/Sod1/Cpd/Ap3b1/Lgals3/Iqgap1/Stat1/Ppme1/Vim/Ppp6r1/Ank1/Ptpa/Ppp1ca/Stat3/Mvp/Cfl1/Stat6/Hsp90b1/Vcp/Ppp1r9b/Itga1/Ctnnb1/Hsp90aa1	23
GO:0008565	GO:0008565	protein transporter activity	13/1155	70/16018	0.00133032	0.00949465	0.00694524	Kpna6/Cog3/Vps26c/Uso1/Sec61g/Ipo9/Kpnb1/Xpo1/Ipo7/Ipo5/Sec61a1/Ap2s1/Kpna1	13
GO:0004869	GO:0004869	cysteine-type endopeptidase inhibitor activity	12/1155	62/16018	0.00138828	0.009829	0.00718982	Fetub/Cst3/Rps6ka3/Bcl2l1/Cast/Prdx3/Nol3/Dpep1/Prdx5/Ngp/Arrb1/Serpinb9	12
